# Supplementary material for: Integrative metabolome and transcriptome analyses reveal the coloration mechanism in Camellia oleifera petals with different color
Source: BMC Plant Biol. 2024 Jan 2;24:19. doi: 10.1186/s12870-023-04699-6 (PMC10759395; doi:10.1186/s12870-023-04699-6)
Supplement: Supplementary file 1 — Additional file 1: Fig. S1. Heatmap of the metabolites in W, P, CP and R petals. Fig. S2. The co-expressed genes in W, P, CP, and R petals. Table S1. Primer sequences used for the qRT-PCR validation. Table S2. Flavonoid metabolome profile in Camellia oleifera petals. Table S3. Differentially accmulated anthocyainins in W_vs_P comparsion. Table S4. Differentially accumulated anthocyanins in P_vs _CP comparsion. Table S5. Differentially accumulated anthocyanins in CP_vs_R comparsion. Table S6. Transcriptome sequencing of C. oleifera petals. Table S7. The expression levels of key differentially expressed genes. Table S8. Cis-acting elements present in the CoF3′H promoter. Table S9. Cis-acting elements present in the CoANS promoter. [file 12870_2023_4699_MOESM1_ESM.zip › Supplementary material/Table S2.xlsx]

## Sheet: Sheet1
Table S2. Flavonoid metabolome profile in Camellia oleifera petals
Index	Q1 (Da)	Q3 (Da)	Molecular weight (Da)	Formula	Ionization model	Compounds	Class I	Class II	CAS	Level	W-1	W-2	W-3	P-1	P-2	P-3	CP-1	CP-2	CP-3	R-1	R-2	R-3	QC01	QC02	QC03	cpd_ID	kegg_map
mws1290	593.13	285.04	594.137	C30H26O13	[M-H]-	Kaempferol-3-O-(6''-p-Coumaroyl)glucoside (Tiliroside)	Flavonoids	Flavonols	20316-62-5	1	1.34346e+07	1.35974e+07	1.33319e+07	2.04881e+07	2.02967e+07	1.96926e+07	574340	461395	421384	611887	816024	624272	8.19843e+06	8.19409e+06	8.23105e+06	C17140	-
Lmpp003268	757.22	287.06	756.211	C33H40O20	[M+H]+	Kaempferol-3-O-rutinoside-7-O-glucoside	Flavonoids	Flavonols	34336-18-0	2	5005	1670	1670	5.31361e+06	5.25274e+06	5.4785e+06	1670	14881.1	12649.8	35010	34401.1	14020	2.35859e+06	2.36168e+06	2.37829e+06	-	-
Zbyn004267	729.14	407.07	730.149	C37H30O16	[M-H]-	3-O-galloylprocyanidin B1*	Tannins	Proanthocyanidins	-	1	10369.5	3865.05	10399.5	17348.8	18957.1	14737.3	5.88381e+06	4.15623e+06	5.40451e+06	1.42159e+06	1.16303e+06	1.08008e+06	1.59809e+06	1.58367e+06	1.5836e+06	-	-
MWSHY0077	287.06	137.02	286.048	C15H10O6	[M+H]+	3,7,3',4'-Tetrahydroxyflavone; Fisetin	Flavonoids	Flavonols	528-48-3	3	5.36781e+06	6.47562e+06	6.3327e+06	3.66115e+06	4.34815e+06	3.9911e+06	21556.7	15353.1	4720.81	6303.93	39985.7	4519.59	3.60124e+06	3.55532e+06	3.52335e+06	C10041	-
MWSHY0190	609.181	301.079	608.174	C28H32O15	[M+H]+	Diosmetin-7-O-rutinoside (Diosmin)*	Flavonoids	Flavones	520-27-4	3	28637.2	24690	40826.9	4.70458e+06	4.5022e+06	4.13033e+06	806815	1.17421e+06	677136	1.03604e+06	870624	974265	1.70573e+06	1.70497e+06	1.67119e+06	C10039	-
pmn001583	609.15	300.03	610.153	C27H30O16	[M-H]-	Quercetin-3-O-robinobioside	Flavonoids	Flavonols	52525-35-6	1	2.6476e+07	2.77416e+07	2.24416e+07	3.37273e+07	3.27411e+07	3.3153e+07	1.58089e+06	1.87064e+06	1.53588e+06	1.4358e+06	1.19154e+06	1.42524e+06	1.50949e+07	1.50036e+07	1.53696e+07	-	-
MWSslk254	595.17	287.06	594.159	C27H30O15	[M+H]+	Kaempferol-3-O-glucorhamnoside*	Flavonoids	Flavonols	40437-72-7	1	143210	55015	53814	2.4519e+07	2.7884e+07	2.27527e+07	7.45611e+06	7.91583e+06	6.83224e+06	8.99485e+06	7.94119e+06	7.34775e+06	1.39314e+07	1.44123e+07	1.43385e+07	-	-
pmp000237	579.135	283.06	578.127	C26H26O15	[M+H]+	Apigenin-6-C-(2''-glucuronyl)xyloside	Flavonoids	Flavones	-	3	1.19577e+06	1.79566e+06	2.20445e+06	795762	878303	1.79415e+06	1.60585e+06	3.0716e+06	3.12057e+06	1.5235e+06	2.71715e+06	2.63671e+06	1.94807e+06	2.02238e+06	1.9727e+06	-	-
Zmdn002400	451.13	289.07	452.132	C21H24O11	[M-H]-	Epicatechin-3'-O-β-D-glucopyranoside*	Flavonoids	Flavanols	-	1	479199	533643	592586	8.60041e+06	8.16059e+06	8.41406e+06	2.3172e+06	2.44063e+06	2.36801e+06	1.4761e+06	2.03263e+06	1.52518e+06	2.08749e+06	2.15897e+06	2.09007e+06	-	-
mws0920	301.035	151.004	302.043	C15H10O7	[M-H]-	5,7,3',4',5'-Pentahydroxyflavone; Tricetin	Flavonoids	Flavones	520-31-0	3	798121	647686	851379	431607	464895	452281	67052	53481.1	28508.3	9248.14	57413.4	135299	572213	562656	585862	C10192	ko00941
Wbtn006810	287.054	135.045	288.063	C15H12O6	[M-H]-	6,7-dihydroxy-1,3-dimethoxyxanthen-9-one*	Flavonoids	Other Flavonoids	-	3	95630.8	106379	164158	163183	162798	147254	195903	174527	254372	141866	135008	138032	137238	133490	139082	-	-
Lmsn006267	597.16	273.08	598.169	C30H30O13	[M-H]-	Phloretin-4'-O-(6''-Caffeoyl)glucoside	Flavonoids	Chalcones	-	2	1.35899e+06	1.46696e+06	1.25667e+06	2.24758e+06	2.35632e+06	2.36057e+06	16923.4	28926.1	23772	5476.13	8237.86	2622.59	964212	935756	923864	-	-
HJN087	433.12	271.065	434.121	C21H22O10	[M-H]-	Naringenin-4'-O-glucoside*	Flavonoids	Flavanones	-	1	248260	227142	257512	867359	905130	893785	4.87196e+06	5.10529e+06	5.07549e+06	3.86148e+06	3.79803e+06	4.13552e+06	803903	802783	835309	-	-
pmn001417	451.1	341.1	452.111	C24H20O9	[M-H]-	Cinchonain Ic	Flavonoids	Flavanols	85081-22-7	1	1.89159e+07	1.87959e+07	1.97752e+07	2.59435e+06	2.61353e+06	2.45401e+06	1.6629e+06	1.75208e+06	1.29169e+06	1.371e+06	866897	712599	8.01243e+06	7.65388e+06	7.81723e+06	-	-
MWSHY0050	595.17	287.05	594.159	C27H30O15	[M+H]+	Kaempferol-3-O-rutinoside(Nicotiflorin)*	Flavonoids	Flavonols	17650-84-9	1	21276.4	82746.4	44011	2.06073e+07	2.38421e+07	2.15767e+07	6.32893e+06	2.36987e+06	1.86761e+06	7.33857e+06	7.65699e+06	2.0485e+06	1.18773e+07	1.21407e+07	1.2438e+07	C21833	ko00944,ko01110
pmb0542	535.108	287.055	535.108	C24H23O14+	[M]+	Cyanidin-3-O-(6''-O-malonyl)glucoside	Flavonoids	Anthocyanidins	171828-62-9	3	87847.9	44720.1	50784.3	582292	539032	374955	1.74985e+06	2.07663e+06	1.74467e+06	423970	271681	394840	261320	264717	273582	C12643	ko00942
MWSHY0061	595.16	287.06	594.159	C27H30O15	[M+H]+	Kaempferol-3-O-neohesperidoside*	Flavonoids	Flavonols	32602-81-6	1	135070	39248.7	98370	1.98073e+07	2.10133e+07	2.00632e+07	6.18039e+06	2.63908e+06	6.12475e+06	2.53486e+06	2855010	3.34858e+06	1.16879e+07	1.18557e+07	1.2247e+07	-	-
Zbjp001957	611.16	287.06	611.161	C27H31O16+	[M]+	Cyanidin-3,5-O-diglucoside (Cyanin)*	Flavonoids	Anthocyanidins	2611-67-8	1	1945.38	2204.69	2538.16	5.76378e+06	5.93433e+06	5.92469e+06	792920	791183	750452	728734	739202	760203	2.37783e+06	2.46242e+06	2.34297e+06	C08639	ko00942
Lcyp000689	611.16	287.06	611.161	C27H31O16+	[M]+	Cyanidin-3-O-gentiobioside*	Flavonoids	Anthocyanidins	47845-44-3	1	1558.63	890.603	922.677	5.67083e+06	5.78588e+06	5.63523e+06	113179	102486	107317	152368	211054	133759	2.36923e+06	2.50075e+06	2.45901e+06	-	-
Xmyp004945	757.22	287.06	756.211	C33H40O20	[M+H]+	Kaempferol-3-O-(6''-Rhamnosyl-2''-Glucosyl)Glucoside (Camelliaside A)	Flavonoids	Flavonols	135095-52-2	3	3945.91	9	10005	4.55057e+06	5.14225e+06	4.6143e+06	15005	13340	33027.9	25481.4	25006.4	15355.3	2.38423e+06	2.48062e+06	2.35183e+06	-	-
MW0168258	305.07	137.02	304.058	C15H12O7	[M+H]+	3,3',4',5',7-Pentahydroxyflavanone; Dihydrorobinetin	Flavonoids	Flavanonols	4382-33-6	3	6979.49	2243.14	5005	1.73996e+06	1.45067e+06	1.69295e+06	1.0143e+07	1.00203e+07	9.73237e+06	1.52676e+07	1.11274e+07	1.39381e+07	6.90576e+06	6.77193e+06	7.15427e+06	-	-
pmb3023	449.109	287.055	450.116	C21H22O11	[M-H]-	Eriodictyol-8-C-glucoside*	Flavonoids	Flavanones	1023271-51-3	1	1.84908e+07	1.75431e+07	1.78475e+07	1.82428e+07	2.10741e+07	2.1413e+07	5.70478e+06	5.58625e+06	5.20045e+06	2.82385e+06	6.07927e+06	3.09469e+06	1.29522e+07	1.28148e+07	1.35109e+07	-	-
Zmdn002049	451.13	289.07	452.132	C21H24O11	[M-H]-	Epicatechin-4'-O-β-D-glucopyranoside*	Flavonoids	Flavanols	-	1	801922	834474	1.01375e+06	407121	533039	412893	1.6564e+06	1.90239e+06	1.53551e+06	1.74509e+06	1.81717e+06	1.85955e+06	1.04612e+06	1.09954e+06	1.04903e+06	-	-
pmb3114	561.14	289.07	562.148	C30H26O11	[M-H]-	Epicatechin-epiafzelechin	Flavonoids	Flavanols	-	1	2.23272e+06	2.08478e+06	2.09401e+06	3.10989e+06	3.03303e+06	3.47602e+06	1.13985e+06	1.22674e+06	1.25313e+06	991095	1.00772e+06	860523	1.67382e+06	1.70678e+06	1.77068e+06	-	-
Zbzp002036	743.201	287.05	743.203	C32H39O20+	[M]+	Cyanidin-3-O-sambubioside-5-O-glucoside*	Flavonoids	Anthocyanidins	-	3	2667.16	2795.92	2190.72	279865	299359	319784	15930.5	13311.3	15994.3	10628.9	12283.6	8767.01	104443	103557	98823.5	-	-
mws0773	537.083	375.05	538.09	C30H18O10	[M-H]-	Amentoflavone*	Flavonoids	Biflavones	1617-53-4	3	28146.6	31454	37877	17904.2	13439.3	29829.8	5198.89	19209.1	9638.36	3456.56	22054.5	2194.08	10310	10033.2	10652.8	C10018	-
Yaan003368	483.075	331.067	484.085	C20H20O14	[M-H]-	Gallic acid 3-O-(6-galloylglucoside)	Tannins	Tannin	87087-61-4	3	25396.9	21962.6	52892.6	82480.9	84495.8	64014.8	802447	621338	800785	279927	230352	285658	204822	214521	202803	-	-
Lmhn006206	475.12	167.03	476.132	C23H24O11	[M-H]-	5-Hydroxy-3',7-dimethoxyflavone-4'-O-glucoside	Flavonoids	Flavones	-	1	5.7983e+06	6.04322e+06	5.58465e+06	385665	396805	338456	1.78843e+06	1.59948e+06	2.35488e+06	1.84829e+06	1.9427e+06	2.00553e+06	2.51995e+06	2.52755e+06	2.39366e+06	-	-
mws1397	441.08	169.02	442.09	C22H18O10	[M-H]-	Epicatechin gallate*	Flavonoids	Flavanols	1257-08-5	1	11445.1	6106.98	12522.3	18648.7	13660	9010.66	3.09287e+06	2.77846e+06	4.03241e+06	648840	531864	441805	355968	334094	341113	-	-
MWSHY0080	595.166	287.058	594.159	C27H30O15	[M+H]+	Luteolin-7-O-neohesperidoside (Lonicerin)*	Flavonoids	Flavones	25694-72-8	1	64941.9	66017.6	65020	2.14644e+07	1.96228e+07	19402714	1.64655e+06	6.51397e+06	5.20203e+06	2.42761e+06	2.42906e+06	1.86528e+06	1.18022e+07	1.14543e+07	1.10335e+07	C12630	ko00944
Zajn002491	451.12	289.07	452.132	C21H24O11	[M-H]-	catechin-4-β-D-galactopyranoside*	Flavonoids	Flavanols	-	1	737876	708341	765341	3.1741e+06	3.33037e+06	3.14823e+06	585542	645170	640443	415662	511410	619945	807965	770625	755820	-	-
Lmmp006709	579.15	287.056	578.142	C30H26O12	[M+H]+	Kaempferol-3-O-(4''-p-coumaroyl)rhamnoside	Flavonoids	Flavonols	-	3	163478	148431	151350	166233	169291	178573	22557.2	12293.8	52451.8	18507.4	22520.9	20112.3	90439.8	91989.3	85886.3	-	-
mws0791	593.188	285.078	594.195	C28H34O14	[M-H]-	Isosakuranetin-7-O-neohesperidoside (Poncirin)*	Flavonoids	Flavanones	14941-08-3	3	3.60011e+06	3.54162e+06	3.93521e+06	1.01363e+07	9.79089e+06	9.93365e+06	6.55644e+06	4.92571e+06	3.80328e+06	9.3436e+06	1.27921e+07	8.5635e+06	6.86879e+06	6.40741e+06	6.73169e+06	C09830	-
MWSslk237	463.125	301.07	462.116	C22H22O11	[M+H]+	Hispidulin-7-O-glucoside(Homoplantaginin)*	Flavonoids	Flavones	17680-84-1	1	69920.9	57024.9	62772.7	216229	259261	209649	633033	834463	716992	800749	822739	722503	197584	211764	201272	C17762	-
Wbtp006564	317.07	302.04	316.058	C16H12O7	[M+H]+	4,8,10-trihydroxy-2-methoxy-1h,2h-furo[3,2-a]xanthen-11-one*	Flavonoids	Other Flavonoids	-	2	778091	617159	829543	813787	835505	883903	2.17427e+06	1.65212e+06	1.26482e+06	1.96331e+06	2.85185e+06	1.97713e+06	1.26594e+06	1.18631e+06	1.26306e+06	-	-
Hmhp002834	419.1	287.06	419.097	C20H19O10+	[M]+	Cyanidin-3-O-xyloside*	Flavonoids	Anthocyanidins	29761-24-8	1	9	9	9	185473	211933	113759	836663	687848	771691	1.50772e+06	1.27109e+06	1.34874e+06	969211	901005	940628	-	-
Lmsn006753	581.166	273.077	582.174	C30H30O12	[M-H]-	Phloretin-4'-O-(6''-p-Coumaroyl)glucoside	Flavonoids	Chalcones	-	3	1.20376e+06	1.16613e+06	1.19347e+06	1.26285e+06	1.27098e+06	1.35497e+06	94203	103197	132586	28888.7	50234.7	24110.3	693048	733827	742593	-	-
Wbtn009050	255.065	255.065	256.074	C15H12O4	[M-H]-	1,8-dihydroxy-2,6-dimethylxanthen-9-one	Flavonoids	Other Flavonoids	-	3	245485	259067	242870	66281.5	69061.6	64387.2	105327	151012	155429	136031	178462	65631.2	262048	246442	245756	-	-
pmp000964	287.055	153.018	286.048	C15H10O6	[M+H]+	4,6,3',4'-Tetrahydroxyaurone; Aureusidin*	Flavonoids	Aurones	38216-54-5	3	587952	683749	500986	1.10384e+06	1.28259e+06	1.19064e+06	16808.3	10789	5783.57	16819.4	17944	14030.1	592993	566716	610605	C08576	-
Zbpn005555	435.13	273.08	436.137	C21H24O10	[M-H]-	Phloretin-4'-O-glucoside (Trilobatin)*	Flavonoids	Chalcones	4192-90-9	1	5.82722e+06	5.94143e+06	7.01828e+06	2.52955e+07	2.43934e+07	2.30283e+07	1.55375e+07	1.4114e+07	1.48282e+07	2.70613e+06	3.14149e+06	2.14207e+06	1.27057e+07	1.31776e+07	1.37256e+07	-	-
mws0355	441.08	169.01	442.09	C22H18O10	[M-H]-	Catechin gallate*	Flavonoids	Flavanols	130405-40-2	1	5298.18	9683.8	9684.03	18448.7	12512.4	9841.2	3.17871e+06	2.20491e+06	3.60028e+06	628245	416227	385138	288693	282246	267400	-	-
pme0321	431.1	285.04	432.106	C21H20O10	[M-H]-	Kaempferol-7-O-rhamnoside	Flavonoids	Flavonols	20196-89-8	1	1.39863e+07	1.52406e+07	1.48207e+07	1.17692e+07	1.12401e+07	1.11665e+07	25613.7	6507.43	8348.26	18333.8	67241.2	3995.38	1.10126e+07	1.03207e+07	1.0279e+07	-	-
Hmln002199	505.101	300.033	506.106	C23H22O13	[M-H]-	Quercetin-3-O-(6''-O-acetyl)galactoside	Flavonoids	Flavonols	-	3	187861	211554	278691	5.59028e+06	6.77477e+06	5.72173e+06	54656.8	78689.1	45157.6	39282.8	54210.4	37327.8	1.60203e+06	1.49787e+06	1.49828e+06	-	-
HJN094	729.15	407.07	730.153	C37H30O16	[M-H]-	Galloylprocyanidin B4	Tannins	Proanthocyanidins	-	3	8535.59	4591.61	19340	19482.8	24624	21173.8	7.18424e+06	5.36891e+06	6.1413e+06	1.68057e+06	1.33206e+06	1.22302e+06	2.01305e+06	2.05052e+06	1.89718e+06	-	-
pmp000103	1155.28	867.21	1154.27	C60H50O24	[M+H]+	Epicatechin-(4β→8)-epicatechin-(4β→8)-epicatechin-(4β→8)-catechin; Arecatannin A2	Tannins	Proanthocyanidins	79763-29-4	1	174905	116104	109423	89672.6	31240.4	113095	79089.9	160861	173456	86364.1	89152	150242	96882.6	93562.1	101468	C17893	-
Laxp005049	303.05	229.05	302.043	C15H10O7	[M+H]+	4,6,3',4',5'-Pentahydroxyauron; Bracteatin*	Flavonoids	Aurones	3260-50-2	1	7.91114e+06	8.77849e+06	7.0478e+06	1.7914e+06	1.62887e+06	2.1487e+06	1.37962e+06	1.22838e+06	920741	1.15378e+06	1.28043e+06	1.39456e+06	3.07697e+06	3.04026e+06	2.84402e+06	C08577	-
MWSslk252	593.19	285.08	594.195	C28H34O14	[M-H]-	Isosakuranetin-7-O-rutinoside (Didymin)*	Flavonoids	Flavanones	14259-47-3	3	2.06261e+06	1.67591e+06	2.5675e+06	6.91547e+06	8.26528e+06	7.93836e+06	7.15521e+06	5.1657e+06	4.05383e+06	1.02323e+07	1.34521e+07	1.01447e+07	5.73854e+06	5.86064e+06	6.22106e+06	-	-
Zbsp002256	579.17	271.06	579.171	C27H31O14+	[M]+	Pelargonidin-3-O-rutinoside	Flavonoids	Anthocyanidins	-	3	6.66024e+06	8.62815e+06	7.96283e+06	5.70236e+06	4.42206e+06	9.10224e+06	1.02334e+07	8.1845e+06	9.2881e+06	9.41504e+06	1.46828e+07	1.4108e+07	6.79542e+06	7.36939e+06	7.25515e+06	C12644	ko00942
Hmbp002730	287.055	153.01	286.048	C15H10O6	[M+H]+	4',5,7,8-Tetrahydroxyflavone; Isoscutellarein*	Flavonoids	Flavones	41440-05-5	3	932960	700500	369429	1.64334e+06	1.76486e+06	1.15728e+06	16630.9	10572.1	9615.87	20245.3	16046.3	10120.7	653021	696342	708897	C10097	-
Zbjn007174	593.13	285.04	594.137	C30H26O13	[M-H]-	Kaempferol-3-O-(2''-p-coumaroyl)glucoside	Flavonoids	Flavonols	137018-32-7	3	1.11601e+07	1.19979e+07	1.08825e+07	8.82401e+06	8.82578e+06	1.08166e+07	167610	111736	38087.9	9	9	9	6.33582e+06	6.34223e+06	6.82446e+06	-	-
Zblp002068	449.11	287.06	449.108	C21H21O11+	[M]+	Cyanidin-3-O-glucoside*	Flavonoids	Anthocyanidins	47705-70-4	1	4227.47	2330.37	1782.43	2.01865e+06	1.9398e+06	574043	1.9278e+07	1.72651e+07	1.7468e+07	2.47925e+07	2.14122e+07	2.42538e+07	1.08294e+07	1.17115e+07	1.09151e+07	C08604	ko00942,ko01110
MW0135136	285.04	133.03	286.048	C15H10O6	[M-H]-	6,7,3',4'-Tetrahydroxyflavone*	Flavonoids	Flavones	92915-82-7	1	27123.8	22078.2	21960.4	51270.1	50718.1	47550.6	18500.2	19497.3	21829	25381.9	26827.7	28543.9	32215.3	29577.7	30371.7	-	-
HJN090	433.115	271.06	434.121	C21H22O10	[M-H]-	Butin-7-O-glucoside*	Flavonoids	Flavanones	-	1	365520	233706	278324	811310	794966	834638	4.42928e+06	4.94589e+06	4.51217e+06	3.5629e+06	3.56743e+06	3.74749e+06	731568	792108	733448	-	-
Wayn007155	577.134	285.041	578.142	C30H26O12	[M-H]-	Luteolin-5-O-p-coumaroyl rhamnoside*	Flavonoids	Flavones	-	3	2.19085e+06	2.51292e+06	2.61396e+06	1.40573e+06	1.39086e+06	1.43175e+06	2932.82	7370.16	7851.42	7188.15	4374.97	6343.15	624878	570837	590106	-	-
pmn001667	577.14	407.08	578.142	C30H26O12	[M-H]-	Catechin-(4α→8)-epicatechin; Procyanidin B4	Tannins	Proanthocyanidins	29106-51-2	1	1.16327e+07	1.12291e+07	1.15963e+07	2.26585e+07	2.09228e+07	2.22897e+07	2.14578e+07	2.23611e+07	2.33735e+07	2.38364e+07	2.36092e+07	2.37726e+07	1.7064e+07	1.84487e+07	1.8641e+07	C10238	-
Wayn006761	593.13	300.03	594.137	C30H26O13	[M-H]-	Quercetin-5-O-p-coumaroyl rhamnoside	Flavonoids	Flavonols	-	2	4.80766e+06	4.63722e+06	4.76151e+06	409077	421006	447066	17540	12298.2	5261.16	8429.77	6631.04	4432.35	1.50611e+06	1.56755e+06	1.65566e+06	-	-
mws0046	579.172	271.062	580.179	C27H32O14	[M-H]-	Naringenin-7-O-Neohesperidoside(Naringin)*	Flavonoids	Flavanones	10236-47-2	3	322697	351802	303311	23452.4	24612.3	22318.7	7730.9	16177.1	8824.08	19395.3	5906.95	8782.43	101673	111353	104039	C09789	ko00941
pmn001418	451.1	341.1	452.111	C24H20O9	[M-H]-	Cinchonain Id	Flavonoids	Flavanols	85022-67-9	1	5.70639e+06	5.77191e+06	5.19273e+06	426122	506466	420169	468529	466779	354100	604844	424466	315329	2.21296e+06	2.1623e+06	2.01603e+06	-	-
MWSHY0092	597.18	289.072	596.174	C27H32O15	[M+H]+	Eriodictyol-7-O-Rutinoside (Eriocitrin)	Flavonoids	Flavanones	13463-28-0	3	86404.1	36675	55015	2.57267e+07	2.2624e+07	2.56402e+07	5.65882e+06	6.332e+06	4.6398e+06	8.31532e+06	8.83188e+06	6.8009e+06	1.1338e+07	1.18442e+07	1.24859e+07	C09732	-
Wchn001161	481.07	301	482.07	C20H18O14	[M-H]-	2,3-O-(S)-hexahydroxydiphenoyl-D-glucose	Tannins	Tannin	-	3	5008.87	3183.89	1279.23	9321.16	9798.41	10214.6	135592	99047.7	346677	48065.6	35637.1	29721.7	44196.2	48033.7	48203.8	-	-
Lmsn005754	461.109	169.014	462.116	C22H22O11	[M-H]-	1-O-Galloyl-2-O-Cinnamoyl-β-D-glucose	Tannins	Tannin	56994-83-3	3	174823	182582	217444	38616.2	36728.8	38306.8	52633	27843.4	57295.1	21406.9	17005.2	14358.6	76297.3	69246.2	71915.4	-	-
pmn001647	865.2	713.16	866.206	C45H38O18	[M-H]-	Catechin-(4α→8)-catechin-(4α→8)-catechin; Procyanidin C2	Tannins	Proanthocyanidins	37064-31-6	1	7.46808e+06	7.3654e+06	9.06517e+06	9.14534e+06	9.36722e+06	1.00904e+07	7.36545e+06	7.51377e+06	7.6333e+06	6.54613e+06	8.62855e+06	7.63068e+06	7.78006e+06	7.06969e+06	7.59924e+06	-	-
Smlp003276	579.134	331.081	579.134	C26H27O15+	[M]+	Malvidin-3-O-(6''-O-malonyl)glucoside	Flavonoids	Anthocyanidins	-	3	344062	377244	355047	286594	323705	286802	358390	384429	389693	357115	317323	286570	320289	343244	312302	-	-
Zmpp002571	303.05	257.05	302.043	C15H10O7	[M+H]+	3,3',4',5',7-Pentahydroxyflavone; Robinetin	Flavonoids	Flavonols	490-31-3	2	2.06355e+07	2.4975e+07	1.89151e+07	6.51545e+06	5.85341e+06	6.05103e+06	19307.2	38345	11403.6	9	9	9	8.38061e+06	8.98424e+06	8.164e+06	C10177	-
pmp000579	463.12	301.07	462.116	C22H22O11	[M+H]+	Diosmetin-7-O-galactoside*	Flavonoids	Flavones	-	1	63718.1	57742.7	72422.7	118022	182050	174584	536588	768880	671312	692746	678991	560335	171638	155508	166980	-	-
pmn001649	1153.26	1001.21	1154.27	C60H50O24	[M-H]-	Epicatechin-(4β→8)-epicatechin-(4β→8)-epicatechin-(4β→8)-epicatechin; Cinnamtannin A2	Tannins	Proanthocyanidins	86631-38-1	1	517430	518251	544481	792129	766242	843400	649210	596907	775217	656061	556039	719359	614184	562672	564067	C17625	-
Lmsn006905	611.177	273.077	612.184	C31H32O13	[M-H]-	Phloretin-4'-O-(6''-Feruloyl)glucoside	Flavonoids	Chalcones	-	3	140489	147782	147474	127463	136567	127830	64554.3	89131.3	73760.6	13508.4	18323.1	8867.88	115474	124414	127431	-	-
Lmmn004625	449.109	287.056	450.116	C21H22O11	[M-H]-	Dihydrokaempferol-7-O-glucoside*	Flavonoids	Flavanonols	-	3	237128	246464	303108	730562	1.43889e+06	706120	3.05895e+06	2.60174e+06	3.38737e+06	3.30749e+06	3.28096e+06	3.82777e+06	943886	899545	852295	-	-
HJN055	435.13	273.08	436.137	C21H24O10	[M-H]-	Dihydrocharcone-4'-O-glucoside*	Flavonoids	Chalcones	-	1	6.91401e+06	6.10741e+06	6.70749e+06	2.38032e+07	2.67734e+07	2.49703e+07	1.30301e+07	1.39748e+07	1.24276e+07	2.66114e+06	2.99256e+06	2.65055e+06	1.45723e+07	1.42101e+07	1.31887e+07	-	-
mws0064	287.056	135.045	288.063	C15H12O6	[M-H]-	Eriodictyol (5,7,3',4'-Tetrahydroxyflavanone)*	Flavonoids	Flavanones	552-58-9	3	68943.3	85209.2	121449	111612	112749	139437	146997	155407	174350	120194	117924	111716	111980	108206	119650	C05631	ko00941,ko01100,ko01110
Ybnn007052	285.04	285.04	286.048	C15H10O6	[M-H]-	5,7,2',4'-Tetrahydroxyflavone; Norartocarpetin	Flavonoids	Flavones	520-30-9	1	1.54056e+06	1.61289e+06	1.64954e+06	2.63106e+06	2.66969e+06	2.4466e+06	10013.9	14037.6	6655.97	12318.8	20752.3	8149.37	488809	444093	483332	-	-
HJN041	451.12	289.07	452.132	C21H24O11	[M-H]-	Epicatechin glucoside	Flavonoids	Flavanols	-	1	1.67559e+06	1.75236e+06	1.73901e+06	1.08196e+07	1.00797e+07	9.16332e+06	1.07444e+07	1.09921e+07	1.32043e+07	9.49686e+06	1.05023e+07	1.14847e+07	9.96226e+06	9.33594e+06	8.9936e+06	-	-
Sagp002728	451.12	289.07	450.116	C21H22O11	[M+H]+	Maesopsin 4-O-Glucoside(Hovetrichoside C)	Flavonoids	Other Flavonoids	-	3	9	9	9	124616	191586	71669.9	2.20961e+06	1.96884e+06	2.0644e+06	2.57964e+06	2.32485e+06	2.66432e+06	1.51815e+06	1.51325e+06	1.65692e+06	-	-
Wchn002309	483.08	169.01	484.085	C20H20O14	[M-H]-	3,4-Di-O-Galloyl-β-D-Glucose*	Tannins	Tannin	-	1	596771	625609	863018	22179.1	26783.7	19335.3	637156	384496	697121	109100	99498.2	150086	274391	269721	297349	-	-
Zblp102242	449.109	287.055	449.108	C21H21O11+	[M]+	Cyanidin-3-O-galactoside*	Flavonoids	Anthocyanidins	142506-26-1	1	21844.6	54522.2	36358.3	5.13435e+06	1.499e+07	1.56841e+07	6.17962e+07	5.96956e+07	5.85069e+07	7.29094e+07	6.78744e+07	7.35881e+07	4.87077e+07	5.07672e+07	4.5691e+07	C08647	-
HJN069	575.12	449.09	576.127	C30H24O12	[M-H]-	Epiafzelechin-(4α→8)-epicatechin*	Tannins	Proanthocyanidins	-	1	320897	316921	376758	1.44095e+06	1.59419e+06	1.19287e+06	2.83108e+06	1.52598e+06	2.89076e+06	2.65027e+06	1.89316e+06	1.09503e+06	888760	948030	987546	-	-
Wayn006883	593.13	300.03	594.137	C30H26O13	[M-H]-	Quercetin-7-O-p-coumaroyl rhamnoside	Flavonoids	Flavonols	-	3	4.34677e+06	4.49373e+06	4.46001e+06	390992	377251	391517	17590.7	11263.6	7485.42	8672.71	5683.05	2607.93	1.39385e+06	1.4779e+06	1.54996e+06	-	-
Smgp005565	453.11	343.08	452.111	C24H20O9	[M+H]+	Cinchonain Ia*	Flavonoids	Flavanols	85022-69-1	2	45431.9	42044.3	14459.3	3319.32	11197.2	9459.94	2920.95	11172.6	3767.26	12404.9	5809.94	9817.94	22649.4	20363.9	21681	-	-
pmb3012	461.11	299.06	462.116	C22H22O11	[M-H]-	Chrysoeriol-7-O-glucoside	Flavonoids	Flavones	19993-32-9	3	5.3628e+06	4.96813e+06	5.1542e+06	3.29114e+06	3.53256e+06	3.50046e+06	788345	1.00173e+06	714740	1.26653e+06	1.06789e+06	1.35316e+06	3.68867e+06	3.36786e+06	3.35278e+06	-	-
MWSHY0174	291.086	139.04	290.079	C15H14O6	[M+H]+	Epicatechin*	Flavonoids	Flavanols	490-46-0	1	295033	291022	295110	532148	536138	519841	572763	566799	576136	591245	642644	544613	532839	500378	477997	C09727	ko00941,ko01100,ko01110
pmb2979	549.125	387.1	550.132	C25H26O14	[M-H]-	Hesperetin-7-O-(6''-malonyl)glucoside	Flavonoids	Flavanones	-	3	9.34179e+06	1.00658e+07	9.43284e+06	505541	496599	540882	34992.3	77584.6	60447.5	48074.7	31053	31176.5	2.52344e+06	2.80907e+06	2.73517e+06	-	-
HJN045	847.191	411.071	848.195	C45H36O17	[M-H]-	Epicatechin-(2β→7,4β→8)-epiafzelechin-(4α→8)-epicatechin	Tannins	Proanthocyanidins	-	3	20293.3	18249	25540.5	59250.6	60536.1	61307.5	19637.4	23948.3	20718.8	15005.8	16335.6	15895.2	32177.7	29923.8	33384.6	-	-
pme0001	609.183	301.071	610.19	C28H34O15	[M-H]-	Hesperetin-7-O-neohesperidoside(Neohesperidin)*	Flavonoids	Flavanones	13241-33-3	3	4.03307e+07	4.07524e+07	3.8713e+07	419137	331229	360622	38273.7	56665.7	31794.5	55567.5	33983.4	33934.1	1.89409e+07	1.74048e+07	1.93481e+07	C09806	ko00941
pme0376	271.061	151.004	272.068	C15H12O5	[M-H]-	Naringenin (5,7,4'-Trihydroxyflavanone)*	Flavonoids	Flavanones	480-41-1	1	243362	222636	217365	65289.6	73835.9	68113.9	446516	488378	332900	385574	306201	510404	159371	143621	158310	C00509	ko00941,ko00943,ko01100,ko01110
Cmxn006627	285.04	185.06	286.048	C15H10O6	[M-H]-	6,7,3',4'-Tetrahydroxyaurone; Maritimetin	Flavonoids	Aurones	576-02-3	1	58791.1	51985.2	51931.3	89061.7	98737.4	92170.5	9	9	9	1512.84	2634.08	1338.15	16085.3	16752.2	17997.9	C08720	-
Lmcp004347	743.182	287.055	743.182	C35H35O18+	[M]+	Cyanidin-3-O-(6''-O-caffeoyl-2''-O-xylosyl)glucoside	Flavonoids	Anthocyanidins	-	3	6670	1670	1338.99	5.9446e+06	7.36638e+06	6.65619e+06	9	9	9	7101.35	8340	9	1.61089e+06	1.70844e+06	1.52262e+06	-	-
pmb2586	593.13	285.6	594.137	C30H26O13	[M-H]-	Gallocatechin-(4α→8)-catechin	Tannins	Proanthocyanidins	-	3	828360	752767	871295	1.2491e+06	1.402e+06	1.3071e+06	1340.01	1612.25	4740.69	9	9	9	439101	446951	488288	-	-
Lmjp001323	743.203	287.057	743.203	C32H39O20+	[M]+	Cyanidin-3-O-(2''-O-xylosyl)glucoside-5-O-glucoside*	Flavonoids	Anthocyanidins	73036-94-9	3	1205.57	4472.95	5888.38	319975	343237	336015	14329.9	17024.4	12807.8	9106.76	11144.1	11839.7	100775	108810	113019	C20493	ko00942
Lmyn005006	595.146	287.055	596.153	C30H28O13	[M-H]-	Eriodictyol-7-O-(6''-O-p-coumaroyl)glucoside	Flavonoids	Flavanones	-	3	170978	171772	171962	246545	295583	244831	165260	125246	105266	241768	339513	243338	193662	209180	217664	-	-
Hmdn001667	463.052	300.99	464.059	C20H16O13	[M-H]-	Ellagic acid-4-O-glucoside	Tannins	Tannin	-	3	85594.7	90571.9	99620.5	167389	172897	185546	108424	128085	94930.6	132215	120347	131982	130998	116371	122441	-	-
pmb3002	607.167	299.056	608.174	C28H32O15	[M-H]-	Chrysoeriol-7-O-rutinoside	Flavonoids	Flavones	-	3	1.48822e+06	1.42972e+06	1.41746e+06	304926	362739	576079	46741.9	92653.8	37477.7	83326	68506.1	84456.8	662217	679523	605210	-	-
Wbtn004381	319.04	183.03	320.053	C15H12O8	[M-H]-	1,3,6,8-tetrahydroxy-2,5-dimethoxyxanthen-9-one	Flavonoids	Other Flavonoids	-	1	36500	42043.7	40255.2	839254	1.00335e+06	868692	3.79099e+06	5.71033e+06	3.07486e+06	4.06881e+06	3.41539e+06	4.58523e+06	2.29153e+06	2.31034e+06	2.06942e+06	-	-
MWSHY0189	433.113	271.066	432.106	C21H20O10	[M+H]+	Apigenin-7-O-glucoside(Cosmosiin)*	Flavonoids	Flavones	578-74-5	3	243347	325350	270734	406050	452361	409124	903952	738641	762916	903913	794934	799587	392223	387696	432081	C04608	ko00944
mws1360	433.11	269.04	434.121	C21H22O10	[M-H]-	Dihydrokaempferol-3-O-rhamnoside; Engeletin	Flavonoids	Flavanonols	572-31-6	1	2.87631e+06	3.14149e+06	3.30746e+06	1.67599e+07	1.7517e+07	1.51359e+07	22456.3	24520.8	44029.5	6135.5	36391.7	28487.1	6.33618e+06	5.60842e+06	5.98637e+06	-	-
Zbsp002083	595.166	271.06	595.166	C27H31O15+	[M]+	Pelargonidin-3,5-O-diglucoside	Flavonoids	Anthocyanidins	17334-58-6	3	90898.9	32063.5	14111.6	2.54104e+06	2.4789e+06	2.3747e+06	64224.1	63689.3	70738.2	95939.9	97445.8	80958.9	427401	419919	469856	C08725	ko00942
Lajp003377	579.15	127.04	578.142	C30H26O12	[M+H]+	Fisetinidol-(4α,6)-gallocatechin	Flavonoids	Flavanols	1262536-83-3	1	430714	348031	399473	379468	382501	473347	474304	346202	464586	391831	506699	436078	355363	401970	379114	-	-
Lmsn003088	635.089	169.014	636.096	C27H24O18	[M-H]-	1,4,6-Tri-O-galloyl-β-D-glucose*	Tannins	Tannin	94513-58-3	2	54652.6	66120.6	111034	74995.1	62015.4	60916.7	364766	364613	344632	144263	116673	123043	142486	147915	160602	-	-
Smgp006258	595.14	287.05	594.137	C30H26O13	[M+H]+	6,7,3',4'-Tetrahydroxyaurone-6-O-(6''-O-p-Coumaroyl)glucoside*	Flavonoids	Aurones	-	1	245090	16525.3	525688	1.35386e+07	1.50792e+07	1.3321e+07	1.47144e+06	2.39139e+06	2.02855e+06	2.25004e+06	2.59845e+06	2.60208e+06	4.72851e+06	4.25118e+06	4.78345e+06	-	-
Lmyp004407	595.145	287.055	594.137	C30H26O13	[M+H]+	Kaempferol-3-O-(2''-p-coumaroyl)galactoside*	Flavonoids	Flavonols	-	1	245090	16525.3	525688	1.35386e+07	1.50792e+07	1.3321e+07	1.47144e+06	2.39139e+06	2.02855e+06	2.25004e+06	2.59845e+06	2.60208e+06	4.72851e+06	4.25118e+06	4.78345e+06	-	-
Smgp006499	595.14	287.05	594.137	C30H26O13	[M+H]+	Kaempferol-7-O-(6''-p-Coumaroyl)glucoside; Biondnoid I*	Flavonoids	Flavonols	142750-32-1	1	245090	16525.3	525688	1.35386e+07	1.50792e+07	1.3321e+07	1.47144e+06	2.39139e+06	2.02855e+06	2.25004e+06	2.59845e+06	2.60208e+06	4.72851e+06	4.25118e+06	4.78345e+06	-	-
pmp001105	757.22	287.06	756.211	C33H40O20	[M+H]+	Kaempferol-3-O-neohesperidoside-7-O-glucoside*	Flavonoids	Flavonols	-	3	8721.02	6038.31	9175.07	2.1707e+06	2.00581e+06	1.56301e+06	46382.5	54959.3	32551.8	14302.7	30164.8	19714.8	418660	441408	387149	-	-
Lmsp003161	757.22	287.06	756.211	C33H40O20	[M+H]+	Kaempferol-3-O-sophoroside-7-O-rhamnoside*	Flavonoids	Flavonols	-	3	8721.02	6038.31	9175.07	2.1707e+06	2.00581e+06	1.56301e+06	46382.5	54959.3	32551.8	14302.7	30164.8	19714.8	418660	441408	387149	-	-
Lmqp007445	391.102	149.025	390.095	C19H18O9	[M+H]+	5,7,4'-Trihydroxy-3,6,3',5'-Tetramethoxyflavone	Flavonoids	Flavones	-	3	5129	1380.14	5298.99	9	9	9	76657.8	113712	61661.3	33625	39460.7	38097.8	22850.1	25042.8	26035.2	-	-
Wayn007331	577.135	285.041	578.142	C30H26O12	[M-H]-	Luteolin-7-O-p-coumaroyl rhamnoside*	Flavonoids	Flavones	-	3	2.38089e+06	2.56085e+06	2.56019e+06	1.21963e+06	1.42401e+06	1.46354e+06	5000.45	3364.12	3822.18	8138.96	8283.8	7994.44	594700	547335	625046	-	-
Lmsp004670	595.17	287.06	594.159	C27H30O15	[M+H]+	Kaempferol-3-O-glucoside-7-O-rhamnoside*	Flavonoids	Flavonols	2392-95-2	1	91067	99183.1	75669.1	2.25831e+07	2.39772e+07	2.42943e+07	6.65489e+06	3747000	6.5073e+06	3.15182e+06	2.63443e+06	2.4824e+06	1.24622e+07	1.42303e+07	1.32461e+07	-	-
Lmpp003789	595.14	287.06	595.145	C30H27O13+	[M]+	Cyanidin-3-O-(6''-O-p-Coumaroyl)glucoside	Flavonoids	Anthocyanidins	-	1	34996	67548.5	15005	1.85875e+07	1.69649e+07	1.83376e+07	4.41529e+06	6.23909e+06	4.2079e+06	7.01236e+06	6.94466e+06	5.58902e+06	9.9722e+06	1.04723e+07	9.16343e+06	C12095	ko00942,ko01110
Hmqn003158	785.092	301.007	786.092	C34H26O22	[M-H]-	1,6-Di-O-Galloyl-2,3-(S)-hexahydroxydiphenoyl-α-D-glucose; Sanguiin H1*	Tannins	Tannin	-	3	9	9	9	9	9	9	110787	88296.9	150717	127667	86890	104955	52693.2	46316.8	47992.5	-	-
pmp000003	317.07	302.04	316.058	C16H12O7	[M+H]+	5,7,3',4'-Tetrahydroxy-6-methoxyflavone (Nepetin)*	Flavonoids	Flavones	520-11-6	2	881977	750106	1.01136e+06	966920	823308	1.00423e+06	2.20172e+06	1.46788e+06	1.06369e+06	1.98722e+06	2.52231e+06	1.96496e+06	1.40991e+06	1.25485e+06	1.25534e+06	-	-
Lmln001951	595.135	300.028	596.138	C26H28O16	[M-H]-	Quercetin-3-O-(6''-O-arabinosyl)glucoside	Flavonoids	Flavonols	-	3	38033.8	49919.7	40400.4	152739	170020	156119	6274.27	11369.9	7817.85	48780.7	43119.1	26302.2	69414.3	61944.2	61585.2	-	-
Hmln000659	331.07	169.01	332.074	C13H16O10	[M-H]-	3-O-Galloyl-β-D-glucose*	Tannins	Tannin	-	1	7.03614e+06	7.07607e+06	8.05624e+06	4.41139e+07	3.3755e+07	4.41736e+07	4.01191e+07	3.26105e+07	3.75235e+07	2.11207e+07	1.64244e+07	1.59819e+07	2.4352e+07	2.76755e+07	2.7433e+07	-	-
Hmqp002870	743.203	287.057	742.196	C32H38O20	[M+H]+	Luteolin-7-O-Sophoroside-5-O-arabinoside	Flavonoids	Flavones	-	3	5005	1670	1670	4.67493e+06	5.96742e+06	5.9918e+06	5005	8340	10005	9	9	9	1.54682e+06	1.67676e+06	1.45605e+06	-	-
pmn001526	483.078	169.014	484.085	C20H20O14	[M-H]-	1,6-Di-O-galloyl-β-D-glucose*	Tannins	Tannin	-	1	52071.8	36983.1	62223.6	152984	143422	103158	1457290	1.28553e+06	1.46431e+06	554497	430640	387641	358607	400607	411318	C04101	-
Lmfn000797	483.08	169.01	484.085	C20H20O14	[M-H]-	2,3-Di-O-Galloyl-β-D-Glucose*	Tannins	Tannin	-	1	2.16296e+06	2.05485e+06	2.62607e+06	67073.9	98143.2	80733	92396.4	90897.5	52590	87915.7	64239.4	52611.6	549531	608993	632156	-	-
mws0913	447.09	285.04	448.101	C21H20O11	[M-H]-	Kaempferol-3-O-galactoside (Trifolin)*	Flavonoids	Flavonols	23627-87-4	1	2.49299e+07	2.62246e+07	2.53341e+07	5.30057e+07	5.78939e+07	5.35303e+07	1.38182e+06	1.1414e+06	1.06227e+06	705355	1.10164e+06	1.0675e+06	3.29068e+07	2.97806e+07	2.87104e+07	C12626	ko00944,ko01110
MWSHY0098	307.081	139.039	306.074	C15H14O7	[M+H]+	Epigallocatechin	Flavonoids	Flavanols	970-74-1	3	15957.4	17925	13079.1	119818	121290	126370	191824	193586	211531	254525	250983	241836	162955	146173	142595	C12136	ko00941,ko01110
mws0836	577.14	425.09	578.142	C30H26O12	[M-H]-	Epicatechin-(4β→8)-catechin; Procyanidin B1	Tannins	Proanthocyanidins	20315-25-7	1	9.01289e+06	8.58209e+06	1.04586e+07	2.68497e+07	2.58999e+07	2.73226e+07	2.91559e+07	2.91609e+07	2.39785e+07	2.46712e+07	2.61511e+07	2.36034e+07	1.48579e+07	1.65917e+07	1.7087e+07	-	-
MWS20203	785.084	301	786.092	C34H26O22	[M-H]-	1,4-Di-O-Galloyl-3,6-(R)-hexahydroxydiphenoyl-β-D-glucose; Tercatain	Tannins	Tannin	103744-87-2	3	9	9	9	672165	512584	505909	67842.3	41429.1	67276.6	72492.8	44201.7	50486.4	146245	144310	127790	-	-
Zayn006347	329.03	298.983	330.038	C16H10O8	[M-H]-	3,3'-O-Dimethylellagic Acid	Tannins	Tannin	2239-88-5	3	477664	581566	503603	126507	116128	92388.9	20339.7	27463.5	20835	11702.1	6854.08	6218.6	182768	186966	208999	-	-
Lmqn006260	301.036	151.003	302.043	C15H10O7	[M-H]-	2',3',4',5,7-Pentahydroxyflavone	Flavonoids	Flavones	-	3	1.4424e+06	1.34705e+06	1.29458e+06	1.03992e+06	1.02818e+06	1.05334e+06	277812	274252	272640	335256	338944	400700	689901	753252	799693	-	-
Xmyn008071	299.057	284.034	300.063	C16H12O6	[M-H]-	5,7,3'-Trihydroxy-3-methoxyflavone; Gnetifolin B*	Flavonoids	Flavones	140671-06-3	3	14121.5	20788.9	52150.5	33577	31547.2	23692.4	5331.28	6004.12	7425.08	6630.86	15051.7	4135.31	10138.8	10615.5	11702.5	-	-
MWSslk146	595.167	433.122	594.159	C27H30O15	[M+H]+	4'-O-Glucosylvitexin	Flavonoids	Flavones	38950-94-6	3	14172	17088.8	18644	543440	460068	433428	48293.5	75025	42594.6	62182.8	56396.1	65020	246129	240696	213672	-	-
mws0914	271.061	151.003	272.068	C15H12O5	[M-H]-	3,5,7-Trihydroxyflavanone (Pinobanksin)*	Flavonoids	Flavanonols	548-82-3	1	217898	198319	203015	59456.8	61912.2	64787	406478	409440	257903	302432	255333	428558	136800	117722	127450	C09826	ko00941
Wbtp004961	303.05	229.05	302.043	C15H10O7	[M+H]+	1,2,4,5-tetrahydroxy-7-(hydroxymethyl)anthracene-9,10-dione*	Flavonoids	Other Flavonoids	-	1	9.16069e+06	9.22875e+06	5.11404e+06	2.28515e+06	2.37025e+06	2.05319e+06	1.12617e+06	1.18407e+06	1.28544e+06	1.20135e+06	1.10427e+06	1.50428e+06	3.25549e+06	3.31177e+06	2.87369e+06	-	-
Lmfn005486	364.997	285.04	366.005	C15H10O9S	[M-H]-	Kaempferol-3-O-sulfonate	Flavonoids	Flavonols	-	3	110420	124484	107419	5780.15	6953.88	7135.55	746.737	510.118	2142.22	9	9	9	32998.3	31558.7	36545.4	-	-
pme1598	463.12	301.07	464.132	C22H24O11	[M-H]-	Hesperetin-5-O-glucoside	Flavonoids	Flavanones	69651-80-5	3	1.08587e+06	1.23229e+06	986916	962428	1.08419e+06	960975	329137	276850	259256	437107	409019	479158	922000	911453	799346	-	-
mws2118	435.13	167.04	436.137	C21H24O10	[M-H]-	Phloretin-2'-O-glucoside (Phlorizin)	Flavonoids	Chalcones	60-81-1	1	5.29147e+06	5.56076e+06	6.8078e+06	2.13445e+07	2.44489e+07	2.2473e+07	1.21271e+07	1.27168e+07	1.34338e+07	2.45707e+06	2.76407e+06	2.62952e+06	1.38193e+07	1.19069e+07	1.23898e+07	C01604	ko00941,ko01110
mws1326	301.035	211.04	302.043	C15H10O7	[M-H]-	3,5,7,8,4'-Pentahydroxyflavone; Herbacetin	Flavonoids	Flavonols	527-95-7	3	21003.4	18758.3	23492.3	26973.3	27853.9	17577	10518.6	13473.9	11489.3	10824.1	22776.7	15849.2	13540.3	13469.2	11754	C02806	-
pmn001702	461.07	285.05	462.08	C21H18O12	[M-H]-	Luteolin-7-O-glucuronide*	Flavonoids	Flavones	-	2	33637	25705.4	30532.4	19953.9	20673.1	16536.6	5069.12	5429.01	6465.88	4081.04	10903.7	11296.9	19905.9	22283.6	23258.5	-	-
mws0036	609.183	301.086	610.19	C28H34O15	[M-H]-	Hesperetin-7-O-rutinoside (Hesperidin)*	Flavonoids	Flavanones	520-26-3	3	9.41848e+06	9.73798e+06	8.16e+06	157274	93847.2	109503	24391.3	5861.48	9199.45	19061.1	36734.2	20440.5	3.76329e+06	3.75982e+06	4.30166e+06	C09755	-
MWSHY0113	465.1	303.06	464.096	C21H20O12	[M+H]+	Quercetin-3-O-galactoside (Hyperin)*	Flavonoids	Flavonols	482-36-0	1	8.49886e+06	39670045	1.30552e+07	4.16858e+06	2.4829e+06	4.14483e+06	4543015	3704235	2.55413e+06	1.05638e+06	1.70748e+06	3.00268e+06	3.91164e+06	3.84558e+06	3.36964e+06	C10073	-
Lmcn003163	579.078	289.073	580.085	C28H20O14	[M-H]-	Epitheaflavic acid-3-O-Gallate	Flavonoids	Flavanols	34218-97-8	3	7.71369e+06	7.31233e+06	6.27364e+06	6.0836e+06	6.54431e+06	5.5067e+06	3.27192e+06	7.797e+06	7.37503e+06	7.58227e+06	6.90355e+06	7.72044e+06	5.94431e+06	6.0583e+06	6.88805e+06	-	-
pme2954	303.05	137.022	302.043	C15H10O7	[M+H]+	Quercetin	Flavonoids	Flavonols	117-39-5	3	95644.8	84853.1	124693	142678	88691.7	136011	5433.23	7940.94	11046.8	6433.21	9075.13	4315.9	60414.6	71373.1	66832.7	C00389	ko00941,ko00944,ko01100,ko01110
Wayn004278	461.073	315.017	462.08	C21H18O12	[M-H]-	3'-O-Methylellagic acid-4'-rhamnoside	Tannins	Tannin	-	3	13233.6	13911.7	14716.3	9882.18	11660.7	11158.4	3967.27	4068.81	5892.9	731.222	4194.81	4192.98	9068.66	9841.65	10723.6	-	-
Lmfn000604	331.07	169.01	332.074	C13H16O10	[M-H]-	6-O-Galloyl-β-D-glucose*	Tannins	Tannin	13186-19-1	1	6.69761e+06	6.56346e+06	7.47444e+06	3.77512e+07	7.32923e+07	3.96351e+07	3.65437e+07	3.22613e+07	3.42471e+07	2.03322e+07	1.63128e+07	1.53009e+07	2.20187e+07	2.57271e+07	2.54699e+07	-	-
pme0434	577.14	407.08	578.142	C30H26O12	[M-H]-	Epicatechin-(4β→8)-epicatechin; Procyanidin B2	Tannins	Proanthocyanidins	29106-49-8	1	2.90142e+06	2.69451e+06	2.67579e+06	2.31828e+06	2.28714e+06	2.34527e+06	2.89166e+06	2.71564e+06	2.72492e+06	2.72786e+06	2.71699e+06	2.47912e+06	2.71293e+06	2.43001e+06	2.29809e+06	C17639	-
Zmxp003107	611.161	287.057	610.153	C27H30O16	[M+H]+	Luteolin-7,3'-di-O-glucoside	Flavonoids	Flavones	52187-80-1	3	1670	6670	3461.51	2.66159e+06	2.81632e+06	3.29853e+06	152948	323705	177547	71690	82515.8	168841	1.07204e+06	1.27088e+06	1.20596e+06	-	-
Zmhn003257	299.058	284.039	300.063	C16H12O6	[M-H]-	5,7,2'-Trhiyroxy-8-methoxyflavone*	Flavonoids	Flavones	-	3	15157.7	16510	55305.8	30022.5	27816.4	25349.7	4454.63	4827.09	5473.32	6533.71	14875.1	1659.44	9500.01	9557.3	8168.09	-	-
Lmmn003398	489.11	285.04	490.111	C23H22O12	[M-H]-	Kaempferol-3-O-(6''-O-acetyl)glucoside	Flavonoids	Flavonols	-	1	194701	216885	189225	3.08864e+07	2.88768e+07	2.89331e+07	3850.45	7892.19	4807.15	7343.03	17913.9	4870.08	8.46148e+06	7.11549e+06	8.03338e+06	-	-
mws1329	463.09	301.04	464.096	C21H20O12	[M-H]-	Quercetin-7-O-glucoside	Flavonoids	Flavonols	491-50-9	1	947048	1.13252e+06	1.09471e+06	894729	965623	876904	255525	279084	205497	348030	402431	379166	810058	744654	679561	C12639	-
Cmcn006568	537.085	375.054	538.09	C30H18O10	[M-H]-	Hinokiflavone*	Flavonoids	Biflavones	19202-36-9	3	11188.9	10700.6	13240.2	6353.58	5981.89	12948.7	1583.22	5660.61	4403.93	1237.6	6878.53	1325	4099.35	4889.79	4574.97	C10057	-
Lmsn006452	555.151	273.077	556.158	C28H28O12	[M-H]-	Phloretin-4'-O-(6''-Salicyloyl)glucoside	Flavonoids	Chalcones	-	3	3031.95	4848.34	5236.69	22450.8	19279.7	21768.6	44585.7	65720.1	52745.1	7312.9	6676.88	2854.93	16722.5	19934.8	18169.3	-	-
Wmyn000212	453.101	313.054	454.111	C20H22O12	[M-H]-	4-hydroxy-3-methoxyphenyl-1-O-β-D-(6'-O-galloyol)-glucopyranoside	Tannins	Tannin	-	3	7155.08	4812.12	5905.8	16316.6	13754.2	15307.5	40439.1	39981.4	39939.3	10516.5	12748.5	5417.52	17756.1	17364.4	15024.8	-	-
Wcfn003698	729.15	407.08	730.153	C37H30O16	[M-H]-	Epicatechin-(4β→8)-epicatechin 3'-O-Gallate; Procyanidin B2 3'-O-Gallate*	Tannins	Proanthocyanidins	-	1	9186.92	5301.33	11562.6	17658.8	20700.8	19408	5.8045e+06	5.34474e+06	5.90043e+06	1.42513e+06	1.31713e+06	1.2386e+06	2.08831e+06	1.75649e+06	1.86441e+06	-	-
mws0089	447.093	285.041	448.101	C21H20O11	[M-H]-	Kaempferol-7-O-glucoside*	Flavonoids	Flavonols	16290-07-6	1	2.81945e+07	2.73036e+07	2.6435e+07	5.65477e+07	5.9235e+07	5.71959e+07	1.24631e+06	1.09946e+06	1.16228e+06	968491	956163	739739	3.53782e+07	3.001e+07	3.49999e+07	-	-
Hamp007846	343.118	313.072	342.11	C19H18O6	[M+H]+	5,6,7,8-Tetramethoxyflavone	Flavonoids	Flavones	-	3	1606.42	762.73	1563.1	771.892	1800.19	1015.75	71987	76521.4	151288	84423.6	114682	61119.4	13458.3	15954.1	14082	-	-
Hmap001882	935.269	287.05	934.259	C39H50O26	[M+H]+	Kaempferol-3-O-sophorotrioside-7-O-glucoside	Flavonoids	Flavonols	-	3	9	9	9	149715	445156	402482	9	9	9	1060.67	1804.68	2096.14	90857.9	108732	102728	-	-
Zbsn004974	575.12	285.04	576.127	C30H24O12	[M-H]-	Epicatechin-(2β→7,4β→8)-epicatechin; Procyanidin A2*	Tannins	Proanthocyanidins	41743-41-3	1	785766	684123	1.01011e+06	864979	803631	963745	1.48361e+06	1.57527e+06	1.40285e+06	1.73847e+06	1.43598e+06	1.47336e+06	995749	947586	832788	C10237	-
Lmsn007789	565.172	273.077	566.179	C30H30O11	[M-H]-	Phloretin-4'-O-(6''-Cinnamoyl)glucoside	Flavonoids	Chalcones	-	3	14857.7	15872	14747.1	9288.16	10977.5	9139.19	11261.4	8682.25	6098.32	1371.43	1207.93	9	7524.81	8893.65	8791.12	-	-
Zajn005914	755.185	285.041	756.19	C36H36O18	[M-H]-	Kaempferol-3-O-[2-O-(trans-p-coumaroyl)-3-O-ɑ-D-glucopyranosyl]-ɑ-D-glucopyranoside	Flavonoids	Flavonols	-	3	12477.5	12371.9	17237.1	146761	156774	151705	6201.72	8097.28	12702.3	1255.18	5441.94	1260	71421	59604	64659.1	-	-
pmp000100	867.21	715.2	866.206	C45H38O18	[M+H]+	Epicatechin-(4β→8)-epicatechin-(4β→6)-catechin; Arecatannin B1	Tannins	Proanthocyanidins	79763-28-3	1	3.3987e+06	3.36292e+06	3.49432e+06	4.29371e+06	4.83829e+06	2.35679e+06	3.55421e+06	2.23317e+06	3.38446e+06	3.64373e+06	3.11772e+06	3.30237e+06	4.29587e+06	3.60131e+06	3.81892e+06	C17892	-
mws1094	287.06	259.07	288.063	C15H12O6	[M-H]-	Aromadendrin (Dihydrokaempferol)	Flavonoids	Flavanonols	480-20-6	1	86199.8	87774.2	90239.3	103494	105215	107155	45280.9	38982.7	45595.6	48944.3	45773.1	63830.8	67750.8	74391.9	81332.9	C00974	ko00941,ko01100,ko01110
pmp000589	551.103	303.051	550.096	C24H22O15	[M+H]+	Quercetin-7-O-(6''-malonyl)glucoside	Flavonoids	Flavonols	-	3	13340	16121.7	10591.6	153621	172854	135050	17374.3	10325.1	15181.7	15005	3916.27	5005	120247	113427	135368	-	-
Lmcp004436	611.14	287.06	611.139	C30H27O14+	[M]+	Cyanidin-3-O-(6''-O-caffeoyl)glucoside	Flavonoids	Anthocyanidins	-	3	18340	9	10005	2.30473e+06	2.29465e+06	2.65701e+06	122890	125622	140660	105045	53350	36508.3	927046	897939	1.0647e+06	-	-
Lmqn004838	315.015	299.992	316.022	C15H8O8	[M-H]-	3-O-Methylellagic acid	Tannins	Tannin	-	3	3740	2697.7	5490.1	4301.6	6822.39	2819.86	755905	757932	1.40837e+06	212208	298514	119866	181030	200425	218039	-	-
pmp000593	595.166	287.055	594.159	C27H30O15	[M+H]+	Luteolin-7-O-rutinoside*	Flavonoids	Flavones	3563-98-2	1	74825.4	38345	139670	2.00906e+07	2.0066e+07	1.86494e+07	1.79889e+06	5.8118e+06	5.53765e+06	2.0746e+06	2.11743e+06	1.98244e+06	1.21233e+07	1.19054e+07	1.01828e+07	-	-
Cmsp008121	287.092	167.034	286.084	C16H14O5	[M+H]+	7-O-Methylnaringenin*	Flavonoids	Flavanones	-	3	5737.39	15306.7	36508.4	4513.12	7173.89	1539.14	7008.92	10633	17626.5	11305.1	46776.3	8088.06	10782.3	9619.93	8972.48	-	-
Cmcn006826	537.083	375.054	538.09	C30H18O10	[M-H]-	Cupressuflavone*	Flavonoids	Biflavones	3952-18-9	3	8868.99	12368	15985.4	6149.14	5000.63	11831.6	1962.62	8132.59	5097.56	1097.47	6757.13	734.801	4859.89	4022.52	4496.48	C10034	-
mws0919	431.1	285.04	432.106	C21H20O10	[M-H]-	Kaempferol-3-O-rhamnoside (Afzelin)(Kaempferin)	Flavonoids	Flavonols	482-39-3	1	1.44033e+07	1.43296e+07	1.36637e+07	1.06661e+07	1.13731e+07	1.19288e+07	21582.4	11223.9	10706.2	21871.3	70796.1	3541.92	1.20066e+07	1.12349e+07	9.90825e+06	C16911	ko00944
pme0368	579.171	271.063	578.164	C27H30O14	[M+H]+	Apigenin-7-O-rutinoside (Isorhoifolin)*	Flavonoids	Flavones	552-57-8	3	4.39556e+06	4.09393e+06	2.73789e+06	1.87982e+06	2.03582e+06	1.94969e+06	5.11658e+06	4.67597e+06	2.87384e+06	2.51697e+06	4.13555e+06	5.01729e+06	3.91696e+06	3.22724e+06	3.66486e+06	-	-
Zmdn003203	635.09	169.01	636.096	C27H24O18	[M-H]-	1,2,6-Tri-O-galloyl-β-D-glucose*	Tannins	Tannin	79886-49-0	2	67345.6	58665.4	87749.8	83758.1	74647.2	58353.2	388393	310534	304355	123193	105097	114566	143107	144837	169529	C04360	-
Zmpn002440	287.058	135.046	288.063	C15H12O6	[M-H]-	3,4,2',4',6'-Pentahydroxychalcone	Flavonoids	Chalcones	73692-51-0	3	96404.9	94275.9	139280	137925	145783	133561	161411	162781	198972	127307	98927.1	115993	113264	112570	133080	C15525	ko00941,ko01100,ko01110
pmb2976	755.204	447.2	756.211	C33H40O20	[M-H]-	Chrysoeriol-8-C-arabinoside-7-O-Sophoroside	Flavonoids	Flavones	-	3	3925.68	5151.98	6352.85	1.84879e+06	1.75552e+06	1.55861e+06	7855.92	7157.72	8243.09	8160.55	4897.78	16801	486061	416438	408863	-	-
Zblp002396	463.12	301.07	463.123	C22H23O11+	[M]+	Peonidin-3-O-glucoside	Flavonoids	Anthocyanidins	68795-37-9	1	15796.5	7737.21	6122.52	1.59545e+06	1.56292e+06	1.56714e+06	3.44764e+06	4.25215e+06	555730	1.28502e+07	1.18382e+07	1.35748e+07	6.51474e+06	6.2296e+06	5.38325e+06	C12141	ko00942
pmn001648	863.183	411.071	864.19	C45H36O18	[M-H]-	Epicatechin-(2β→7,4β→8)-epicatechin-(4β→8)-catechin; Cinnamtannin D1	Tannins	Proanthocyanidins	97233-06-2	1	474931	414320	569161	898912	1.06584e+06	867724	457422	476676	476351	682977	762379	495517	662260	681076	563733	C17632	-
mws1068	285.04	151	286.048	C15H10O6	[M-H]-	Kaempferol (3,5,7,4'-Tetrahydroxyflavone)	Flavonoids	Flavonols	520-18-3	1	112863	96029.6	112318	177791	200999	186154	1586.72	2251.16	1816.98	2235.19	3274.24	1271.5	29004.3	31222	35288	C05903	ko00941,ko00944,ko01100,ko01110
Lmfn001893	305.07	125.02	306.074	C15H14O7	[M-H]-	3,3',4,4',5,7-hexahydroxyflavane; Leucocyanidin	Flavonoids	Flavones	27015-21-0	2	33905.9	48507.5	46970	1.10551e+06	916729	812561	4.60122e+06	6.52163e+06	5.67298e+06	6.75031e+06	3.61562e+06	7.90307e+06	2.73363e+06	2.88897e+06	2.3676e+06	-	-
mws0049	307.081	139.039	306.074	C15H14O7	[M+H]+	Gallocatechin	Flavonoids	Flavanols	970-73-0	3	9	9	9	74773.8	73140.4	101466	288460	363594	211585	157876	196619	131948	224935	228457	189383	C12127	ko00941,ko01110
mws1000	287.06	149.02	288.063	C15H12O6	[M-H]-	3,7,3',4'-Tetrahydroxyflavanone; Fustin	Flavonoids	Flavanonols	20725-03-5	3	1.8051e+06	1.829e+06	1.72123e+06	3.05675e+06	2.94903e+06	2.93466e+06	3.02132e+06	2.72009e+06	2.79822e+06	3.42718e+06	3.15991e+06	3.00304e+06	3.34651e+06	2.75325e+06	2.92677e+06	C01378	ko00941
Zblp002328	419.1	287.06	419.097	C20H19O10+	[M]+	Cyanidin-3-O-arabinoside*	Flavonoids	Anthocyanidins	27214-72-8	1	664.875	867.468	1341.96	246279	257997	254378	976704	842791	893874	1.98566e+06	1.48192e+06	1.62122e+06	1.33615e+06	1.17422e+06	1.0968e+06	-	-
pme0436	577.14	407.08	578.142	C30H26O12	[M-H]-	Catechin-(4α→8)-catechin; Procyanidin B3	Tannins	Proanthocyanidins	23567-23-9	1	1.0379e+06	1.02397e+06	1.23517e+06	468346	410592	513835	1.08589e+06	1.13881e+06	1.05949e+06	998805	1.09841e+06	999291	931179	916090	769940	-	-
Zbsn004608	575.12	285.04	576.127	C30H24O12	[M-H]-	Epicatechin-(2β→7,4β→8)-catechin; Procyanidin A1*	Tannins	Proanthocyanidins	103883-03-0	1	75569	58234.5	50196.3	77079	71417.5	89907.9	131887	112599	93001.2	187397	132950	121695	93972.5	105866	115397	-	-
pmn001534	787.1	617.08	788.107	C34H28O22	[M-H]-	1,2,3,6-Tetra-O-galloyl-β-D-glucose	Tannins	Tannin	79886-50-3	2	45342	46672.8	89484.2	198599	119318	117857	863338	691799	688214	67484.1	53498.3	59197.6	232540	243325	199139	C04516	-
pmb3014	641.151	285.3	642.159	C31H30O15	[M-H]-	Luteolin-7-O-(6''-eudesmyl)glucoside	Flavonoids	Flavones	-	3	2.51658e+06	2.48328e+06	2.52873e+06	77052	76436.5	82445.3	26065	33961	34157.1	10516.9	8121.94	4896.71	839979	897199	1.02542e+06	-	-
MWSHY0065	291.09	139.04	290.079	C15H14O6	[M+H]+	Catechin*	Flavonoids	Flavanols	154-23-4	1	174251	180772	284596	187681	163175	197850	307447	343264	302877	317218	423413	393753	295806	360056	351214	C06562	ko00941,ko01110
pmb2999	461.109	299.056	462.116	C22H22O11	[M-H]-	Chrysoeriol-5-O-glucoside	Flavonoids	Flavones	-	3	5.86517e+06	5.08698e+06	5.39491e+06	3.36397e+06	3.64332e+06	3.57367e+06	884054	891894	705696	1.34877e+06	1.16152e+06	1.12284e+06	3.64268e+06	3.221e+06	2.95354e+06	-	-
mws0056	463.088	316.025	464.096	C21H20O12	[M-H]-	Myricetin-3-O-rhamnoside (Myricitrin)	Flavonoids	Flavonols	17912-87-7	3	56923	41853.1	43525.2	451685	456170	425153	9	1836.16	1670	745.04	9	740.685	185488	169559	149810	C10108	-
Xmsn002700	465.125	303.051	466.111	C21H22O12	[M-H]-	Taxifolin-3'-O-glucoside	Flavonoids	Flavanonols	31106-05-5	3	1.10686e+07	1.14976e+07	1.07442e+07	843959	746340	816114	6.37782e+06	4.46935e+06	6.51593e+06	1.32885e+06	1.59499e+06	1.59968e+06	5.36879e+06	4.34483e+06	4.77096e+06	-	-
mws1066	579.172	271.061	580.179	C27H32O14	[M-H]-	Naringenin-7-O-Rutinoside(Narirutin)*	Flavonoids	Flavanones	14259-46-2	3	129924	122856	114755	14103.6	12301.2	10654.2	12947.4	8439.47	2297.64	9	9	9	35257.3	38808.1	43591.4	C09793	-
HJN078	549.164	255.064	550.169	C26H30O13	[M-H]-	Pinocembrin-7-O-(2''-O-arabinosyl)glucoside	Flavonoids	Flavanones	-	3	4393.85	1579.49	1823.97	7625.37	10821.2	11699.9	417808	447221	350856	138034	150793	136570	74384.7	77988.9	90835.5	-	-
Lmfn001158	467.083	169.014	468.09	C20H20O13	[M-H]-	2,6-Di-O-Galloyl-1,5-Anhydro-D-Glucitol (Ginnalin A)	Tannins	Tannin	-	3	1786.96	8109	3907.07	15287.3	21462.3	48620.3	67414.5	55145	61704.4	76942.4	92074.5	85729.3	43589.9	43916	52461.1	-	-
Lmsp004851	291.086	123.044	290.079	C15H14O6	[M+H]+	3-Hydroxyphloretin	Flavonoids	Chalcones	57765-66-9	3	700438	873637	764114	373824	394495	357027	919650	991050	888686	1.20892e+06	902393	955347	535945	667107	615217	-	-
pme0088	285.04	151	286.048	C15H10O6	[M-H]-	Luteolin (5,7,3',4'-Tetrahydroxyflavone)	Flavonoids	Flavones	491-70-3	1	18120.3	13561	38575.7	55339.7	57877.4	58005.3	17706.3	15263.9	19206.4	28819.3	24207.2	25594.4	31707.1	26689.3	26106.2	C01514	ko00941,ko00944,ko01100,ko01110
Lmpp003930	579.15	271.06	578.142	C30H26O12	[M+H]+	Apigenin-7-O-(6''-p-Coumaryl)glucoside	Flavonoids	Flavones	-	3	1.59635e+06	1.5937e+06	1.20137e+06	1.10842e+06	1.02915e+06	1.05317e+06	1.77077e+06	1.8163e+06	2.24166e+06	1.69012e+06	1.50372e+06	2.06466e+06	1.5328e+06	1.39543e+06	1.23005e+06	-	-
Zmjp002244	291.09	139.04	290.079	C15H14O6	[M+H]+	5,7,3',4',5'-Pentahydroxyflavan (Tricetiflavan)*	Flavonoids	Other Flavonoids	-	1	238522	304115	268516	425247	458393	470790	504988	467678	466669	593682	1272330	484991	481807	458893	564108	-	-
Hmpp003270	449.11	287.05	448.101	C21H20O11	[M+H]+	Luteolin-4'-O-glucoside*	Flavonoids	Flavones	6920-38-3	1	3.76677e+07	30487725	2.00224e+07	2.56816e+07	2.13995e+07	2.23406e+07	9	9	9	9	9	9	2.18686e+07	2.39892e+07	2.72444e+07	-	-
pmp001080	609.181	301.073	608.174	C28H32O15	[M+H]+	Diosmetin-7-O-Neohesperidoside (Neodiosmin)*	Flavonoids	Flavones	38665-01-9	3	5005	10005	5005	1.08877e+06	1.22352e+06	995818	180207	300231	160343	270825	266429	171671	404277	494236	493291	-	-
Lmsn003364	785.084	300.997	786.092	C34H26O22	[M-H]-	1,3-Di-O-galloyl-4,6-(S)-hexahydroxydiphenoyl-β-D-glucose; Heterophylliin A*	Tannins	Tannin	87687-52-3	3	5133.97	2530.47	4710.95	2230.88	1575.93	1241.63	60272.1	44645.9	75240.6	73442.1	70188.9	79151.2	41736.2	34443	34765.5	-	-
mws1454	477.14	315.086	478.147	C23H26O11	[M-H]-	Persicoside	Flavonoids	Flavanones	28978-03-2	3	60448.9	91821.7	64422.1	349055	314190	368526	90851.5	62086.5	63373.3	66866.2	70526.6	78821	120207	115010	96573.4	-	-
Lmfn001062	635.09	169.01	636.096	C27H24O18	[M-H]-	2,4,6-Tri-O-galloyl-β-D-glucose*	Tannins	Tannin	108043-99-8	2	45523.2	49264	85691.9	50948.7	54627.6	50609.4	285239	248489	280718	94749.5	105550	112647	128062	144363	160637	-	-
Zmyn003693	267.067	252.044	268.074	C16H12O4	[M-H]-	6-Hydroxy-2'-methoxyflavone	Flavonoids	Flavones	61546-59-6	3	9534.87	12000.4	11155.2	8050.36	10126.9	10025.7	9	9	9	14150.6	15675.2	12650.9	5055.81	5996.11	6312.23	C15203	-
Sagp004552	289.07	149.02	288.063	C15H12O6	[M+H]+	Maesopsin	Flavonoids	Other Flavonoids	5989-16-2	2	3.23635e+06	3.15286e+06	3.579e+06	1.01176e+06	643120	1.14015e+06	2.29338e+06	2.05767e+06	2.34428e+06	647229	2.40013e+06	2.21859e+06	2.10612e+06	1.68375e+06	1.8542e+06	-	-
Lmpn006208	461.11	315.052	462.116	C22H22O11	[M-H]-	8-Methoxykaempferol-7-O-rhamnoside	Flavonoids	Flavonols	-	3	144444	220198	200515	81952.2	92596.2	86172.3	21784.1	17980.7	26064.1	8363.46	17925.4	9578.74	83261.4	69861.8	67947.1	-	-
Lmpn007255	331.045	316.024	332.053	C16H12O8	[M-H]-	3,5,7,3',4'-Pentahydroxy-6-methoxyflavone; Patuletin	Flavonoids	Flavonols	519-96-0	3	19505.8	30410.3	22564	8296.53	6860.66	4323.56	4335.53	17410.8	5792.36	12553.5	8406.1	2893.99	12695.7	10222.4	10848.1	C10118	-
pmn001646	865.2	577.14	866.206	C45H38O18	[M-H]-	Epicatechin-(4β→8)-epicatechin-(4β→8)-epicatechin; Procyanidin C1	Tannins	Proanthocyanidins	37064-30-5	1	8.64653e+06	8.76922e+06	1.01876e+07	4.36989e+06	5.11855e+06	4.44413e+06	1.23448e+07	1.33571e+07	1.23674e+07	1.17e+07	1.41414e+07	1.26335e+07	9794891	9.09214e+06	1.13642e+07	C17624	-
MWSHY0069	301.07	286.049	300.063	C16H12O6	[M+H]+	Hispidulin (5,7,4'-Trihydroxy-6-methoxyflavone)*	Flavonoids	Flavones	1447-88-7	3	3088.8	5663.97	20672.5	7440.97	6290.08	3720.36	9196.03	5832.36	9051.78	6971.13	15253	5001.32	6813.45	5657.11	7069.3	C10058	-
Zmjp003031	611.161	449.107	610.153	C27H30O16	[M+H]+	Orientin-2''-O-galactoside*	Flavonoids	Flavones	-	3	72313.6	48825	77616.3	1.09017e+07	1.17941e+07	1.12286e+07	872078	841910	987736	382116	392656	862635	2.68438e+06	2.13427e+06	2.53103e+06	-	-
Lmsn001369	783.07	301	784.076	C34H24O22	[M-H]-	1,6-(S)-Hexahydroxydiphenoyl-2,4-(S)-Dehydrohexahydroxydiphenoyl-β-D-glucose; Granatin A	Tannins	Tannin	73683-70-2	1	9	9	9	9	9	9	179189	156060	347661	60495.6	49470.5	50842.3	58477.8	58036.3	70856.6	-	-
pme2960	273.076	153.018	272.068	C15H12O5	[M+H]+	2',4,4',6'-Tetrahydroxychalcone; Naringenin chalcone*	Flavonoids	Chalcones	73692-50-9	3	64460.9	83174.7	59070.2	52933.8	59524.8	56591	59189.4	53430.2	39480.6	42068.2	39464.3	67797	41086.8	42572.6	50851.8	C06561	ko00941,ko01100,ko01110
MWS20148	433.113	271.074	432.106	C21H20O10	[M+H]+	Apigenin-4'-O-glucoside*	Flavonoids	Flavones	20486-34-4	3	584535	676610	711780	491500	414378	511943	816972	760712	627518	721679	763149	819230	359643	456713	413421	-	-
Wcfp003437	325.14	175.07	324.136	C20H20O4	[M+H]+	3-Prenyl-4,2',4'-Trihydroxychalcone	Flavonoids	Chalcones	202815-28-9	3	176464	172448	162651	21120	13340	9056.64	55324.4	101221	50760.8	42574.6	81222	50967.8	63312.4	50886	62709.6	-	-
MWSHY0055	567.128	567.128	566.121	C32H22O10	[M+H]+	Ginkgetin (7,4'-Dimethylamentoflavone)*	Flavonoids	Biflavones	481-46-9	3	36727	42390.2	35308.8	32419.7	61241	23833.3	6864.44	13947.1	4270.64	4987.47	18466.1	14677.8	36251.8	34305.4	28673.9	C10048	-
MWSHY0041	567.126	567.127	566.121	C32H22O10	[M+H]+	Isoginkgetin*	Flavonoids	Biflavones	548-19-6	3	36727	42390.2	35308.8	32419.7	61241	23833.3	6864.44	13947.1	4270.64	4987.47	18466.1	14677.8	36251.8	34305.4	28673.9	-	-
Wagp009375	343.118	313.072	342.11	C19H18O6	[M+H]+	3,5,6,7-Tetramethoxyflavone*	Flavonoids	Flavones	75413-07-9	3	1178.81	1420.66	2723.43	9	4000	943.578	75276.6	72046.8	132043	85619.3	99619.8	54113	15330	13274.3	12076.9	-	-
MWSHC2050	343.118	313.071	342.11	C19H18O6	[M+H]+	5,6,7,4'-Tetramethoxyflavone*	Flavonoids	Flavones	1168-42-9	3	1178.81	1420.66	2723.43	9	4000	943.578	75276.6	72046.8	132043	85619.3	99619.8	54113	15330	13274.3	12076.9	C14472	-
Wayn004784	447.058	315.015	448.064	C20H16O12	[M-H]-	3'-O-Methylellagic acid-4-O-beta-D-xylopyranoside	Tannins	Tannin	176665-78-4	3	141469	129748	135643	49276	61442.7	68360	26185.7	18990.8	16484.4	11935.7	6715.05	4401.48	80111	92787.5	73159	-	-
pme2246	300.999	185.023	302.006	C14H6O8	[M-H]-	Ellagic acid	Tannins	Tannin	476-66-4	3	11520.4	7367.02	7746.42	71499.7	29856.7	53226.1	132829	277653	437585	137167	139813	80639.3	75590.9	96230	83949.5	C10788	-
mws0072	433.11	271.06	432.106	C21H20O10	[M+H]+	Apigenin-5-O-glucoside	Flavonoids	Flavones	28757-27-9	3	95704.8	111859	121240	91639.5	73355	227052	599122	357120	293018	419916	708270	386171	358790	420558	458836	-	-
Zmpn004068	567.173	273.08	568.179	C26H32O14	[M-H]-	Phloretin-2'-O-(6''-O-xylosyl)glucoside	Flavonoids	Chalcones	-	3	364666	411457	445865	1.09951e+06	1.24283e+06	1.19359e+06	17136.4	36647.5	20721.4	11255.7	16614.4	10435.8	562813	601598	710780	-	-
pme3475	273.076	153.018	272.068	C15H12O5	[M+H]+	Butin; 7,3',4'-Trihydroxyflavanone*	Flavonoids	Flavanones	492-14-8	3	54023	70238.7	60586.3	51450.3	41819.3	48764	48869.2	51740.5	39375.7	40841.5	27613.9	50958.9	35459.1	43890.5	44559.7	C09614	ko00941
mws1361	449.11	303.08	450.116	C21H22O11	[M-H]-	Taxifolin-3-O-rhamnoside (Astilbin)	Flavonoids	Flavanonols	29838-67-3	1	1.25455e+07	1.23263e+07	1.23406e+07	6.09904e+06	5.54821e+06	4.99624e+06	174439	96302.9	86042.9	50102.7	57761.3	13179.6	8.33761e+06	7.99905e+06	6.56375e+06	C17449	-
Lmsn002071	785.084	300.998	786.092	C34H26O22	[M-H]-	2,3-Di-O-Galloyl-4,6-(S)-hexahydroxydiphenoyl-β-D-glucose; Tellimagrandin I*	Tannins	Tannin	79786-08-6	3	9	9	9	512161	447499	431258	61952.6	34511	54627.2	58500.4	46368	30423.9	137467	113558	144702	C10241	-
Zmhp004034	465.1	303.05	464.096	C21H20O12	[M+H]+	Gossypetin-7-O-rhamnoside; Rhodiolgin	Flavonoids	Flavonols	94696-39-6	1	442797	328022	364715	822903	1.05919e+06	1.10586e+06	434160	364598	325908	305288	378408	340422	245018	248476	303556	-	-
Zbsp002199	433.11	271.06	433.113	C21H21O10+	[M]+	Pelargonidin-3-O-glucoside	Flavonoids	Anthocyanidins	47684-27-5	1	76369.5	58375.3	38914.8	8.73771e+06	1.23687e+07	1.20628e+07	415302	1.8601e+07	789068	771040	360105	17685829	1.88862e+07	1.49229e+07	1.84028e+07	C12137	ko00942,ko01100,ko01110
Lmtn002796	449.11	287.06	450.116	C21H22O11	[M-H]-	Aromadendrin-7-O-glucoside*	Flavonoids	Flavanonols	28189-90-4	1	2.22333e+07	1.98627e+07	1.93033e+07	2.13541e+07	2.43874e+07	2.56084e+07	6.66038e+06	5.55474e+06	6.23592e+06	3.4817e+06	2.97142e+06	3.32351e+06	1.52723e+07	1.20286e+07	1.28769e+07	-	-
Lmmp003091	611.16	303.05	610.153	C27H30O16	[M+H]+	Quercetin-3-O-(4''-O-glucosyl)rhamnoside*	Flavonoids	Flavonols	59262-54-3	1	9	9	9	3.81455e+06	2.17999e+06	2.81196e+06	489296	542987	420921	698572	487391	404467	1.47207e+06	1.34962e+06	1142905	C17563	-
Lmqp002170	773.21	449.11	772.206	C33H40O21	[M+H]+	Kaempferol-3-O-sophorotrioside	Flavonoids	Flavonols	80714-53-0	3	19089.5	10904.4	6408.98	132561	102091	132489	8844.09	7001.51	1967.87	9590	23240.4	9605.57	90940.4	70689.3	79216.4	C12635	ko00944,ko01110
mws1422	275.09	107.05	274.084	C15H14O5	[M+H]+	Epiafzelechin	Flavonoids	Flavanols	24808-04-6	1	283619	564455	509245	115050	151750	161765	216835	160095	186795	196810	155090	183455	220175	276940	226850	C12128	ko00941,ko01110
Lmyn006227	269.046	151.005	270.053	C15H10O5	[M-H]-	3,5,7-Trihydroxyflavone (Galangin)	Flavonoids	Flavones	548-83-4	3	8730.87	6807.85	9906.97	5221.2	5515.47	4556.26	7119.26	4131.42	8054.15	5863.32	10724.9	5400.58	7378.72	6346.3	5711.5	C10044	ko00941
Lmpp003929	609.163	301.074	609.16	C31H29O13+	[M]+	Peonidin-3-O-(6''-O-p-coumaroyl)glucoside	Flavonoids	Anthocyanidins	-	3	24681.8	22895.3	36210.3	3.81236e+06	3.07977e+06	3.47757e+06	600002	838519	410461	709578	659970	555455	1.39726e+06	1.46451e+06	1.13605e+06	-	-
Zahp001902	597.145	303.05	597.146	C26H29O16+	[M]+	Delphinidin-3-O-sambubioside	Flavonoids	Anthocyanidins	-	3	22120.8	28732.6	19754.8	395165	254246	283652	20150.3	12055.9	16774	15587.4	32738.5	15874.3	45484.8	41881	53877.2	-	-
Lmdp003286	465.102	303.061	464.096	C21H20O12	[M+H]+	Quercetin-3-O-alloside; Isohyperoside*	Flavonoids	Flavonols	35589-21-0	1	11029880	7.12261e+06	3038755	4.32434e+06	6.0398e+06	5.39162e+06	897902	2472960	598747	8818320	2.00965e+06	3.87161e+06	3.97984e+06	4.57148e+06	5.18361e+06	-	-
Zmtp102903	419.1	287.06	418.09	C20H18O10	[M+H]+	Kaempferol-3-O-arabinoside (Juglanin)	Flavonoids	Flavonols	5041-67-8	1	9.00194e+06	5.92185e+06	7.32384e+06	5.04215e+06	8.1766e+06	6.94883e+06	40010	98704.7	61685	125371	134308	132116	3.66804e+06	4.65668e+06	4.66951e+06	-	-
mws1179	433.11	271.07	434.121	C21H22O10	[M-H]-	Naringenin-7-O-glucoside (Prunin)	Flavonoids	Flavanones	529-55-5	1	337343	237732	286158	1.09548e+06	1.2114e+06	1.62747e+06	2.9608e+06	4.10916e+06	4.20998e+06	2.40739e+06	2.53648e+06	3.41267e+06	1.45089e+06	1.20129e+06	1.13081e+06	C09099	ko00941
Wacn007166	537.082	375.049	538.09	C30H18O10	[M-H]-	3',8''-Biapigenin*	Flavonoids	Biflavones	101140-06-1	3	10620	14440	15623.9	6063.96	4245.77	13162.7	2511.12	8442.21	4853.7	1548.04	6573	733.159	4334.18	5105.2	5693.54	-	-
Lczn000063	783.07	300.99	784.076	C34H24O22	[M-H]-	Pedunculagin*	Tannins	Tannin	-	2	9	9	9	9	9	9	250440	186967	491957	77296	63225.9	59401	65010.3	80973.2	84879.7	-	-
Wmhn001495	483.08	169.01	484.085	C20H20O14	[M-H]-	1,4-Di-O-Galloyl-β-D-glucose*	Tannins	Tannin	-	1	51411.3	33031.8	83467.7	131238	152264	104614	1.46e+06	1.12652e+06	1.24e+06	484508	390005	461136	398872	379542	305039	-	-
Lmwp003888	773.214	287.055	772.206	C33H40O21	[M+H]+	Kaempferol-3-O-sophoroside-7-O-glucoside	Flavonoids	Flavonols	-	3	8385.03	6670	5005	2.39828e+07	2.53247e+07	2.27315e+07	9535.26	5606.14	9033.76	8724.96	14243.2	8340	4.81561e+06	5.6312e+06	6.35142e+06	-	-
Wbtn005483	333.06	165.02	334.069	C16H14O8	[M-H]-	1,3,6-trihydroxy-2,5,7-trimethoxyxanthen-9-one	Flavonoids	Other Flavonoids	-	1	12398.7	8839.71	11717.4	655205	678909	651591	5.03638e+06	7.48272e+06	3.03299e+06	3.76648e+06	2.60098e+06	3.26341e+06	1.08353e+06	1.06205e+06	1.35576e+06	-	-
Zbqn006065	285.04	133.03	286.048	C15H10O6	[M-H]-	3,5,7,2'-Tetrahydroxyflavone; Datiscetin*	Flavonoids	Flavones	480-15-9	1	22023.6	23977.7	19778.8	47428.2	51891.5	56307	21734.8	16535.7	24422.8	31784.7	36226.8	32431.5	28533.7	30521.4	37182.3	C10036	-
Hmcn002875	301.035	255.02	302.043	C15H10O7	[M-H]-	6-Hydroxyluteolin	Flavonoids	Flavones	18003-33-3	3	48985.7	57010.7	55635.8	26633.3	34487.7	29889.4	39464.7	48575.3	53787.9	32482.7	46188.1	43395.2	38726.1	45839.6	51571.7	C10072	-
pmf0381	563.141	353.087	564.148	C26H28O14	[M-H]-	Apigenin-6-C-glucoside-8-C-xyloside; Vicenin 3	Flavonoids	Flavones	59914-91-9	3	718.91	1067.87	2028.03	54203.8	57220.8	69706	15665.2	20362.2	19483.2	14715.8	12823.3	8322.24	22999.4	27243.2	30652.7	-	-
Cmsp004086	303.09	229.08	302.079	C16H14O6	[M+H]+	Dihydrokaempferide	Flavonoids	Flavanonols	137225-59-3	3	1.34936e+07	1.57994e+07	1.39889e+07	4.23823e+06	3.16144e+06	3.94887e+06	1.59554e+06	2.80948e+06	1.80049e+06	2.56714e+06	2.48918e+06	2.5481e+06	5.25255e+06	4.90174e+06	6.40285e+06	-	-
Lmsn001014	331.067	169.014	332.074	C13H16O10	[M-H]-	1-O-Galloyl-β-D-glucose*	Tannins	Tannin	58511-73-2	1	5.92214e+06	4.8653e+06	6.52197e+06	3.34375e+07	3.44211e+07	3.46134e+07	3.30796e+07	2.95223e+07	3.10832e+07	1.72755e+07	1.4024e+07	1.36491e+07	1.70446e+07	2.07683e+07	2.27253e+07	C01158	ko00999
HJAP023	773.216	611.168	772.206	C33H40O21	[M+H]+	Kaempferol-6,8-di-C-glucoside-7-O-glucoside	Flavonoids	Flavonols	-	3	20155.1	34718.1	65368.5	198556	239905	237823	9352.56	49214.8	26490.5	33044	15849.3	79674.3	184402	149601	141697	-	-
mws1002	345.062	330.038	346.069	C17H14O8	[M-H]-	3,5,7,4'-Tetrahydroxy-3',5'-dimethoxyflavone; Syringetin	Flavonoids	Flavonols	4423-37-4	3	9469.94	18457.5	68416.6	14192.2	8601.23	3514.49	10344.8	6023.7	16488.5	20531.7	56263.7	12594	14081.6	18275.6	18301.3	C11620	ko00944,ko01110
Hmmp004965	463.124	301.07	462.116	C22H22O11	[M+H]+	Diosmetin-7-O-glucoside*	Flavonoids	Flavones	20126-59-4	1	79143.5	64145.9	52058	225593	159197	163665	680884	808987	722123	797074	840288	688257	200801	258495	206033	-	-
MWSHY0089	287.091	167.035	286.084	C16H14O5	[M+H]+	5,4'-Dihydroxy-7-methoxyflavanone (Sakuranetin)*	Flavonoids	Flavanones	2957-21-3	3	4519.73	9115.4	24882.1	9534.61	646.575	5031.21	6326.25	12563.6	12988.8	8063.53	43643.5	4663.99	7636.94	9992.55	9859.09	C09833	ko00941,ko01110
Wajp004095	595.166	271.062	594.159	C27H30O15	[M+H]+	Apigenin-7-O-Gentiobioside	Flavonoids	Flavones	-	3	62121.2	16598.2	36634.1	465903	558767	590266	28340	8990.79	13140.9	21675	41680	21675	169555	200636	227756	-	-
Hajp007218	301.071	286.049	300.063	C16H12O6	[M+H]+	5,7,3',5'-tetrahydroxy-6-methylfavanone*	Flavonoids	Flavones	-	3	7887.95	5256.19	13985.4	7075.87	2640.8	5086.5	1458.74	8510.04	5253.91	7214.13	9849.46	3128.77	9207.18	10188.5	7566.35	-	-
Wbtp004753	303.05	229.05	302.043	C15H10O7	[M+H]+	1,2,3,7,8-pentahydroxy-6-methylanthracene-9,10-dione*	Flavonoids	Other Flavonoids	-	1	1.11306e+07	1.09696e+07	1.15604e+07	2.55855e+06	1.93908e+06	2.20774e+06	1.4389e+06	1.44186e+06	1.38955e+06	1.57823e+06	2491615	1.66411e+06	2.88491e+06	3.84998e+06	3.15932e+06	-	-
Lmmp003817	535.11	287.05	534.101	C24H22O14	[M+H]+	Kaempferol-3-O-(6''-malonyl)glucoside	Flavonoids	Flavonols	-	1	19396.7	38263.8	41476.3	4.03219e+06	4.81437e+06	4.68068e+06	13151.1	2324.32	3094.88	13153.4	10005	5005	1.24061e+06	1.28443e+06	1.62628e+06	-	-
Zblp004882	287.14	121.03	286.12	C17H18O4	[M+H]+	4'-Hydroxy-3,5-dimethoxydihydrochalcone	Flavonoids	Chalcones	-	3	1.20531e+06	1.05585e+06	1.16317e+06	2.17531e+06	2.29154e+06	2.3672e+06	22146.6	13998.6	17522	26242	32937.7	17747.6	1.14585e+06	844785	968026	-	-
pmb2987	487.125	163	488.132	C24H24O11	[M-H]-	Acacetin-7-O-(6''-O-acetyl)glucoside	Flavonoids	Flavones	-	3	492773	345625	552179	51815.1	31510.9	31501.6	1920.77	4375	5386.54	5408.87	5995.53	4509.38	185957	167842	136378	-	-
Zbrp003982	433.113	271.06	432.106	C21H20O10	[M+H]+	6,3',4'-Trihydroxyaurone-6-O-glucoside; Sulfurein	Flavonoids	Aurones	531-63-5	3	115486	103605	120870	142856	176125	120053	500885	286593	696180	738554	500522	769746	452080	370485	505900	-	-
mws0044	303.051	125.024	304.058	C15H12O7	[M-H]-	Taxifolin(Dihydroquercetin)	Flavonoids	Flavanonols	480-18-2	3	51207.9	54704.5	77082.4	86712.6	98644.7	106402	1.61659e+06	1.79028e+06	1.55529e+06	2.16119e+06	2.04275e+06	3.11231e+06	109594	124675	148657	C01617	ko00941,ko01100,ko01110
Zblp003511	303.088	167.03	302.079	C16H14O6	[M+H]+	5,7,4'-Trihydroxy-8-methylflavone	Flavonoids	Flavones	-	3	131645	99951.2	98472.7	36793.1	43345	51973.7	12075	17570.9	14205	22281	21589.2	22588.4	56988.4	43919.8	59252.4	-	-
Lmbp002592	611.161	287.054	610.153	C27H30O16	[M+H]+	Kaempferol-3,7-O-diglucoside*	Flavonoids	Flavonols	25615-14-9	3	266502	199430	243850	30216020	2.74082e+07	46237980	2.52114e+07	9.74365e+06	1.17649e+07	7.79043e+06	9.22952e+06	7.46738e+06	9.19042e+06	8.28771e+06	1.11876e+07	-	-
Lmsp004632	287.06	153.02	286.048	C15H10O6	[M+H]+	5,6,7,4'-Tetrahydroxyflavone (Scutellarein)	Flavonoids	Flavones	529-53-3	3	327886	465984	400685	1316060	604620	1368215	477402	480210	415825	347854	232693	266920	385463	364859	284058	C10184	-
Lmfn001344	467.083	169.014	468.09	C20H20O13	[M-H]-	2,3-Di-O-Galloyl-1,5-Anhydro-D-Glucitol	Tannins	Tannin	-	3	9	9	9	16546.6	18033.6	13534.9	63252.7	52348	50401.1	78369.9	46556.9	62760.9	37672.3	30404.1	41646.4	-	-
Zbsp003928	757.2	449.11	756.19	C36H36O18	[M+H]+	Orientin-2''-O-(6'''-p-coumaroyl)glucoside	Flavonoids	Flavones	-	3	46020.8	48345	7810.92	5.22228e+07	4.46635e+07	4.87648e+07	335387	395703	439746	734063	831104	499243	1.82206e+07	1.74915e+07	1.34432e+07	-	-
Hmjp003008	609.145	287.061	608.138	C27H28O16	[M+H]+	Luteolin-7-O-glucuronide-5-O-rhamnoside	Flavonoids	Flavones	-	3	3340	9	8340	2.49635e+06	1.93168e+06	2.07803e+06	138405	186795	130065	36406.1	66685	81543.3	840846	752203	1.03488e+06	-	-
Lmyp004052	611.139	147.044	610.132	C30H26O14	[M+H]+	Quercetin-3-O-(6''-O-p-Coumaroyl)galactoside*	Flavonoids	Flavonols	-	3	422798	481352	216460	77864.5	117415	115713	14897.2	9604.3	14145	5511.24	7317.84	2893.93	121552	114403	87568.2	-	-
Zbyn004414	787.1	617.08	788.106	C34H28O22	[M-H]-	1,2,4,6-tetra-O-galloyl-β-D-glucose	Tannins	Tannin	-	1	41533.2	35288.2	79760.8	135498	100427	142129	701963	602166	597278	68551.6	49393.9	53501.9	165487	209723	153690	-	-
Lmsp004915	449.108	287.055	448.101	C21H20O11	[M+H]+	4,6,3',4'-Tetrahydroxyaurone-4-O-glucoside*	Flavonoids	Aurones	-	1	9.99292e+06	1.10399e+07	1.36947e+07	7.4777e+06	3.37543e+07	1.80424e+07	9	9	9	9	9	9	1.64934e+07	2.0991e+07	1.54206e+07	-	-
Zbsp004301	611.16	303.05	610.153	C27H30O16	[M+H]+	Quercetin-7-O-rutinoside*	Flavonoids	Flavonols	147714-62-3	1	1220210	2.54753e+06	625348	2.15337e+06	2.62386e+06	2.47099e+06	424803	553817	425421	218588	233394	585574	1.21058e+06	1.41614e+06	1.69225e+06	-	-
MWSHY0009	301.071	286.048	300.063	C16H12O6	[M+H]+	Diosmetin (5,7,3'-Trihydroxy-4'-methoxyflavone)*	Flavonoids	Flavones	520-34-3	3	2548.53	4634.32	21066.3	5425.23	10677.1	1915.39	5080.5	3820.09	5488.31	5430.4	9394.56	2381.51	5043.49	7017.21	5740.92	C10038	-
Lmyp004963	579.171	415.108	578.164	C27H30O14	[M+H]+	Apigenin-6-C-(2''-rhamnosyl)glucoside	Flavonoids	Flavones	-	3	222589	244667	157651	76044.3	77666.6	104024	9	9	9	9	9	9	62282.2	85129.5	66608.7	-	-
Wayn004109	477.07	315.01	478.075	C21H18O13	[M-H]-	3'-O-Methylellagic acid-4-O-beta-D-glucoside	Tannins	Tannin	-	1	517291	589274	663296	103588	158571	109556	1.76969e+06	1.16331e+06	2.14565e+06	670705	971179	1.0401e+06	834531	630961	882244	-	-
Wasn003003	783.07	301	784.076	C34H24O22	[M-H]-	5-Desgalloylstachyurin*	Tannins	Tannin	-	2	9	9	9	9	9	9	174602	106976	325047	50966.8	42475.7	35205.2	46818.4	54179.8	65844.1	-	-
Cmjp003100	307.081	137.023	306.074	C15H14O7	[M+H]+	3,4,5,7,3',4'-Hexahydroxyflavan; Leucocyanidin	Flavonoids	Flavanols	480-17-1	3	5085.34	10005	1670	55178.4	37913.5	30218.6	209345	108891	148496	227582	192058	191320	132560	95276.9	129407	C05906	ko00941,ko01100,ko01110
Zbsp004450	479.12	317.07	478.111	C22H22O12	[M+H]+	3'-O-Methyltricetin-7-O-glucoside	Flavonoids	Flavones	-	3	50015	61685	41680	2216.42	18813.2	5005	118082	13324.4	126730	80025	50015	25005	75025	95035	68355	-	-
pmb0660	757.197	147.1	756.19	C36H36O18	[M+H]+	Isoorientin-7-O-(6''-p-coumaroyl)glucoside	Flavonoids	Flavones	-	3	8340	1670	5005	573057	660887	626365	11670	1670	6670	10005	3340	5402.67	186707	189381	135692	-	-
MWSHY0201	579.171	287.062	578.164	C27H30O14	[M+H]+	Kaempferol-3,7-O-dirhamnoside (Kaempferitrin)	Flavonoids	Flavonols	482-38-2	3	4.20154e+06	5.37503e+06	9.61921e+06	1899255	2.65041e+06	1.8984e+06	5.68961e+06	5.27082e+06	5.49698e+06	4.84233e+06	3.97105e+06	4.43111e+06	3.46159e+06	3.32274e+06	4.55117e+06	C16981	-
Hmpp002612	611.16	287.05	610.153	C27H30O16	[M+H]+	Luteolin-7-O-gentiobioside*	Flavonoids	Flavones	-	3	315894	222365	251940	3.12913e+07	1.9833e+07	2.22042e+07	2.2397e+07	1.44323e+07	18945311	6.18072e+06	6.72013e+06	5.4895e+06	15245505	15486235	11026285	-	-
Lmjp003655	463.12	301.08	462.116	C22H22O11	[M+H]+	6-C-MethylKaempferol-3-glucoside*	Flavonoids	Flavones	-	1	57290.4	49740.9	63822.4	158207	154255	193192	555553	783816	654164	678558	763570	641065	205526	173636	142119	-	-
Wajp003692	757.22	271.061	756.211	C33H40O20	[M+H]+	Apigenin-7-O-Cellobioside-4'-O-Glucoside	Flavonoids	Flavones	-	3	9630.61	1388.17	1923.25	147526	118522	135215	3738.82	9	11670	9	16675	8340	38349.2	40608.8	53327.3	-	-
Lmtp003079	609.181	301.071	609.181	C28H33O15+	[M]+	Peonidin-3-O-rutinoside	Flavonoids	Anthocyanidins	-	3	3721.87	2584.13	2521.8	46350.6	29816.8	49689	263635	321465	288822	377230	351832	314622	301727	210340	285227	-	-
Lmjn007168	329.067	271.026	330.074	C17H14O7	[M-H]-	Quercetin-3,3'-dimethyl ether	Flavonoids	Flavonols	4382-17-6	3	900.375	1943.64	5751.5	9	9	9	1119.54	650	1971.8	885.577	5159.55	1542.72	917.048	1346.44	1232.85	-	-
mws0856	463.088	301.036	464.096	C21H20O12	[M-H]-	Quercetin-4'-O-glucoside (Spiraeoside)	Flavonoids	Flavonols	20229-56-5	1	873458	965289	1.0858e+06	890424	935153	894975	229613	280908	231279	322408	323333	365948	788026	601651	552704	-	-
Zbfn003573	493.11	323.08	494.106	C22H22O13	[M-H]-	2-O-galloyl-6-O-caffeoylglucoside	Tannins	Tannin	-	3	61185.7	60467.6	56190	9313.73	6425.22	14303.8	708.637	1670	2063.09	9	704.17	1404.14	15799.2	19288.9	13127.6	-	-
pme3285	275.09	139.04	274.084	C15H14O5	[M+H]+	Afzelechin (3,5,7,4'-Tetrahydroxyflavan)	Flavonoids	Flavanols	2545-00-8	2	175901	134306	173444	40478.7	40349.2	28383	42004.2	44666.6	45621.1	36403.4	23977.5	28340	58588.4	78956	86498.6	C09320	ko00941,ko01110
Zmhp003322	741.2	433.111	740.195	C36H36O17	[M+H]+	Isovitexin-2''-O-(6'''-p-coumaroyl)glucoside	Flavonoids	Flavones	-	3	151294	245215	100453	125567	353775	252942	6277.53	7518.62	8340	8773.51	11670	8340	120002	81083.7	109410	-	-
pme1201	273.077	167.032	274.084	C15H14O5	[M-H]-	Phloretin	Flavonoids	Chalcones	60-82-2	3	12626.1	6218.32	9733.07	42000.5	45088.1	45749.9	85534.7	65691.5	99825.1	10591.4	9720.86	13797.7	39899.6	30077.7	27931.6	C00774	ko00941,ko01110
Zblp001862	465.1	303.05	465.103	C21H21O12+	[M]+	Delphinidin-3-O-galactoside*	Flavonoids	Anthocyanidins	28500-00-7	3	18119.3	41358.9	13719.3	2.8194e+06	4.8057e+06	4.58464e+06	95852.9	109389	58254.6	123664	138400	113773	2.03817e+06	1.7118e+06	1.36078e+06	-	-
MWSHY0136	449.108	287.055	448.101	C21H20O11	[M+H]+	Kaempferol-3-O-glucoside (Astragalin)*	Flavonoids	Flavonols	480-10-4	1	1.45838e+06	2.08329e+06	800580	3227845	3101755	2.91958e+06	156326	453508	174546	297934	274636	252378	3.06816e+06	2093615	3.03373e+06	C12249	ko00944,ko01110
Lmfn001209	635.09	169.01	636.096	C27H24O18	[M-H]-	1,3,6-Tri-O-galloyl-β-D-glucose*	Tannins	Tannin	18483-17-5	2	84830.1	66264.2	113023	85241.8	68471.3	52204.3	431969	310343	400157	141860	119707	133569	120965	150910	183013	C17458	-
Lmfn001769	633.11	169.014	634.117	C28H26O17	[M-H]-	Maplexin G	Tannins	Tannin	-	3	7453.49	9291.98	11801.4	661.96	640.902	2676.23	33063.8	18000.7	24806.9	9354.94	10942	8058.04	7059.29	8603.53	5678	-	-
Wacn007198	539.097	413.064	540.106	C30H20O10	[M-H]-	2,3-Dihydroamentoflavone	Flavonoids	Biflavones	-	3	3234.22	4617.23	3337.28	1538.9	1039.56	1605.77	9	9	9	815.003	1212.63	615.385	2265.4	1492.9	1856.66	-	-
Lmyp005841	417.118	255.059	416.111	C21H20O9	[M+H]+	Chrysin-7-O-glucoside	Flavonoids	Flavones	31025-53-3	3	14776.6	15763.4	16659.9	9	9	9	13074	14912.4	14984.2	4979.23	3591.26	5045.99	5858.86	8257.78	8913.52	-	-
Lmzn001894	461.07	285.04	462.08	C21H18O12	[M-H]-	Kaempferol-3-O-glucuronide*	Flavonoids	Flavonols	22688-78-4	2	28935.7	32696.7	22452	17358.2	20950.5	16903.6	6516.43	2525.51	7507.01	4057.56	8722.83	9474.9	28292.6	24109.8	18365.3	-	-
mws0055	373.128	343.09	372.121	C20H20O7	[M+H]+	4',5,6,7,8-Pentamethoxyflavone; Tangeretin	Flavonoids	Flavones	481-53-8	3	3329.04	4415.14	3353.63	2719.9	36570	2637.44	3635.78	5116.56	1866.82	6490.77	6153.29	5038.57	6061.89	3928.27	5476.16	C10190	-
MWS20147	449.108	287.061	448.101	C21H20O11	[M+H]+	Luteolin-3'-O-glucoside	Flavonoids	Flavones	-	3	1.08165e+07	9.73127e+06	3.48002e+06	1.95864e+07	1.96479e+07	1.82099e+07	6.12e+06	6.84164e+06	1.10787e+07	5.80775e+06	7.85516e+06	5.54221e+06	1.4558e+07	1.82177e+07	1.18646e+07	-	-
Wacn006882	537.082	375.049	538.09	C30H18O10	[M-H]-	2',8''-Biapigenin*	Flavonoids	Biflavones	-	3	11148.3	10338.6	15026.8	6315.25	4872.36	10210	1556.17	9521.46	5375.6	1484.63	7546.13	566.37	5262.49	4926.79	3428.84	-	-
Zbjp003056	611.16	449.11	610.153	C27H30O16	[M+H]+	Orientin-7-O-glucoside*	Flavonoids	Flavones	-	3	44003.3	28712.7	56327.1	9.22155e+06	1.02787e+07	1.0768e+07	878783	981810	947355	883495	868979	924759	3.17123e+06	2.54862e+06	2048937	-	-
Zmbp002578	653.178	287.065	653.171	C29H33O17+	[M]+	Cyanidin-3-O-(6''-O-acetyl)glucoside-5-O-glucoside	Flavonoids	Anthocyanidins	-	3	951.36	1600.8	9	267059	326024	354131	7990	6395	2681.6	9	9	9	60355.6	49214.3	76608	-	-
MWSHY0046	465.103	303.051	464.096	C21H20O12	[M+H]+	Quercetin-3-O-glucoside (Isoquercitrin)*	Flavonoids	Flavonols	482-35-9	1	23883210	23990995	1.58406e+07	3.59997e+06	7.945e+06	3.47822e+06	5009965	3052375	3.1461e+06	1.2516e+06	3.97253e+06	1.50201e+06	1.4231e+06	2.14882e+06	2.17517e+06	C05623	ko00944,ko01100,ko01110
Smgp004575	465.1	303.05	464.096	C21H20O12	[M+H]+	Quercetin-5-O-glucoside*	Flavonoids	Flavonols	-	1	23883210	23990995	1.58406e+07	3.59997e+06	7.945e+06	3.47822e+06	5009965	3052375	3.1461e+06	1.2516e+06	3.97253e+06	1.50201e+06	1.4231e+06	2.14882e+06	2.17517e+06	-	-
Lczp000060	619.089	153.019	618.086	C27H22O17	[M+H]+	3-O-Galloyl-4,6-(S)-hexahydroxydiphenoyl-D-glucose	Tannins	Tannin	-	3	18340	8340	18340	7679.48	10005	4763.4	59844	51297.6	53437.1	11408.4	2154.44	9769.64	12672.7	8678.5	13535.9	-	-
Hmlp003185	681.166	287.055	680.159	C30H32O18	[M+H]+	Luteolin-7-O-(6''-malonyl)glucoside-5-O-rhamnoside	Flavonoids	Flavones	-	3	12465.5	6670	9454.64	264864	194009	246681	1670	6312.31	9	18340	9	7156.91	150085	168440	106710	-	-
pmb0672	771.213	463.1	770.206	C37H38O18	[M+H]+	Isovitexin-7-O-(6''-feruloyl)glucoside	Flavonoids	Flavones	-	3	9	9	9	297187	286197	242197	9	9	9	2936.53	1670	8340	124842	155090	98084.4	-	-
Lazp002140	757.22	449.11	756.211	C33H40O20	[M+H]+	Chrysoeriol glucosyl xylosyl glucoside	Flavonoids	Flavones	-	3	9203.08	6237.78	10312.7	9	9	9	16571.9	13839.1	16940.4	11954.1	11421.3	16327.8	7730.21	4984.23	7562.16	-	-
Hmjp003123	479.08	303.06	478.075	C21H18O13	[M+H]+	Quercetin-5-O-glucuronide	Flavonoids	Flavonols	-	3	3340	5005	9	3.34533e+06	2.57544e+06	3.1611e+06	9	9	9	9	9	9	1.55826e+06	1.964e+06	2.48021e+06	-	-
Hmmp002248	565.15	271.06	565.155	C26H29O14+	[M]+	Pelargonidin-3-O-glucoside-5-O-arabinoside	Flavonoids	Anthocyanidins	-	3	5005	7816.87	1988.98	1.1571e+06	612923	1.16049e+06	4488.8	1861.86	2749.07	1674.17	1655.65	2988.31	117982	73216.6	100752	-	-
pmp001110	535.145	517.134	534.137	C25H26O13	[M+H]+	Apigenin-6-C-xyloside-8-C-arabinoside	Flavonoids	Flavones	-	3	438410	593569	234331	432743	407356	512095	277438	165887	171775	444428	518037	242765	585778	393118	406864	-	-
pme1605	593.151	285.039	594.159	C27H30O15	[M-H]-	Kaempferol-3-O-robinobioside(Biorobin)	Flavonoids	Flavonols	17297-56-2	1	756495	593094	850836	6.90894e+06	8.4784e+06	6.54425e+06	2.59177e+06	3.03706e+06	1.95472e+06	3.77022e+06	3.9349e+06	3.24872e+06	1.95425e+06	2.58661e+06	3.17415e+06	-	-
Lajp002387	561.139	287.057	560.132	C30H24O11	[M+H]+	Epiafzelechin(2α→7,4α→8)catechin	Tannins	Proanthocyanidins	83889-81-0	3	39605.7	21207	19021.1	4114.84	5968.48	6407.68	51487.8	48191.4	38682.7	43511.4	34926.9	37105.7	33837.7	22373.5	23512.1	-	-
mws1045	625.141	463.087	626.148	C27H30O17	[M-H]-	Myricetin-3-O-rutinoside	Flavonoids	Flavonols	-	3	111378	83365	101936	104913	120636	181450	6453.23	18157.8	11272.3	13330.9	12222.4	17226.8	92861.3	58060.8	69660.4	-	-
Lmsn004797	451.125	167.035	452.132	C21H24O11	[M-H]-	3-Hydroxyphloretin-4'-O-glucoside	Flavonoids	Chalcones	-	3	7372.23	7457.69	8015.78	137395	128810	110145	51462.9	35817.7	21623.4	10217.5	5729.14	8733.18	44404.4	29493	47996.2	-	-
mws1073	595.166	457.134	594.159	C27H30O15	[M+H]+	Apigenin-6,8-di-C-glucoside (Vicenin-2)	Flavonoids	Flavones	23666-13-9	3	28851.1	206820	63393.3	29842.4	22252.6	37176.4	50727.1	31349.4	110045	15870.7	10781.5	48345	34010.3	43862.1	26823.4	C10195	-
Lmzp002365	465.139	303.09	464.132	C22H24O11	[M+H]+	Hesperetin-7-O-glucoside*	Flavonoids	Flavanones	31712-49-9	3	663923	580741	881456	378639	275123	494624	109777	144965	86066.7	158167	134281	238171	216835	332019	355273	C16422	ko00941
Wahp004841	465.142	303.088	464.131	C22H24O11	[M+H]+	Homoeriodictyol-7-O-β-O-glucoside*	Flavonoids	Flavanones	-	3	663923	580741	881456	378639	275123	494624	109777	144965	86066.7	158167	134281	238171	216835	332019	355273	-	-
mws1292	565.155	409.092	564.148	C26H28O14	[M+H]+	Apigenin-6-C-arabinoside-8-C-glucoside; Isoschaftoside	Flavonoids	Flavones	52012-29-0	3	7101.25	7326.99	9955.9	89715.5	64579.5	81829.1	22737	36675	23998.2	36863.9	12823.3	11061.7	34814.7	24496.9	22218.4	-	-
Lmgp004167	291.09	139.04	290.079	C15H14O6	[M+H]+	3',4,4',5,7-Pentahydroxyflavan (Luteoforol)	Flavonoids	Other Flavonoids	13392-26-2	2	1.3229e+06	1.67056e+06	4.05225e+06	1.27921e+06	1.578e+06	1.56514e+06	2.21044e+06	2.92887e+06	2.21841e+06	1.97483e+06	2.31022e+06	2.62243e+06	1.50309e+06	2.46179e+06	2.41166e+06	C05907	ko00941
Smgp105565	453.11	343.08	452.111	C24H20O9	[M+H]+	Cinchonain Ib*	Flavonoids	Flavanols	85081-24-9	2	37626.8	26508.3	41833.8	8969.51	9500.85	10708.8	4935.41	8944.09	1560.69	7529.49	2908.17	1263.46	26814.6	16157.8	20135.1	C10217	-
MWSHY0132	449.11	303.05	448.101	C21H20O11	[M+H]+	Quercetin-3-O-rhamnoside(Quercitrin)	Flavonoids	Flavonols	522-12-3	1	6.53957e+06	25819160	6.3228e+06	3413775	1.53019e+06	5308845	55015	14615.9	73355	13963.8	27915.4	10005	2.40667e+06	3981575	3.99659e+06	C01750	ko00944
HJN043	863.19	711.14	864.19	C45H36O18	[M-H]-	Epicatechin-(2β→7,4β→8)-epicatechin-(4β→8)-epicatechin; Cinnamtannin B1*	Tannins	Proanthocyanidins	88082-60-4	1	2.45524e+06	2.40768e+06	2.30817e+06	894962	1.81243e+06	1.61856e+06	2.13227e+06	3.14446e+06	1.31902e+06	2.78689e+06	2.817e+06	2.27371e+06	2513850	1.5921e+06	2.72023e+06	C17631	-
HJN044	863.188	711.142	864.19	C45H36O18	[M-H]-	Epicatechin-(4β→8,2β→7)-epicatechin-(4β→8)-epicatechin*	Tannins	Proanthocyanidins	-	1	2.45524e+06	2.40768e+06	2.30817e+06	894962	1.81243e+06	1.61856e+06	2.13227e+06	3.14446e+06	1.31902e+06	2.78689e+06	2.817e+06	2.27371e+06	2513850	1.5921e+06	2.72023e+06	-	-
Wbsp000172	579.15	271.061	578.142	C30H26O12	[M+H]+	Apigenin-4'-O-(2''-O-p-coumaroyl)-β-D-glucopyranoside	Flavonoids	Flavones	-	3	77441.9	94844.4	93265.2	92118.5	77018.6	82356.1	18036	34541.4	83852.8	15718.2	26078.7	23413.3	54876.9	94127.8	70482.4	-	-
pme3227	579.171	433.109	578.164	C27H30O14	[M+H]+	Vitexin-2''-O-rhamnoside	Flavonoids	Flavones	64820-99-1	3	208210	267411	230042	216541	121725	59028.3	237524	124340	408925	203933	178811	221976	348799	235583	212608	C12628	ko00944
Lmfn001337	635.089	169.014	636.096	C27H24O18	[M-H]-	1,2,3-Tri-O-galloyl-β-D-glucose*	Tannins	Tannin	-	2	64589.2	48181.8	94925.3	78989.3	80654.2	49421	365652	272689	409207	110098	92732.3	82054.5	91654.9	146476	165403	-	-
Wagp009231	405.154	241.073	404.147	C21H24O8	[M+H]+	6'-Hydroxy-3,4,2',3',4',5'-Hexamethoxychalcone	Flavonoids	Chalcones	-	3	22385.9	23904.5	17112.5	10690.5	13471.1	8058.15	33126.3	29127.8	34681.9	80328.6	84525.9	79845	23570.8	27831.2	15320.9	-	-
HJN053	575.122	449.088	576.127	C30H24O12	[M-H]-	2α,3α-Epoxy-5,7,3',4'-tetrahydroxyflavan-(4β→8)-epicatechin*	Tannins	Proanthocyanidins	-	1	752382	1.29329e+06	1.474e+06	1.18957e+06	1.01195e+06	871188	3.62865e+06	3.28044e+06	3.65431e+06	3.09194e+06	7.00519e+06	6.70386e+06	1.30684e+06	1.15459e+06	1.9472e+06	-	-
Lmyp004318	595.145	287.056	594.137	C30H26O13	[M+H]+	Kaempferol-3-O-(6''-p-Coumaroyl)galactoside*	Flavonoids	Flavonols	-	1	532895	415428	463322	1.9736e+06	2.01729e+06	2.1453e+06	321926	403221	1.65955e+06	1.18541e+06	471997	2.42185e+06	802516	831123	1.30457e+06	-	-
Zmjp003179	581.15	449.107	580.143	C26H28O15	[M+H]+	Orientin-2''-O-xyloside	Flavonoids	Flavones	-	3	15005	49373.4	48309.8	29220.7	130102	32076.2	22821.5	13811.6	18935.4	66685	19282.4	31142.6	62831.6	34713.9	46282.9	-	-
HJN086	449.11	287.057	450.116	C21H22O11	[M-H]-	Eriodictyol-3'-O-glucoside*	Flavonoids	Flavanones	-	3	216595	237355	271713	710889	1.23969e+06	714702	2.87762e+06	2.71811e+06	2.56706e+06	2.82414e+06	2.88334e+06	3.47041e+06	1.44264e+06	939838	853245	-	-
Zmgp003335	613.17	289.07	612.169	C27H32O16	[M+H]+	3,4,2',3',4'-Pentahydroxychalcone-3',4'-di-O-glucoside	Flavonoids	Chalcones	-	3	23265.2	8340	7286.63	1272330	845539	991050	579072	667424	746081	197679	94708.4	218521	390218	594575	348257	-	-
pmp001111	579.171	561.161	578.164	C27H30O14	[M+H]+	Apigenin-6-C-glucoside-8-C-rhamnoside; Violanthin	Flavonoids	Flavones	40581-17-7	3	268790	283287	232804	101342	76044.1	122769	291170	256765	327088	223574	247732	287754	170011	236110	312484	C10196	-
Zmwp002963	865.19	713.15	864.19	C45H36O18	[M+H]+	Epicatechin-(4β→8,2β→7)-catechin-(4β→8)-epicatechin; Aesculitannin B	Tannins	Proanthocyanidins	-	3	487804	345067	363049	244278	404664	277057	306076	321890	369056	372037	90321.3	340671	487131	344335	271734	-	-
Lmmp000897	611.14	287.05	610.132	C30H26O14	[M+H]+	Gallocatechin-(4α→8)-gallocatechin	Tannins	Proanthocyanidins	-	2	137040	158340	105966	2.1076e+07	1.5347e+07	1.95864e+07	1.05269e+07	1.12087e+07	1.07239e+07	3.59996e+06	3.00173e+06	2.35685e+06	9.77568e+06	7.53829e+06	5.2671e+06	-	-
Lmsp004166	611.16	303.05	610.153	C27H30O16	[M+H]+	Quercetin-3-O-glucoside-7-O-rhamnoside*	Flavonoids	Flavonols	-	1	2.13884e+06	2090235	355555	1.64792e+06	3444505	3757265	365750	562780	228520	593626	330445	230651	653468	1.12238e+06	1206765	-	-
Lmfn003630	449.072	316.024	450.08	C20H18O12	[M-H]-	Myricetin-3-O-xyloside	Flavonoids	Flavonols	-	3	6532.99	9443.66	5016.75	61118.2	74710.5	90305	760.653	1153.14	710.2	1726.38	1138.27	756.82	17741.1	33045.8	25748.5	-	-
pmp000587	535.11	287.05	534.101	C24H22O14	[M+H]+	Luteolin-7-O-(6''-malonyl)glucoside	Flavonoids	Flavones	-	1	148415	15256.2	42486.4	6.2746e+06	6.84409e+06	6.70518e+06	14373.3	9	6670	3360.27	2296.84	7971.29	1.30757e+06	945308	1.75027e+06	C10103	-
Lmgp005868	639.171	301.07	638.164	C32H30O14	[M+H]+	Chrysoeriol-7-O-(6''-feruloyl)glucoside	Flavonoids	Flavones	-	3	18097.9	17881.5	18602.9	10425.6	15407	12420.3	3976.75	3797.09	5784.04	4204.85	2547.73	1053.46	11555.8	7008.02	6943.06	-	-
Lmsn005122	461.109	169.014	462.116	C22H22O11	[M-H]-	1-O-Galloyl-6-O-Cinnamoyl-β-D-glucose	Tannins	Tannin	115746-69-5	3	17017.6	16324.4	17276.1	6293.26	10921.9	10578.9	48316.7	46053.6	56402	13007.9	14119.7	13355.1	11771.2	21160.6	14103.2	-	-
Xmyp005599	611.159	287.056	610.153	C27H30O16	[M+H]+	Kaempferol-3-O-galactoside-4'-O-glucoside	Flavonoids	Flavonols	-	3	77539.4	52537.7	45010	7.58361e+06	1.17697e+07	6.05117e+06	883096	1.17312e+06	938715	328514	309589	321070	4.31523e+06	3.50446e+06	2.22321e+06	-	-
Lmpp003059	491.12	287.06	491.118	C23H23O12+	[M]+	Cyanidin-3-O-(6''-O-acetyl)glucoside	Flavonoids	Anthocyanidins	-	3	3340	5005	1859.65	345425	390994	346485	570088	668077	619488	655596	608247	720512	380515	742153	599425	-	-
Lmdp003808	317.07	302.04	316.058	C16H12O7	[M+H]+	3,3',4',7-Tetrahydroxy-5-methoxyflavone; Azaleatin	Flavonoids	Flavonols	529-51-1	2	165060	140173	102977	72170.6	99334.4	60047.6	28925.9	56088	38761.6	87397	57056.7	76242.6	55444.7	104673	74071.8	C10022	-
Lazn003443	595.16	449.11	594.159	C27H30O15	[M+H]+	Orientin-2''-O-rhamnoside	Flavonoids	Flavones	-	3	8879.38	6670	6670	9	9	9	418685	321645	319907	227072	311540	341311	215483	256995	129834	-	-
Hmpn005101	451.123	289.07	452.132	C21H24O11	[M-H]-	Sieboldin	Flavonoids	Chalcones	18777-73-6	1	836357	815712	1.08373e+06	134236	1.24681e+06	1.1997e+06	1.02327e+06	1.94447e+06	2.10065e+06	1.18681e+06	1.19835e+06	1.23154e+06	722678	1.11644e+06	1.4308e+06	-	-
Yalp007148	369.17	298.12	368.162	C22H24O5	[M+H]+	5-Hydroxy-7,4'-Dimethoxy-8-Prenylflavanone; Flowerine	Flavonoids	Other Flavonoids	-	1	11188.6	9110.91	10776.4	810.274	1353.92	1077.66	3345.95	1342.34	540.792	8247.13	10445.2	11253.4	8371.32	7899.93	4213.93	-	-
pmb0628	613.176	451.1	612.169	C27H32O16	[M+H]+	Eriodictyol-8-C-glucoside-4'-O-glucoside	Flavonoids	Flavanones	-	3	20544.8	34380.1	40129.3	625539	113088	624063	248690	672646	650933	892803	668002	782157	704084	355845	674130	-	-
Lmqp001551	773.214	449.109	773.213	C33H41O21+	[M]+	Cyanidin-3-O-sophorotrioside	Flavonoids	Anthocyanidins	88110-66-1	3	9	9	9	322100	317924	401251	21131.3	17879.9	15258.4	5950.67	29367.7	21092.3	109051	101709	53997.6	-	-
Hmcp002316	449.106	317.06	448.101	C21H20O11	[M+H]+	Isorhamnetin-3-O-arabinoside	Flavonoids	Flavonols	-	1	45131.1	11865.1	42755.5	23340	6727.04	11075.4	3509.01	3494.33	6670	10115.9	5503.06	7020.68	12043.8	8530.83	6048.23	-	-
MWSmce498	579.169	271.07	578.164	C27H30O14	[M+H]+	Apigenin-7-O-neohesperidoside (Rhoifolin)*	Flavonoids	Flavones	17306-46-6	3	130042	234149	368815	1.44731e+07	1.54729e+07	7771530	830311	772668	750366	765207	819253	680750	2695275	5.25819e+06	5.42792e+06	C12627	ko00944
pmn001650	1153.26	575.11	1154.27	C60H50O24	[M-H]-	Epicatechin-(4β→8)-epicatechin-(2β→7,4β→8)-epicatechin-(4β→8)-epicatechin; Cinnamtannin B2	Tannins	Proanthocyanidins	88038-12-4	1	637586	478821	463459	520103	587329	647018	823669	615951	652079	881523	607803	416136	590436	282045	525486	C17629	-
pme1398	465.1	303.05	465.103	C21H21O12+	[M]+	Delphinidin-3-O-glucoside (Mirtillin)*	Flavonoids	Anthocyanidins	50986-17-9	3	13560.7	23727.1	37604.7	1.58078e+06	1.99101e+06	1.83339e+06	6.44716e+06	6.44524e+06	6.07877e+06	2.28188e+06	5.97111e+06	6.83211e+06	2.05822e+06	3.63236e+06	4.35735e+06	C12138	ko00942,ko01110
MWSHC20114	301.073	286.048	300.063	C16H12O6	[M+H]+	5,7,2'-Trihydroxy-8-methoxyflavone; Scutevulin*	Flavonoids	Flavones	80713-32-2	3	944.946	5540.42	18501.1	785.745	8997.8	2805.65	2851.15	10105	9469.75	5064.58	7768.76	948.537	7123.03	3800.8	4273.24	-	-
HJAP148	581.148	287.059	580.143	C26H28O15	[M+H]+	Kaempferol-3-O-sambubioside	Flavonoids	Flavonols	27661-51-4	3	128062	77346.4	217452	126730	136693	256733	9	9	9	179051	187750	187956	167955	131312	77869.4	-	-
Lmgp004784	275.09	139.04	274.084	C15H14O5	[M+H]+	4,4',5,7-Tetrahydroxyflavan	Flavonoids	Other Flavonoids	55167-29-8	1	3790.51	6670	20005	6157.07	5964.96	5005	245357	292512	204998	233499	282313	668235	16941.6	11937.2	25099.4	-	-
Lmyn001269	609.146	285.039	610.154	C27H30O16	[M-H]-	Kaempferol-3-O-sophoroside	Flavonoids	Flavonols	19895-95-5	3	930.258	2469.63	3674.68	1.33195e+06	1.04994e+06	1.38414e+06	105793	99351.6	101826	121490	112285	113146	222846	500399	423055	C12634	ko00944,ko01110
mws2186	435.09	303.05	434.085	C20H18O11	[M+H]+	Quercetin-3-O-arabinoside	Flavonoids	Flavonols	572-30-5	1	10292570	1.44054e+06	1.76372e+06	1.10292e+06	506291	782913	138636	73355	426571	696747	900702	968499	1.95293e+06	1.0428e+06	1.07251e+06	-	-
Lahp003659	453.138	139.039	452.132	C21H24O11	[M+H]+	5,7,3',4',5'-pentahydroxyflavan glucoside	Flavonoids	Other Flavonoids	-	3	370485	96705	195140	126532	42893.4	188465	321576	97212.6	208433	542705	330710	377170	98783.9	126935	55709.8	-	-
Lahp003599	627.191	303.087	626.185	C28H34O16	[M+H]+	Homoeriodictyol-7,4'-di-O-β-D-glucoside	Flavonoids	Flavanones	-	3	41520.8	21675	63350	57082.3	206193	78911.3	36640.2	20005	13340	9	14267	8719.38	107758	80264.6	47366	-	-
Xmyp005654	449.106	287.056	448.101	C21H20O11	[M+H]+	Kaempferol-4'-O-glucoside*	Flavonoids	Flavonols	-	1	29547975	1.21936e+07	25075015	1.68169e+07	19163300	1.75472e+07	4.72684e+06	4.26729e+06	3.10067e+06	9	3.20982e+06	4740980	9647990	1.53552e+07	2.17214e+07	-	-
Zbcp002823	595.16	287.06	595.166	C27H31O15+	[M]+	Cyanidin-3-O-rutinoside (Keracyanin)	Flavonoids	Anthocyanidins	28338-59-2	1	58578.9	37866	51179	3.02544e+06	3.70729e+06	3.37357e+06	1.2577e+07	1.353e+07	1.22905e+07	5.2778e+06	4.12776e+06	1.93004e+07	5.70568e+06	12432242	7.91524e+06	C08620	ko00942
Hmcp005575	627.15	303.05	626.148	C27H30O17	[M+H]+	Quercetin-5,4'-di-O-glucoside	Flavonoids	Flavonols	-	3	374329	410595	203098	343755	86863.6	56911.3	9	9	9	1715.42	10005	1720.67	124899	74026.1	59797	-	-
Labp005025	535.14	287.09	534.137	C25H26O13	[M+H]+	Isosakuranetin-7-O-malonylglucoside	Flavonoids	Flavanones	-	3	51694.7	50069.1	52576.4	7.66235e+06	4.41818e+06	7.26818e+06	13994.7	9	7477.45	6052.06	11568.9	7026.47	967253	650971	1.47113e+06	-	-
Hmcp001858	565.15	287.05	564.148	C26H28O14	[M+H]+	Kaempferol-3-O-arabinoside-7-O-rhamnoside	Flavonoids	Flavonols	-	3	69161.5	93647.6	73922.3	90765.4	85312.6	178450	20632.7	55232.9	25126.6	55015	33340	41346	76690	33041.9	52657.7	-	-
MWSHY0067	611.16	303.05	610.153	C27H30O16	[M+H]+	Quercetin-3-O-rutinoside (Rutin)*	Flavonoids	Flavonols	153-18-4	1	2.50636e+06	4087855	711780	2004005	485444	847520	97634.1	248555	405918	458524	220175	147494	575532	283633	688330	C05625	ko00944,ko01100,ko01110
HJN049	575.12	449.09	576.127	C30H24O12	[M-H]-	2α,3α-Epoxy-5,7,3',4'-tetrahydroxyflavan-(4β→8)-catechin*	Tannins	Proanthocyanidins	-	1	865338	968209	660142	868064	1.27389e+06	560975	4.06778e+06	4.33306e+06	4.43903e+06	3.26175e+06	4.26458e+06	3.73242e+06	661148	1.41086e+06	1.6025e+06	-	-
Lmmp003109	305.102	139.037	304.095	C16H16O6	[M+H]+	3'-O-Methyl-epicatechin	Flavonoids	Flavanols	76549-34-3	3	178450	105045	115050	245215	216835	286960	8340	16210.4	12579.5	36675	14185	16675	158425	64673.7	131735	-	-
Lmmp003672	593.17	441.11	592.158	C31H28O12	[M+H]+	8,8'-Methylenebiscatechin	Flavonoids	Flavanols	81555-08-0	2	16675	5005	8340	12884.5	13996.7	23107.8	35975.1	56021.2	41072.6	80087.3	79310.8	44714.9	22531.1	18190	9050.6	-	-
Zmcp002666	627.144	303.05	626.148	C27H30O17	[M+H]+	Quercetin-3,7-Di-O-glucoside	Flavonoids	Flavonols	-	3	175515	26610	17145	173503	402131	286267	5336.46	4031.7	5042.6	5087.25	8734.07	8377.37	59648.4	30390.8	30368.7	-	-
Lmyp004081	579.171	313.073	578.164	C27H30O14	[M+H]+	Isovitexin-2''-O-rhamnoside	Flavonoids	Flavones	-	3	240205	255451	558877	386938	199454	151113	338732	454461	447375	358287	707742	500073	214687	287802	482490	-	-
Zbsp004438	627.16	303.05	626.148	C27H30O17	[M+H]+	Quercetin-3,4'-O-di-glucoside	Flavonoids	Flavonols	29125-80-2	3	33340	23314.1	26675	90034.8	114661	95906.5	24495.8	5499.47	20005	9	5608.21	5005	57375.1	85475.1	34456.8	-	-
Zmhp003716	611.16	303.05	610.153	C27H30O16	[M+H]+	Herbacetin-7-O-rhamnoside-8-O-glucoside; Rhodionidin*	Flavonoids	Flavonols	-	3	998495	221186	197550	390540	381413	645025	13340	6400.14	8340	6670	2374.99	15005	184068	338740	156695	-	-
Lmbp002336	611.16	303.05	610.153	C27H30O16	[M+H]+	Quercetin-3-O-(2''-O-rhamnosyl)galactoside*	Flavonoids	Flavonols	-	3	998495	221186	197550	390540	381413	645025	13340	6400.14	8340	6670	2374.99	15005	184068	338740	156695	-	-
Zblp004976	303.124	165.057	302.115	C17H18O5	[M+H]+	2,4'-Dihydroxy-4,6-dimethoxydihydrochalcone	Flavonoids	Chalcones	151752-07-7	3	281675	440532	310109	372766	387853	344383	8239.12	13718	13004.1	16986	22591.8	14941.9	178902	225984	85554.4	-	-
WaYn005089	447.13	285.08	448.137	C22H24O10	[M-H]-	Neosakuranin	Flavonoids	Chalcones	-	3	2.8299e+07	2.83573e+07	1.76043e+07	6.11654e+07	6.04757e+07	3.20905e+07	1.51819e+06	1.28854e+06	1.64978e+06	887837	802211	1.01522e+06	1.85156e+07	1.65764e+07	3.54577e+07	-	-
Hmlp006030	271.098	151.04	270.089	C16H14O4	[M+H]+	4,4'-dihydroxy-2-methoxychalcone	Flavonoids	Chalcones	-	3	23046.6	18281.6	26149.2	9	9	9	670.513	1015.07	1482.92	2023.76	514.761	1159.43	5073.87	7696.06	3042.73	-	-
MWSHY0162	627.156	303.058	626.148	C27H30O17	[M+H]+	Quercetin-3-O-sophoroside (Baimaside)	Flavonoids	Flavonols	18609-17-1	3	18532.6	25479.4	151750	175715	111900	246653	39068.6	13340	7286.63	12739.6	20474.9	12106.1	40010	63350	104468	C12667	ko00944,ko01110
Lmdp004267	611.139	147.044	610.132	C30H26O14	[M+H]+	Quercetin-3-O-(6''-O-p-Coumaroyl)glucoside*	Flavonoids	Flavonols	-	3	292445	461718	459748	94643.7	147757	153573	14532.9	6837.57	14204.6	7386.18	4922.66	3794.69	73979.9	104145	185038	-	-
Lmtp002474	565.155	427.101	564.148	C26H28O14	[M+H]+	Apigenin-6-C-(2''-glucosyl)arabinoside	Flavonoids	Flavones	-	3	9	9	9	110082	76862.7	18340	6623.31	23700.1	29234.7	22548.3	38345	32717.2	40397.2	15475.6	24001.3	-	-
Lmjp003044	479.118	317.062	478.111	C22H22O12	[M+H]+	Isorhamnetin-3-O-Glucoside*	Flavonoids	Flavonols	5041-82-7	3	35585.7	64350.6	73752.8	17105.1	39621.8	10005	5234.23	9250.89	13340	9440.42	11476.3	23340	46281.1	34606.5	85030	-	-
Hmcp002207	479.118	317.06	478.111	C22H22O12	[M+H]+	Isorhamnetin-7-O-glucoside (Brassicin)*	Flavonoids	Flavonols	6743-96-0	3	35585.7	64350.6	73752.8	17105.1	39621.8	10005	5234.23	9250.89	13340	9440.42	11476.3	23340	46281.1	34606.5	85030	-	-
Zahp003766	597.145	303.052	596.138	C26H28O16	[M+H]+	Quercetin-3-O-glucoside-7-O-xyloside	Flavonoids	Flavonols	-	3	33566.4	41997.4	66685	8340	17745.4	14311.7	30010	10005	14538.2	20911.8	11670	14839.1	16675	25266.2	8984.19	-	-
Lmtp002642	565.155	457.111	564.148	C26H28O14	[M+H]+	Apigenin-8-C-(2''-glucosyl)arabinoside	Flavonoids	Flavones	-	3	9	9	9	46025.3	17265.2	38586.9	2003.99	4639.3	56685	9	9	9	25005	30010	10005	-	-
MWSHY0078	423.092	303.05	422.085	C19H18O11	[M+H]+	2-C-Glucosyl-1,3,6,7-tetrahydroxyxanthone; Mangiferin*	Flavonoids	Other Flavonoids	4773-96-0	3	25005	8068.03	23650.9	98370	29973.8	63299.1	7587.08	28340	4977.86	41680	8340	3340	10005	17559.2	6670	C10077	-
MWSHY0185	423.092	303.05	422.085	C19H18O11	[M+H]+	4-C-Glucosyl-1,3,6,7-tetrahydroxyxanthone; Isomangiferin*	Flavonoids	Other Flavonoids	24699-16-9	3	25005	8068.03	23650.9	98370	29973.8	63299.1	7587.08	28340	4977.86	41680	8340	3340	10005	17559.2	6670	C16979	-
Lmtp004044	597.145	303.043	596.138	C26H28O16	[M+H]+	Quercetin-3-O-apiosyl(1→2)galactoside	Flavonoids	Flavonols	-	3	148415	17308.8	105045	19707.5	13340	4090.09	9804.19	58350	3340	19550.7	15005	1670	44986.4	43704.3	15005	-	-
Cmxp003531	613.18	289.07	612.169	C27H32O16	[M+H]+	3,4,2',3',4'-Pentahydroxychalcone-4'-O-gentiobioside	Flavonoids	Chalcones	-	3	11360.7	5292.63	22232.1	1112670	546702	744636	723707	812303	596727	251710	130616	213016	296019	359225	711780	-	-
MWSHY0104	449.11	287.06	448.101	C21H20O11	[M+H]+	Luteolin-7-O-glucoside (Cynaroside)*	Flavonoids	Flavones	5373-11-5	1	2.80205e+07	16834035	2.34255e+07	1.93548e+07	18806680	16551930	7.28288e+06	4.26332e+06	4.88271e+06	3.22423e+06	3.16958e+06	3.38297e+06	1.78905e+07	1.89219e+07	6.1735e+06	C03951	ko00944
