# Supplementary material for: Integrative metabolome and transcriptome analyses reveal the coloration mechanism in Camellia oleifera petals with different color
Source: BMC Plant Biol. 2024 Jan 2;24:19. doi: 10.1186/s12870-023-04699-6 (PMC10759395; doi:10.1186/s12870-023-04699-6)
Supplement: Supplementary file 1 — Additional file 1: Fig. S1. Heatmap of the metabolites in W, P, CP and R petals. Fig. S2. The co-expressed genes in W, P, CP, and R petals. Table S1. Primer sequences used for the qRT-PCR validation. Table S2. Flavonoid metabolome profile in Camellia oleifera petals. Table S3. Differentially accmulated anthocyainins in W_vs_P comparsion. Table S4. Differentially accumulated anthocyanins in P_vs _CP comparsion. Table S5. Differentially accumulated anthocyanins in CP_vs_R comparsion. Table S6. Transcriptome sequencing of C. oleifera petals. Table S7. The expression levels of key differentially expressed genes. Table S8. Cis-acting elements present in the CoF3′H promoter. Table S9. Cis-acting elements present in the CoANS promoter. [file 12870_2023_4699_MOESM1_ESM.zip › Supplementary material/Table S3.xlsx]

## Sheet: Sheet1
Table S3. Differentially accmulated anthocyainins in W_vs_P comparsion.
Compounds	W-1	W-2	W-3	P-1	P-2	P-3	VIP	P-value	FDR	Fold_Change	Log2FC	Type
Cyanidin-3-O-sophorotrioside	9	9	9	322100	317924	401251	1.15795	0.00604409	0.0160545	38565.7	15.235	up
Cyanidin-3-O-xyloside*	9	9	9	185473	211933	113759	1.1574	0.028373	0.0494847	18932	14.2085	up
Cyanidin-3-O-gentiobioside*	1558.63	890.603	922.677	5.67083e+06	5.78588e+06	5.63523e+06	1.15724	6.367e-05	0.00146441	5068.92	12.3075	up
Cyanidin-3,5-O-diglucoside (Cyanin)*	1945.38	2204.69	2538.16	5.76378e+06	5.93433e+06	5.92469e+06	1.1578	8.871e-05	0.00181363	2634.9	11.3635	up
Cyanidin-3-O-(6''-O-caffeoyl-2''-O-xylosyl)glucoside	6670	1670	1338.99	5.9446e+06	7.36638e+06	6.65619e+06	1.14926	0.00378434	0.0117028	2062.94	11.0105	up
Cyanidin-3-O-(6''-O-p-Coumaroyl)glucoside	34996	67548.5	15005	1.85875e+07	1.69649e+07	1.83376e+07	1.14765	0.000783223	0.00488519	458.445	8.8406	up
Cyanidin-3-O-(6''-O-acetyl)glucoside-5-O-glucoside	951.36	1600.8	9	267059	326024	354131	1.05429	0.00655959	0.0168806	369.838	8.53075	up
Cyanidin-3-O-arabinoside*	664.875	867.468	1341.96	246279	257997	254378	1.15468	0.000180647	0.00237764	263.943	8.04408	up
Pelargonidin-3-O-glucoside-5-O-arabinoside	5005	7816.87	1988.98	1.1571e+06	612923	1.16049e+06	1.14231	0.0333008	0.0559575	197.863	7.62836	up
Pelargonidin-3-O-glucoside	76369.5	58375.3	38914.8	8.73771e+06	1.23687e+07	1.20628e+07	1.15426	0.0109866	0.0243558	191.001	7.57744	up
Delphinidin-3-O-galactoside*	18119.3	41358.9	13719.3	2.8194e+06	4.8057e+06	4.58464e+06	1.14667	0.0232786	0.0424085	166.806	7.38202	up
Peonidin-3-O-glucoside	15796.5	7737.21	6122.52	1.59545e+06	1.56292e+06	1.56714e+06	1.15159	1.07173e-05	0.000563426	159.343	7.31599	up
Peonidin-3-O-(6''-O-p-coumaroyl)glucoside	24681.8	22895.3	36210.3	3.81236e+06	3.07977e+06	3.47757e+06	1.15545	0.00378104	0.0117028	123.762	6.95142	up
Cyanidin-3-O-sambubioside-5-O-glucoside*	2667.16	2795.92	2190.72	279865	299359	319784	1.1575	0.0014976	0.00680392	117.459	6.87601	up
Cyanidin-3-O-(6''-O-acetyl)glucoside	3340	5005	1859.65	345425	390994	346485	1.15003	0.00170156	0.00721193	106.119	6.72953	up
Cyanidin-3-O-(2''-O-xylosyl)glucoside-5-O-glucoside*	1205.57	4472.95	5888.38	319975	343237	336015	1.13242	0.000270859	0.00303639	86.3867	6.43274	up
Delphinidin-3-O-glucoside (Mirtillin)*	13560.7	23727.1	37604.7	1.58078e+06	1.99101e+06	1.83339e+06	1.14648	0.00438275	0.0126996	72.1725	6.17338	up
Cyanidin-3-O-rutinoside (Keracyanin)	58578.9	37866	51179	3.02544e+06	3.70729e+06	3.37357e+06	1.1556	0.00347249	0.0112095	68.4598	6.09718	up
Pelargonidin-3,5-O-diglucoside	90898.9	32063.5	14111.6	2.54104e+06	2.4789e+06	2.3747e+06	1.12403	3.55058e-05	0.00100509	53.9464	5.75346	up
Peonidin-3-O-rutinoside	3721.87	2584.13	2521.8	46350.6	29816.8	49689	1.1447	0.0235392	0.0426721	14.2568	3.83358	up
Delphinidin-3-O-sambubioside	22120.8	28732.6	19754.8	395165	254246	283652	1.14802	0.0212221	0.0396181	13.2146	3.72407	up
Cyanidin-3-O-(6''-O-malonyl)glucoside	87847.9	44720.1	50784.3	582292	539032	374955	1.12895	0.0167414	0.0336658	8.16068	3.02869	up
