# Supplementary material for: Integrative metabolome and transcriptome analyses reveal the coloration mechanism in Camellia oleifera petals with different color
Source: BMC Plant Biol. 2024 Jan 2;24:19. doi: 10.1186/s12870-023-04699-6 (PMC10759395; doi:10.1186/s12870-023-04699-6)
Supplement: Supplementary file 1 — Additional file 1: Fig. S1. Heatmap of the metabolites in W, P, CP and R petals. Fig. S2. The co-expressed genes in W, P, CP, and R petals. Table S1. Primer sequences used for the qRT-PCR validation. Table S2. Flavonoid metabolome profile in Camellia oleifera petals. Table S3. Differentially accmulated anthocyainins in W_vs_P comparsion. Table S4. Differentially accumulated anthocyanins in P_vs _CP comparsion. Table S5. Differentially accumulated anthocyanins in CP_vs_R comparsion. Table S6. Transcriptome sequencing of C. oleifera petals. Table S7. The expression levels of key differentially expressed genes. Table S8. Cis-acting elements present in the CoF3′H promoter. Table S9. Cis-acting elements present in the CoANS promoter. [file 12870_2023_4699_MOESM1_ESM.zip › Supplementary material/Table S4.xlsx]

## Sheet: Sheet1
Table S4. Differentially accumulated anthocyanins in P_vs _CP comparsion.
Compounds	P-1	P-2	P-3	CP-1	CP-2	CP-3	VIP	P-value	FDR	Fold_Change	Log2FC	Type
Cyanidin-3-O-glucoside	2.01865e+06	1.9398e+06	574043	1.9278e+07	1.72651e+07	1.7468e+07	1.06542	6.11669e-05	0.00114457	11.9164	3.57488	up
Peonidin-3-O-rutinoside	46350.6	29816.8	49689	263635	321465	288822	1.10219	0.00184135	0.00665031	6.9438	2.79573	up
Cyanidin-3-O-galactoside	5.13435e+06	1.499e+07	1.56841e+07	6.17962e+07	5.96956e+07	5.85069e+07	1.03201	0.00293285	0.00924594	5.02671	2.32962	up
Cyanidin-3-O-xyloside	185473	211933	113759	836663	687848	771691	1.08249	0.000655718	0.00393431	4.4921	2.16739	up
Cyanidin-3-O-rutinoside (Keracyanin)	3.02544e+06	3.70729e+06	3.37357e+06	1.2577e+07	1.353e+07	1.22905e+07	1.11353	0.000186967	0.00193199	3.79936	1.92575	up
Cyanidin-3-O-(6''-O-malonyl)glucoside	582292	539032	374955	1.74985e+06	2.07663e+06	1.74467e+06	1.09125	0.00130708	0.00560935	3.72334	1.8966	up
Cyanidin-3-O-arabinoside	246279	257997	254378	976704	842791	893874	1.1159	0.00335817	0.00946395	3.57656	1.83857	up
Delphinidin-3-O-glucoside (Mirtillin)	1.58078e+06	1.99101e+06	1.83339e+06	6.44716e+06	6.44524e+06	6.07877e+06	1.11205	1.22483e-05	0.00064522	3.50982	1.8114	up
Cyanidin-3-O-(6''-O-p-Coumaroyl)glucoside	1.85875e+07	1.69649e+07	1.83376e+07	4.41529e+06	6.23909e+06	4.2079e+06	1.09793	0.000133906	0.00175897	0.275789	-1.85836	down
Peonidin-3-O-(6''-O-p-coumaroyl)glucoside	3.81236e+06	3.07977e+06	3.47757e+06	600002	838519	410461	1.08682	0.000978935	0.00479163	0.178306	-2.48757	down
Cyanidin-3,5-O-diglucoside (Cyanin)	5.76378e+06	5.93433e+06	5.92469e+06	792920	791183	750452	1.11836	4.82819e-05	0.00112255	0.132474	-2.91622	down
Cyanidin-3-O-(6''-O-caffeoyl)glucoside	2.30473e+06	2.29465e+06	2.65701e+06	122890	125622	140660	1.11743	0.00265081	0.00865	0.0536316	-4.22077	down
Delphinidin-3-O-sambubioside	395165	254246	283652	20150.3	12055.9	16774	1.10876	0.0203001	0.0356209	0.0524941	-4.2517	down
Cyanidin-3-O-sophorotrioside	322100	317924	401251	21131.3	17879.9	15258.4	1.11475	0.00655278	0.0151406	0.0521184	-4.26206	down
Cyanidin-3-O-sambubioside-5-O-glucoside	279865	299359	319784	15930.5	13311.3	15994.3	1.11721	0.00154975	0.00613305	0.0503179	-4.31279	down
Cyanidin-3-O-(2''-O-xylosyl)glucoside-5-O-glucoside	319975	343237	336015	14329.9	17024.4	12807.8	1.11692	0.000320938	0.00277649	0.0441963	-4.49993	down
Pelargonidin-3,5-O-diglucoside	2.54104e+06	2.4789e+06	2.3747e+06	64224.1	63689.3	70738.2	1.1184	0.000398486	0.00302524	0.0268643	-5.21817	down
Delphinidin-3-O-galactoside	2.8194e+06	4.8057e+06	4.58464e+06	95852.9	109389	58254.6	1.10845	0.0239611	0.040701	0.0215808	-5.53411	down
Cyanidin-3-O-gentiobioside	5.67083e+06	5.78588e+06	5.63523e+06	113179	102486	107317	1.1185	6.15362e-05	0.00114457	0.0188967	-5.72572	down
Cyanidin-3-O-(6''-O-acetyl)glucoside-5-O-glucoside	267059	326024	354131	7990	6395	2681.6	1.10316	0.00661704	0.0151947	0.0180177	-5.79444	down
Pelargonidin-3-O-glucoside-5-O-arabinoside	1.1571e+06	612923	1.16049e+06	4488.8	1861.86	2749.07	1.11141	0.0331846	0.052308	0.00310516	-8.33112	down
Cyanidin-3-O-(6''-O-caffeoyl-2''-O-xylosyl)glucoside	5.9446e+06	7.36638e+06	6.65619e+06	9	9	9	1.11855	0.0037812	0.0100472	1.35222e-06	-19.4962	down
