# Supplementary material for: Integrative metabolome and transcriptome analyses reveal the coloration mechanism in Camellia oleifera petals with different color
Source: BMC Plant Biol. 2024 Jan 2;24:19. doi: 10.1186/s12870-023-04699-6 (PMC10759395; doi:10.1186/s12870-023-04699-6)
Supplement: Supplementary file 1 — Additional file 1: Fig. S1. Heatmap of the metabolites in W, P, CP and R petals. Fig. S2. The co-expressed genes in W, P, CP, and R petals. Table S1. Primer sequences used for the qRT-PCR validation. Table S2. Flavonoid metabolome profile in Camellia oleifera petals. Table S3. Differentially accmulated anthocyainins in W_vs_P comparsion. Table S4. Differentially accumulated anthocyanins in P_vs _CP comparsion. Table S5. Differentially accumulated anthocyanins in CP_vs_R comparsion. Table S6. Transcriptome sequencing of C. oleifera petals. Table S7. The expression levels of key differentially expressed genes. Table S8. Cis-acting elements present in the CoF3′H promoter. Table S9. Cis-acting elements present in the CoANS promoter. [file 12870_2023_4699_MOESM1_ESM.zip › Supplementary material/Table S5.xlsx]

## Sheet: Sheet1
Table S5. Differentially accumulated anthocyanins in CP_vs_R comparsion.
Compounds	CP-1	CP-2	CP-3	R-1	R-2	R-3	VIP	P-value	FDR	Fold_Change	Log2FC	Type
Cyanidin-3-O-(6''-O-malonyl)glucoside	1.74985e+06	2.07663e+06	1.74467e+06	423970	271681	394840	1.46766	0.00181129	0.0392092	0.195739	-2.353	down
Peonidin-3-O-glucoside	3.44764e+06	4.25215e+06	555730	1.28502e+07	1.18382e+07	1.35748e+07	1.2235	0.0051551	0.0677528	4.63487	2.21253	up
