# Supplementary material for: Integrative metabolome and transcriptome analyses reveal the coloration mechanism in Camellia oleifera petals with different color
Source: BMC Plant Biol. 2024 Jan 2;24:19. doi: 10.1186/s12870-023-04699-6 (PMC10759395; doi:10.1186/s12870-023-04699-6)
Supplement: Supplementary file 1 — Additional file 1: Fig. S1. Heatmap of the metabolites in W, P, CP and R petals. Fig. S2. The co-expressed genes in W, P, CP, and R petals. Table S1. Primer sequences used for the qRT-PCR validation. Table S2. Flavonoid metabolome profile in Camellia oleifera petals. Table S3. Differentially accmulated anthocyainins in W_vs_P comparsion. Table S4. Differentially accumulated anthocyanins in P_vs _CP comparsion. Table S5. Differentially accumulated anthocyanins in CP_vs_R comparsion. Table S6. Transcriptome sequencing of C. oleifera petals. Table S7. The expression levels of key differentially expressed genes. Table S8. Cis-acting elements present in the CoF3′H promoter. Table S9. Cis-acting elements present in the CoANS promoter. [file 12870_2023_4699_MOESM1_ESM.zip › Supplementary material/Table S6.xlsx]

## Sheet: Sheet1
Table S6. Transcriptome sequencing of C. oleifera petals
ID	W-1_fpkm	W-2_fpkm	W-3_fpkm	CP-1_fpkm	CP-2_fpkm	CP-3_fpkm	R-1_fpkm	R-2_fpkm	R-3_fpkm	P-1_fpkm	P-2_fpkm	P-3_fpkm	W-1_count	W-2_count	W-3_count	CP-1_count	CP-2_count	CP-3_count	R-1_count	R-2_count	R-3_count	P-1_count	P-2_count	P-3_count	chr	start	end	strand	gene_name	gene_description	KEGG	KEGG pathway	NR	Swissprot	Tremble	KOG	GO	Pfam	TF-Family	TF-Category	TF-Classification
augustus_masked-HiC_scaffold_1-processed-1003.12	0.1317	0.2054	0.1313	0.042	0.0337	0.0687	0.0527	0.0651	0.0383	0.7346	0.748	0.6801	17	25	16	6	5	9	8	9	7	111	104	110	HiC_scaffold_1	100340754	100345064	-	augustus_masked-HiC_scaffold_1-processed-gene-1003.12,augustus_masked-HiC_scaffold_1-processed-gene-1003.12	--	K12818 ATP-dependent RNA helicase DHX8/PRP22 [EC:3.6.4.13] | (GenBank) NB-ARC domain disease resistance protein, putative (A)	ko03040: Spliceosome	putative disease resistance RPP13-like protein 1 [Camellia lanceoleosa]	R13L1_ARATH RecName: Full=Putative disease resistance RPP13-like protein 1;	A0A4S4F0H0_CAMSI SubName: Full=Uncharacterized protein {ECO:0000313|EMBL:THG22913.1};	Apoptotic ATPase	--	PF00931.25:NB-ARC domain	--	--	--
augustus_masked-HiC_scaffold_1-processed-1004.23	0.3051	0.4853	0.4846	0.2757	0.3983	0.4509	0.3893	0.2846	0.2156	0.7816	0.7079	1.217	2	3	3	2	3	3	3	2	2	6	5	10	HiC_scaffold_1	100454624	100454842	+	augustus_masked-HiC_scaffold_1-processed-gene-1004.23,augustus_masked-HiC_scaffold_1-processed-gene-1004.23	--	K20553 5'-3' exoribonuclease 4 [EC:3.1.13.-] | (RefSeq) 5'-3' exoribonuclease 4 isoform X1 (A)	ko04016: MAPK signaling pathway - plant	5'-3' exoribonuclease 4 [Camellia lanceoleosa]	XRN4_ARATH RecName: Full=5'-3' exoribonuclease 4; EC=3.1.13.-; AltName: Full=Protein ACC INSENSITIVE 1; AltName: Full=Protein ETHYLENE INSENSITIVE 5; AltName: Full=Protein EXORIBONUCLEASE 4;	A0A4S4DAF4_CAMSI RecName: Full=5'-3' exoribonuclease {ECO:0000256|PIRNR:PIRNR037239}; EC=3.1.13.- {ECO:0000256|PIRNR:PIRNR037239};	5'-3' exonuclease HKE1/RAT1	GO:0010494,cytoplasmic stress granule; GO:0005829,cytosol; GO:0005634,nucleus; GO:0000932,P-body; GO:0005844,polysome; GO:0004534,5'-3' exoribonuclease activity; GO:0003729,mRNA binding; GO:0003723,RNA binding; GO:0008270,zinc ion binding; GO:0051301,cell division; GO:0070370,cellular heat acclimation; GO:0031087,deadenylation-independent decapping of nuclear-transcribed mRNA; GO:0010286,heat acc…	PF03159.21:XRN 5'-3' exonuclease N-terminus	--	--	--
augustus_masked-HiC_scaffold_1-processed-1008.25	0.3407	0.3367	0.4264	0.105	0.128	0.0763	0.0066	0.0361	0.0219	0.8465	1.0997	0.834	44	41	52	15	19	10	1	5	4	128	153	135	HiC_scaffold_1	100810786	100815099	-	augustus_masked-HiC_scaffold_1-processed-gene-1008.25,augustus_masked-HiC_scaffold_1-processed-gene-1008.25	--	K12818 ATP-dependent RNA helicase DHX8/PRP22 [EC:3.6.4.13] | (GenBank) NB-ARC domain disease resistance protein, putative (A)	ko03040: Spliceosome	putative disease resistance RPP13-like protein 1 [Camellia lanceoleosa]	R13L1_ARATH RecName: Full=Putative disease resistance RPP13-like protein 1;	A0A4S4F0H0_CAMSI SubName: Full=Uncharacterized protein {ECO:0000313|EMBL:THG22913.1};	Apoptotic ATPase	GO:0043531,ADP binding; GO:0005524,ATP binding; GO:0006952,defense response; GO:0051707,response to other organism; GO:0000166,nucleotide binding; GO:0003674,molecular_function; GO:0005488,binding; GO:0017076,purine nucleotide binding; GO:0030554,adenyl nucleotide binding; GO:0032553,ribonucleotide binding; GO:0032555,purine ribonucleotide binding; GO:0032559,adenyl ribonucleotide binding; GO:003…	PF00931.25:NB-ARC domain	--	--	--
augustus_masked-HiC_scaffold_1-processed-1013.0	23.8941	18.0194	10.1946	20.5996	25.7921	24.4571	16.9213	27.5917	30.9445	6.9343	8.0749	9.4393	412	293	166	393	511	428	343	510	755	140	150	204	HiC_scaffold_1	101343908	101344483	+	augustus_masked-HiC_scaffold_1-processed-gene-1013.0,augustus_masked-HiC_scaffold_1-processed-gene-1013.0	--	K00026 malate dehydrogenase [EC:1.1.1.37] | (RefSeq) malate dehydrogenase, glyoxysomal-like (A)	ko00020: Citrate cycle (TCA cycle); ko00270: Cysteine and methionine metabolism; ko00620: Pyruvate metabolism; ko00630: Glyoxylate and dicarboxylate metabolism; ko00710: Carbon fixation in photosynthetic organisms; ko01100: Metabolic pathways; ko01110: Biosynthesis of secondary metabolites; ko01200: Carbon metabolism	hypothetical protein LOK49_LG01G03094 [Camellia lanceoleosa]	MDHG_CITLA RecName: Full=Malate dehydrogenase, glyoxysomal; EC=1.1.1.37; Flags: Precursor;	A0A7J7I7X0_CAMSI RecName: Full=Malate dehydrogenase {ECO:0000256|ARBA:ARBA00012995, ECO:0000256|RuleBase:RU003405}; EC=1.1.1.37 {ECO:0000256|ARBA:ARBA00012995, ECO:0000256|RuleBase:RU003405};	NAD-dependent malate dehydrogenase	GO:0009514,glyoxysome; GO:0030060,L-malate dehydrogenase activity; GO:0006097,glyoxylate cycle; GO:0006108,malate metabolic process; GO:0006099,tricarboxylic acid cycle; GO:0003674,molecular_function; GO:0003824,catalytic activity; GO:0016491,oxidoreductase activity; GO:0016614,oxidoreductase activity, acting on CH-OH group of donors; GO:0016615,malate dehydrogenase activity; GO:0016616,oxidoredu…	PF00056.26:lactate/malate dehydrogenase, NAD binding domain	--	--	--
augustus_masked-HiC_scaffold_1-processed-1014.27	0.2798	0.4154	0.6518	0.708	0.2922	0.4411	0.952	1.305	1.6213	0.1434	0.1558	0	5	7	11	14	6	8	20	25	41	3	3	0	HiC_scaffold_1	101424152	101424748	+	augustus_masked-HiC_scaffold_1-processed-gene-1014.27,augustus_masked-HiC_scaffold_1-processed-gene-1014.27	--	K02303 uroporphyrin-III C-methyltransferase [EC:2.1.1.107] | (RefSeq) uncharacterized protein LOC114315437 (A)	ko00860: Porphyrin metabolism; ko01100: Metabolic pathways; ko01110: Biosynthesis of secondary metabolites; ko01240: Biosynthesis of cofactors	hypothetical protein HYC85_028620 [Camellia sinensis]	--	A0A7J7FVX6_CAMSI SubName: Full=Uncharacterized protein {ECO:0000313|EMBL:KAF5932449.1};	--	--	PF12325.11:TATA element modulatory factor 1 TATA binding	--	--	--
augustus_masked-HiC_scaffold_1-processed-1015.43	0	0	0	0	0.095	0	0	0.1018	0	0	0	0	0	0	0	0	2	0	0	2	0	0	0	0	HiC_scaffold_1	101539913	101540524	-	augustus_masked-HiC_scaffold_1-processed-gene-1015.43,augustus_masked-HiC_scaffold_1-processed-gene-1015.43	--	--	--	hypothetical protein HYC85_027994 [Camellia sinensis]	--	A0A7J7FTV2_CAMSI SubName: Full=Uncharacterized protein {ECO:0000313|EMBL:KAF5931823.1};	--	--	--	--	--	--
augustus_masked-HiC_scaffold_1-processed-1017.16	2.5931	1.4558	4.8458	2.8951	0.9293	2.8556	0.7785	0.7115	1.2936	2.3449	2.407	3.5293	17	9	30	21	7	19	6	5	12	18	17	29	HiC_scaffold_1	101754182	101754400	-	augustus_masked-HiC_scaffold_1-processed-gene-1017.16,augustus_masked-HiC_scaffold_1-processed-gene-1017.16	--	K20553 5'-3' exoribonuclease 4 [EC:3.1.13.-] | (RefSeq) 5'-3' exoribonuclease 4 isoform X1 (A)	ko04016: MAPK signaling pathway - plant	5'-3' exoribonuclease 4 [Camellia lanceoleosa]	XRN4_ARATH RecName: Full=5'-3' exoribonuclease 4; EC=3.1.13.-; AltName: Full=Protein ACC INSENSITIVE 1; AltName: Full=Protein ETHYLENE INSENSITIVE 5; AltName: Full=Protein EXORIBONUCLEASE 4;	A0A4S4DAF4_CAMSI RecName: Full=5'-3' exoribonuclease {ECO:0000256|PIRNR:PIRNR037239}; EC=3.1.13.- {ECO:0000256|PIRNR:PIRNR037239};	5'-3' exonuclease HKE1/RAT1	GO:0010494,cytoplasmic stress granule; GO:0005829,cytosol; GO:0005634,nucleus; GO:0000932,P-body; GO:0005844,polysome; GO:0004534,5'-3' exoribonuclease activity; GO:0003729,mRNA binding; GO:0003723,RNA binding; GO:0008270,zinc ion binding; GO:0051301,cell division; GO:0070370,cellular heat acclimation; GO:0031087,deadenylation-independent decapping of nuclear-transcribed mRNA; GO:0010286,heat acc…	PF03159.21:XRN 5'-3' exonuclease N-terminus	--	--	--
augustus_masked-HiC_scaffold_1-processed-102.39	14.8865	17.4909	24.5286	25.1868	19.3819	24.1723	29.0744	27.2185	22.8926	34.2763	36.0373	34.586	250	277	389	468	374	412	574	490	544	674	652	728	HiC_scaffold_1	10271923	10272483	+	augustus_masked-HiC_scaffold_1-processed-gene-102.39,augustus_masked-HiC_scaffold_1-processed-gene-102.39	--	--	--	hypothetical protein LOK49_LG02G03735 [Camellia lanceoleosa]	--	A0A4S4EI27_CAMSI SubName: Full=Uncharacterized protein {ECO:0000313|EMBL:THG16151.1};	--	--	--	--	--	--
augustus_masked-HiC_scaffold_1-processed-1021.18	0.0232	0.0082	0.0328	0.056	0.0202	0.0076	0	0	0.0164	0.3309	0.4172	0.2287	3	1	4	8	3	1	0	0	3	50	58	37	HiC_scaffold_1	102127672	102131982	+	augustus_masked-HiC_scaffold_1-processed-gene-1021.18,augustus_masked-HiC_scaffold_1-processed-gene-1021.18	--	K12818 ATP-dependent RNA helicase DHX8/PRP22 [EC:3.6.4.13] | (GenBank) NB-ARC domain disease resistance protein, putative (A)	ko03040: Spliceosome	putative disease resistance RPP13-like protein 1 [Camellia lanceoleosa]	R13L1_ARATH RecName: Full=Putative disease resistance RPP13-like protein 1;	A0A4S4F0H0_CAMSI SubName: Full=Uncharacterized protein {ECO:0000313|EMBL:THG22913.1};	Apoptotic ATPase	GO:0043531,ADP binding; GO:0005524,ATP binding; GO:0006952,defense response; GO:0051707,response to other organism; GO:0000166,nucleotide binding; GO:0003674,molecular_function; GO:0005488,binding; GO:0017076,purine nucleotide binding; GO:0030554,adenyl nucleotide binding; GO:0032553,ribonucleotide binding; GO:0032555,purine ribonucleotide binding; GO:0032559,adenyl ribonucleotide binding; GO:003…	PF00931.25:NB-ARC domain	--	--	--
augustus_masked-HiC_scaffold_1-processed-1027.22	0	0	0	0.0216	0.0069	0	0.0203	0.0148	0.0225	0.0272	0.0295	0.019	0	0	0	3	1	0	3	2	4	4	4	3	HiC_scaffold_1	102703119	102707321	+	augustus_masked-HiC_scaffold_1-processed-gene-1027.22,augustus_masked-HiC_scaffold_1-processed-gene-1027.22	--	K12818 ATP-dependent RNA helicase DHX8/PRP22 [EC:3.6.4.13] | (GenBank) NB-ARC domain disease resistance protein, putative (A)	ko03040: Spliceosome	putative disease resistance RPP13-like protein 1 [Camellia lanceoleosa]	R13L1_ARATH RecName: Full=Putative disease resistance RPP13-like protein 1;	A0A4S4F0H0_CAMSI SubName: Full=Uncharacterized protein {ECO:0000313|EMBL:THG22913.1};	Apoptotic ATPase	GO:0043531,ADP binding; GO:0005524,ATP binding; GO:0006952,defense response; GO:0051707,response to other organism; GO:0000166,nucleotide binding; GO:0003674,molecular_function; GO:0005488,binding; GO:0017076,purine nucleotide binding; GO:0030554,adenyl nucleotide binding; GO:0032553,ribonucleotide binding; GO:0032555,purine ribonucleotide binding; GO:0032559,adenyl ribonucleotide binding; GO:003…	PF00931.25:NB-ARC domain	--	--	--
augustus_masked-HiC_scaffold_1-processed-1033.12	1.4095	2.0926	1.1941	3.0574	2.8214	1.8054	0.2398	0	0.9961	1.0834	1.3083	1.3495	10	14	8	24	23	13	2	0	10	9	10	12	HiC_scaffold_1	103388476	103388712	+	augustus_masked-HiC_scaffold_1-processed-gene-1033.12,augustus_masked-HiC_scaffold_1-processed-gene-1033.12	--	K20553 5'-3' exoribonuclease 4 [EC:3.1.13.-] | (RefSeq) 5'-3' exoribonuclease 4 isoform X1 (A)	ko04016: MAPK signaling pathway - plant	5'-3' exoribonuclease 4 [Camellia lanceoleosa]	XRN4_ARATH RecName: Full=5'-3' exoribonuclease 4; EC=3.1.13.-; AltName: Full=Protein ACC INSENSITIVE 1; AltName: Full=Protein ETHYLENE INSENSITIVE 5; AltName: Full=Protein EXORIBONUCLEASE 4;	A0A4S4DAF4_CAMSI RecName: Full=5'-3' exoribonuclease {ECO:0000256|PIRNR:PIRNR037239}; EC=3.1.13.- {ECO:0000256|PIRNR:PIRNR037239};	5'-3' exonuclease HKE1/RAT1	GO:0010494,cytoplasmic stress granule; GO:0005829,cytosol; GO:0005634,nucleus; GO:0000932,P-body; GO:0005844,polysome; GO:0004534,5'-3' exoribonuclease activity; GO:0003729,mRNA binding; GO:0003723,RNA binding; GO:0008270,zinc ion binding; GO:0051301,cell division; GO:0070370,cellular heat acclimation; GO:0031087,deadenylation-independent decapping of nuclear-transcribed mRNA; GO:0010286,heat acc…	PF03159.21:XRN 5'-3' exonuclease N-terminus	--	--	--
augustus_masked-HiC_scaffold_1-processed-1035.52	0.0225	0.008	0.0159	0.0271	0.0196	0.037	0.0064	0.014	0.0159	0.173	0.1741	0.1976	3	1	2	4	3	5	1	2	3	27	25	33	HiC_scaffold_1	103528937	103533388	-	augustus_masked-HiC_scaffold_1-processed-gene-1035.52,augustus_masked-HiC_scaffold_1-processed-gene-1035.52	--	K12818 ATP-dependent RNA helicase DHX8/PRP22 [EC:3.6.4.13] | (GenBank) NB-ARC domain disease resistance protein, putative (A)	ko03040: Spliceosome	putative disease resistance RPP13-like protein 1 [Camellia sinensis]	R13L1_ARATH RecName: Full=Putative disease resistance RPP13-like protein 1;	A0A4S4F0H0_CAMSI SubName: Full=Uncharacterized protein {ECO:0000313|EMBL:THG22913.1};	Apoptotic ATPase	GO:0043531,ADP binding; GO:0005524,ATP binding; GO:0006952,defense response; GO:0051707,response to other organism; GO:0000166,nucleotide binding; GO:0003674,molecular_function; GO:0005488,binding; GO:0017076,purine nucleotide binding; GO:0030554,adenyl nucleotide binding; GO:0032553,ribonucleotide binding; GO:0032555,purine ribonucleotide binding; GO:0032559,adenyl ribonucleotide binding; GO:003…	PF00931.25:NB-ARC domain	--	--	--
augustus_masked-HiC_scaffold_1-processed-1036.16	0	0	0	0	0	0	0	0	0.0178	0	0	0	0	0	0	0	0	0	0	0	1	0	0	0	HiC_scaffold_1	103610536	103611861	-	augustus_masked-HiC_scaffold_1-processed-gene-1036.16,augustus_masked-HiC_scaffold_1-processed-gene-1036.16	--	--	--	Aldehyde oxidase GLOX [Camellia lanceoleosa]	GLOX_VITPS RecName: Full=Aldehyde oxidase GLOX {ECO:0000305}; EC=1.2.3.1 {ECO:0000305}; AltName: Full=Glyoxal oxidase {ECO:0000303|Ref.1}; Short=VpGLOX {ECO:0000303|PubMed:20512385}; Flags: Precursor;	A0A7J7HK37_CAMSI SubName: Full=Uncharacterized protein {ECO:0000313|EMBL:KAF5952338.1};	--	GO:0005615,extracellular space; GO:0004031,aldehyde oxidase activity; GO:0050832,defense response to fungus; GO:0003674,molecular_function; GO:0003824,catalytic activity; GO:0016491,oxidoreductase activity; GO:0016623,oxidoreductase activity, acting on the aldehyde or oxo group of donors, oxygen as acceptor; GO:0016903,oxidoreductase activity, acting on the aldehyde or oxo group of donors; GO:000…	PF07250.14:Glyoxal oxidase N-terminus	--	--	--
augustus_masked-HiC_scaffold_1-processed-1042.12	0.0628	0.0083	0.0998	0.0497	0.0068	0.0619	0	0	0	0.1006	0.102	0.1128	8	1	12	7	1	8	0	0	0	15	14	18	HiC_scaffold_1	104232138	104236391	+	augustus_masked-HiC_scaffold_1-processed-gene-1042.12,augustus_masked-HiC_scaffold_1-processed-gene-1042.12	--	K12818 ATP-dependent RNA helicase DHX8/PRP22 [EC:3.6.4.13] | (GenBank) NB-ARC domain disease resistance protein, putative (A)	ko03040: Spliceosome	putative disease resistance RPP13-like protein 1 [Camellia lanceoleosa]	R13L1_ARATH RecName: Full=Putative disease resistance RPP13-like protein 1;	A0A4S4F0H0_CAMSI SubName: Full=Uncharacterized protein {ECO:0000313|EMBL:THG22913.1};	Apoptotic ATPase	GO:0043531,ADP binding; GO:0005524,ATP binding; GO:0006952,defense response; GO:0051707,response to other organism; GO:0000166,nucleotide binding; GO:0003674,molecular_function; GO:0005488,binding; GO:0017076,purine nucleotide binding; GO:0030554,adenyl nucleotide binding; GO:0032553,ribonucleotide binding; GO:0032555,purine ribonucleotide binding; GO:0032559,adenyl ribonucleotide binding; GO:003…	PF00931.25:NB-ARC domain	--	--	--
augustus_masked-HiC_scaffold_1-processed-1050.15	0.1796	0.4444	0.6973	0.7575	1.0941	1.7106	1.1713	1.2286	2.1154	2.6587	0.8891	1.0986	3	7	11	14	21	29	23	22	50	52	16	23	HiC_scaffold_1	105025694	105026251	+	augustus_masked-HiC_scaffold_1-processed-gene-1050.15,augustus_masked-HiC_scaffold_1-processed-gene-1050.15	--	K02303 uroporphyrin-III C-methyltransferase [EC:2.1.1.107] | (RefSeq) uncharacterized protein LOC114315437 (A)	ko00860: Porphyrin metabolism; ko01100: Metabolic pathways; ko01110: Biosynthesis of secondary metabolites; ko01240: Biosynthesis of cofactors	hypothetical protein LOK49_LG09G01594 [Camellia lanceoleosa]	--	A0A7J7FVX6_CAMSI SubName: Full=Uncharacterized protein {ECO:0000313|EMBL:KAF5932449.1};	--	--	PF12325.11:TATA element modulatory factor 1 TATA binding	--	--	--
augustus_masked-HiC_scaffold_1-processed-1050.17	8.0531	3.69	3.369	3.774	3.4611	2.1551	3.3828	6.9559	5.9723	5.8588	7.1059	11.343	81	35	32	42	40	22	40	75	85	69	77	143	HiC_scaffold_1	105027276	105027611	+	augustus_masked-HiC_scaffold_1-processed-gene-1050.17,augustus_masked-HiC_scaffold_1-processed-gene-1050.17	--	K16833 protein phosphatase inhibitor 2 | (RefSeq) protein phosphatase inhibitor 2-like isoform X1 (A)	--	protein phosphatase inhibitor 2-like isoform X2 [Camellia sinensis]	IPP2_ARATH RecName: Full=Protein phosphatase inhibitor 2 {ECO:0000305}; Short=AtI-2 {ECO:0000303|PubMed:21222654}; Short=IPP-2 {ECO:0000305};	A0A4S4EQC0_CAMSI SubName: Full=Uncharacterized protein {ECO:0000313|EMBL:THG18346.1};	--	GO:0005737,cytoplasm; GO:0005634,nucleus; GO:0004864,protein phosphatase inhibitor activity; GO:0043666,regulation of phosphoprotein phosphatase activity; GO:0009966,regulation of signal transduction; GO:0003674,molecular_function; GO:0004857,enzyme inhibitor activity; GO:0019208,phosphatase regulator activity; GO:0019212,phosphatase inhibitor activity; GO:0019888,protein phosphatase regulator ac…	PF04979.17:Protein phosphatase inhibitor 2 (IPP-2)	--	--	--
augustus_masked-HiC_scaffold_1-processed-1053.5	14.9848	18.6118	12.4489	13.7678	13.2936	12.4397	12.1481	10.233	10.9703	11.5957	13.0639	10.8656	362	424	284	368	369	305	345	265	375	328	340	329	HiC_scaffold_1	105333106	105333912	+	augustus_masked-HiC_scaffold_1-processed-gene-1053.5,augustus_masked-HiC_scaffold_1-processed-gene-1053.5	--	K17302 coatomer subunit beta' | (RefSeq) receptor-like cytoplasmic kinase 185 isoform X1 (A)	--	hypothetical protein LOK49_LG01G02050 [Camellia lanceoleosa]	--	A0A7J7I752_CAMSI SubName: Full=Uncharacterized protein {ECO:0000313|EMBL:KAF5960336.1};	--	--	--	--	--	--
augustus_masked-HiC_scaffold_1-processed-1067.5	2.1873	2.8114	2.3162	17.552	20.4203	19.3306	16.6323	25.5359	25.5285	3.3398	1.4765	3.2258	33	40	33	293	354	296	295	413	545	59	24	61	HiC_scaffold_1	106709151	106709654	-	augustus_masked-HiC_scaffold_1-processed-gene-1067.5,augustus_masked-HiC_scaffold_1-processed-gene-1067.5	--	K19985 exocyst complex component 6 | (RefSeq) LOW QUALITY PROTEIN: exocyst complex component SEC15B-like (A)	--	hypothetical protein HYC85_024847 [Camellia sinensis]	--	A0A7J7GBM5_CAMSI SubName: Full=Uncharacterized protein {ECO:0000313|EMBL:KAF5937341.1};	--	--	PF04398.15:Protein of unknown function, DUF538	--	--	--
augustus_masked-HiC_scaffold_1-processed-1077.55	0	0	0	0	0.0881	0	0.2799	0.4249	0.8764	0.0216	0	0	0	0	0	0	4	0	13	18	49	1	0	0	HiC_scaffold_1	107773534	107774853	-	augustus_masked-HiC_scaffold_1-processed-gene-1077.55,augustus_masked-HiC_scaffold_1-processed-gene-1077.55	--	--	--	hypothetical protein HYC85_010282 [Camellia sinensis]	GLOX1_ARATH RecName: Full=Aldehyde oxidase GLOX1 {ECO:0000305}; EC=1.2.3.1 {ECO:0000305}; AltName: Full=Glyoxal oxidase 1 {ECO:0000305|PubMed:21673079}; Flags: Precursor;	A0A7J7HK37_CAMSI SubName: Full=Uncharacterized protein {ECO:0000313|EMBL:KAF5952338.1};	--	GO:0005576,extracellular region; GO:0004031,aldehyde oxidase activity; GO:0003674,molecular_function; GO:0003824,catalytic activity; GO:0016491,oxidoreductase activity; GO:0016623,oxidoreductase activity, acting on the aldehyde or oxo group of donors, oxygen as acceptor; GO:0016903,oxidoreductase activity, acting on the aldehyde or oxo group of donors; GO:0005575,cellular_component; GO:0110165,ce…	PF07250.14:Glyoxal oxidase N-terminus	--	--	--
augustus_masked-HiC_scaffold_1-processed-108.39	0.8695	0.3165	1.3743	3.5306	3.3207	2.3656	6.966	7.6393	4.6868	0.5874	0.6144	0.6109	67	23	100	301	294	185	631	631	511	53	51	59	HiC_scaffold_1	10851506	10854079	-	augustus_masked-HiC_scaffold_1-processed-gene-108.39,augustus_masked-HiC_scaffold_1-processed-gene-108.39	--	K13435 serine/threonine-protein kinase Pto | (RefSeq) Pto; serine/threonine protein kinase Pto (A)	ko04626: Plant-pathogen interaction	probable receptor-like protein kinase At4g39110 [Camellia sinensis]	Y4391_ARATH RecName: Full=Probable receptor-like protein kinase At4g39110; EC=2.7.11.-; Flags: Precursor;	A0A4S4EJU6_CAMSI RecName: Full=Protein kinase domain-containing protein {ECO:0000259|PROSITE:PS50011};	Serine/threonine protein kinase	GO:0016324,apical plasma membrane; GO:0009507,chloroplast; GO:0016021,integral component of membrane; GO:0005886,plasma membrane; GO:0005524,ATP binding; GO:0004672,protein kinase activity; GO:0004674,protein serine/threonine kinase activity; GO:0004714,transmembrane receptor protein tyrosine kinase activity; GO:0009555,pollen development; GO:0046777,protein autophosphorylation; GO:0080092,regula…	PF07714.20:Protein tyrosine and serine/threonine kinase	--	--	--
augustus_masked-HiC_scaffold_1-processed-1089.8	0	0	0	0.1379	0	0	0	0	0	0.7816	0	0	0	0	0	1	0	0	0	0	0	6	0	0	HiC_scaffold_1	108961603	108961821	+	augustus_masked-HiC_scaffold_1-processed-gene-1089.8,augustus_masked-HiC_scaffold_1-processed-gene-1089.8	--	K20553 5'-3' exoribonuclease 4 [EC:3.1.13.-] | (RefSeq) 5'-3' exoribonuclease 4 isoform X1 (A)	ko04016: MAPK signaling pathway - plant	5'-3' exoribonuclease 4 [Camellia lanceoleosa]	XRN4_ARATH RecName: Full=5'-3' exoribonuclease 4; EC=3.1.13.-; AltName: Full=Protein ACC INSENSITIVE 1; AltName: Full=Protein ETHYLENE INSENSITIVE 5; AltName: Full=Protein EXORIBONUCLEASE 4;	A0A4S4DAF4_CAMSI RecName: Full=5'-3' exoribonuclease {ECO:0000256|PIRNR:PIRNR037239}; EC=3.1.13.- {ECO:0000256|PIRNR:PIRNR037239};	5'-3' exonuclease HKE1/RAT1	GO:0010494,cytoplasmic stress granule; GO:0005829,cytosol; GO:0005634,nucleus; GO:0000932,P-body; GO:0005844,polysome; GO:0004534,5'-3' exoribonuclease activity; GO:0003729,mRNA binding; GO:0003723,RNA binding; GO:0008270,zinc ion binding; GO:0051301,cell division; GO:0070370,cellular heat acclimation; GO:0031087,deadenylation-independent decapping of nuclear-transcribed mRNA; GO:0010286,heat acc…	PF03159.21:XRN 5'-3' exonuclease N-terminus	--	--	--
augustus_masked-HiC_scaffold_1-processed-1092.37	0.031	0.0247	0.0492	0.014	0.0135	0.0611	0	0.0072	0.0055	0.3044	0.3956	0.4204	4	3	6	2	2	8	0	1	1	46	55	68	HiC_scaffold_1	109214906	109219216	-	augustus_masked-HiC_scaffold_1-processed-gene-1092.37,augustus_masked-HiC_scaffold_1-processed-gene-1092.37	--	K12818 ATP-dependent RNA helicase DHX8/PRP22 [EC:3.6.4.13] | (GenBank) NB-ARC domain disease resistance protein, putative (A)	ko03040: Spliceosome	putative disease resistance RPP13-like protein 1 [Camellia lanceoleosa]	R13L1_ARATH RecName: Full=Putative disease resistance RPP13-like protein 1;	A0A4S4F0H0_CAMSI SubName: Full=Uncharacterized protein {ECO:0000313|EMBL:THG22913.1};	Apoptotic ATPase	GO:0043531,ADP binding; GO:0005524,ATP binding; GO:0006952,defense response; GO:0051707,response to other organism; GO:0000166,nucleotide binding; GO:0003674,molecular_function; GO:0005488,binding; GO:0017076,purine nucleotide binding; GO:0030554,adenyl nucleotide binding; GO:0032553,ribonucleotide binding; GO:0032555,purine ribonucleotide binding; GO:0032559,adenyl ribonucleotide binding; GO:003…	PF00931.25:NB-ARC domain	--	--	--
augustus_masked-HiC_scaffold_1-processed-1096.42	0.0233	0.0247	0.0657	0.021	0.027	0.0076	0	0.0217	0.0329	0.1591	0.1657	0.1981	3	3	8	3	4	1	0	3	6	24	23	32	HiC_scaffold_1	109669156	109673460	-	augustus_masked-HiC_scaffold_1-processed-gene-1096.42,augustus_masked-HiC_scaffold_1-processed-gene-1096.42	--	K12818 ATP-dependent RNA helicase DHX8/PRP22 [EC:3.6.4.13] | (GenBank) NB-ARC domain disease resistance protein, putative (A)	ko03040: Spliceosome	putative disease resistance RPP13-like protein 1 [Camellia lanceoleosa]	R13L1_ARATH RecName: Full=Putative disease resistance RPP13-like protein 1;	A0A4S4F0H0_CAMSI SubName: Full=Uncharacterized protein {ECO:0000313|EMBL:THG22913.1};	Apoptotic ATPase	GO:0043531,ADP binding; GO:0005524,ATP binding; GO:0006952,defense response; GO:0051707,response to other organism; GO:0000166,nucleotide binding; GO:0003674,molecular_function; GO:0005488,binding; GO:0017076,purine nucleotide binding; GO:0030554,adenyl nucleotide binding; GO:0032553,ribonucleotide binding; GO:0032555,purine ribonucleotide binding; GO:0032559,adenyl ribonucleotide binding; GO:003…	PF00931.25:NB-ARC domain	--	--	--
augustus_masked-HiC_scaffold_1-processed-1100.15	0.1525	0	0	0.2757	0	0.3006	0	0	0	0	0.1416	0.3651	1	0	0	2	0	2	0	0	0	0	1	3	HiC_scaffold_1	110076255	110076473	+	augustus_masked-HiC_scaffold_1-processed-gene-1100.15,augustus_masked-HiC_scaffold_1-processed-gene-1100.15	--	K20553 5'-3' exoribonuclease 4 [EC:3.1.13.-] | (RefSeq) 5'-3' exoribonuclease 4 isoform X1 (A)	ko04016: MAPK signaling pathway - plant	5'-3' exoribonuclease 4 [Camellia lanceoleosa]	XRN4_ARATH RecName: Full=5'-3' exoribonuclease 4; EC=3.1.13.-; AltName: Full=Protein ACC INSENSITIVE 1; AltName: Full=Protein ETHYLENE INSENSITIVE 5; AltName: Full=Protein EXORIBONUCLEASE 4;	A0A4S4DAF4_CAMSI RecName: Full=5'-3' exoribonuclease {ECO:0000256|PIRNR:PIRNR037239}; EC=3.1.13.- {ECO:0000256|PIRNR:PIRNR037239};	5'-3' exonuclease HKE1/RAT1	GO:0010494,cytoplasmic stress granule; GO:0005829,cytosol; GO:0005634,nucleus; GO:0000932,P-body; GO:0005844,polysome; GO:0004534,5'-3' exoribonuclease activity; GO:0003729,mRNA binding; GO:0003723,RNA binding; GO:0008270,zinc ion binding; GO:0051301,cell division; GO:0070370,cellular heat acclimation; GO:0031087,deadenylation-independent decapping of nuclear-transcribed mRNA; GO:0010286,heat acc…	PF03159.21:XRN 5'-3' exonuclease N-terminus	--	--	--
augustus_masked-HiC_scaffold_1-processed-1103.41	0	0.3615	0.1203	1.3864	1.335	0.6157	3.1412	2.8619	4.2157	1.7952	1.3183	1.9037	0	6	2	27	27	11	65	54	105	37	25	42	HiC_scaffold_1	110289722	110290309	-	augustus_masked-HiC_scaffold_1-processed-gene-1103.41,augustus_masked-HiC_scaffold_1-processed-gene-1103.41	--	--	--	Rubredoxin [Camellia lanceoleosa]	--	A0A7J7HJD4_CAMSI RecName: Full=Rubredoxin-like domain-containing protein {ECO:0000259|PROSITE:PS50903};	--	GO:0016021,integral component of membrane; GO:0005506,iron ion binding; GO:0003674,molecular_function; GO:0005488,binding; GO:0043167,ion binding; GO:0043169,cation binding; GO:0046872,metal ion binding; GO:0046914,transition metal ion binding; GO:0005575,cellular_component; GO:0016020,membrane; GO:0031224,intrinsic component of membrane; GO:0110165,cellular anatomical entity	PF00301.23:Rubredoxin	--	--	--
augustus_masked-HiC_scaffold_1-processed-1103.47	75.3808	88.5437	97.3669	40.0921	41.4164	42.6071	28.3902	21.0002	22.7763	41.6735	43.4442	39.6532	2498	2767	3047	1470	1577	1433	1106	746	1068	1617	1551	1647	HiC_scaffold_1	110348426	110349532	+	augustus_masked-HiC_scaffold_1-processed-gene-1103.47,augustus_masked-HiC_scaffold_1-processed-gene-1103.47	--	--	--	putative transcription factor [Camellia lanceoleosa]	STKLU_ARATH RecName: Full=Probable transcription factor At5g28040 {ECO:0000305}; AltName: Full=Storekeeper-like protein At5g28040 {ECO:0000305};	A0A7J7HHG9_CAMSI SubName: Full=Uncharacterized protein {ECO:0000313|EMBL:KAF5952342.1};	--	GO:0005737,cytoplasm; GO:0005634,nucleus; GO:0000976,transcription cis-regulatory region binding; GO:0042742,defense response to bacterium; GO:0006355,regulation of DNA-templated transcription; GO:0001067,transcription regulatory region nucleic acid binding; GO:0003674,molecular_function; GO:0003676,nucleic acid binding; GO:0003677,DNA binding; GO:0003690,double-stranded DNA binding; GO:0005488,b…	PF04504.17:Protein of unknown function, DUF573	GeBP	TF	GeBP
augustus_masked-HiC_scaffold_1-processed-1114.26	0.9374	1.717	1.143	0.2054	0.3214	0.3079	0.3383	0.318	0.0602	5.3129	6.4072	5.7792	33	57	38	8	13	11	14	12	3	219	243	255	HiC_scaffold_1	111426865	111428040	-	augustus_masked-HiC_scaffold_1-processed-gene-1114.26,augustus_masked-HiC_scaffold_1-processed-gene-1114.26	--	K08867 WNK lysine deficient protein kinase [EC:2.7.11.1] | (RefSeq) probable serine/threonine-protein kinase WNK10 isoform X1 (A)	--	putative serine/threonine-protein kinase WNK4 [Camellia lanceoleosa]	WNK4_ORYSJ RecName: Full=Probable serine/threonine-protein kinase WNK4; Short=OsWNK4; EC=2.7.11.1; AltName: Full=Protein kinase with no lysine 4;	A0A4S4D243_CAMSI RecName: Full=Protein kinase domain-containing protein {ECO:0000259|PROSITE:PS50011};	Serine/threonine protein kinase	GO:0005737,cytoplasm; GO:0005524,ATP binding; GO:0106310,protein serine kinase activity; GO:0004674,protein serine/threonine kinase activity; GO:0035556,intracellular signal transduction; GO:0006468,protein phosphorylation; GO:0000166,nucleotide binding; GO:0003674,molecular_function; GO:0005488,binding; GO:0017076,purine nucleotide binding; GO:0030554,adenyl nucleotide binding; GO:0032553,ribonu…	PF00069.28:Protein kinase domain	--	--	--
augustus_masked-HiC_scaffold_1-processed-1115.4	6.6811	7.9365	10.5543	39.5628	40.0348	37.6985	47.0182	39.9833	37.0762	34.4539	34.498	35.3032	183	205	273	1199	1260	1048	1514	1174	1437	1105	1018	1212	HiC_scaffold_1	111499764	111500678	+	augustus_masked-HiC_scaffold_1-processed-gene-1115.4,augustus_masked-HiC_scaffold_1-processed-gene-1115.4	--	K19037 E3 ubiquitin-protein ligase ATL23 [EC:2.3.2.27] | (RefSeq) E3 ubiquitin-protein ligase ATL23-like (A)	--	DNA damage-repair/toleration protein DRT102 [Camellia lanceoleosa]	DR102_ARATH RecName: Full=DNA damage-repair/toleration protein DRT102;	A0A4S4CZ60_CAMSI RecName: Full=Cupin_2 domain-containing protein {ECO:0000259|Pfam:PF07883};	--	GO:0005737,cytoplasm; GO:0005829,cytosol; GO:0005634,nucleus; GO:0016853,isomerase activity; GO:0005975,carbohydrate metabolic process; GO:0006281,DNA repair; GO:0003674,molecular_function; GO:0003824,catalytic activity; GO:0008150,biological_process; GO:0008152,metabolic process; GO:0044238,primary metabolic process; GO:0071704,organic substance metabolic process; GO:0006139,nucleobase-containin…	PF02502.21:Ribose/Galactose Isomerase	--	--	--
augustus_masked-HiC_scaffold_1-processed-1118.9	0	0	0	0	0	0	0.0519	0	0	0	0	0	0	0	0	0	0	0	2	0	0	0	0	0	HiC_scaffold_1	111805280	111806374	-	augustus_masked-HiC_scaffold_1-processed-gene-1118.9,augustus_masked-HiC_scaffold_1-processed-gene-1118.9	--	K11699 RNA-dependent RNA polymerase [EC:2.7.7.48] | (RefSeq) uncharacterized protein LOC114257247 (A)	--	hypothetical protein HYC85_027718 [Camellia sinensis]	--	A0A7J7FTW2_CAMSI SubName: Full=Uncharacterized protein {ECO:0000313|EMBL:KAF5931547.1};	--	--	--	--	--	--
augustus_masked-HiC_scaffold_1-processed-1139.9	0.1679	0.2967	0.5925	0.354	0.1461	0.6065	0.3332	0.261	0.2373	0.5257	0.3636	0.3125	3	5	10	7	3	11	7	5	6	11	7	7	HiC_scaffold_1	113984814	113985410	+	augustus_masked-HiC_scaffold_1-processed-gene-1139.9,augustus_masked-HiC_scaffold_1-processed-gene-1139.9	--	K02303 uroporphyrin-III C-methyltransferase [EC:2.1.1.107] | (RefSeq) uncharacterized protein LOC114315437 (A)	ko00860: Porphyrin metabolism; ko01100: Metabolic pathways; ko01110: Biosynthesis of secondary metabolites; ko01240: Biosynthesis of cofactors	hypothetical protein HYC85_028620 [Camellia sinensis]	--	A0A7J7FVX6_CAMSI SubName: Full=Uncharacterized protein {ECO:0000313|EMBL:KAF5932449.1};	--	--	PF12325.11:TATA element modulatory factor 1 TATA binding	--	--	--
augustus_masked-HiC_scaffold_1-processed-1143.30	0.2367	0.1255	0.319	0.4473	0.1498	0.2332	0.3112	0.542	0.3497	0.3675	0.2596	0.4292	22	11	28	46	16	22	34	54	46	40	26	50	HiC_scaffold_1	114315983	114319087	-	augustus_masked-HiC_scaffold_1-processed-gene-1143.30,augustus_masked-HiC_scaffold_1-processed-gene-1143.30	--	K01537 P-type Ca2+ transporter type 2C [EC:7.2.2.10] | (RefSeq) putative calcium-transporting ATPase 13, plasma membrane-type (A)	--	Calcium-transporting ATPase 12, plasma membrane-type [Camellia lanceoleosa]	ACA13_ARATH RecName: Full=Putative calcium-transporting ATPase 13, plasma membrane-type; EC=7.2.2.10; AltName: Full=Ca(2+)-ATPase isoform 13;	A0A5B7BNZ6_DAVIN RecName: Full=P-type Ca(2+) transporter {ECO:0000256|ARBA:ARBA00012790}; EC=7.2.2.10 {ECO:0000256|ARBA:ARBA00012790}; Flags: Fragment;	Calcium transporting ATPase	GO:0005887,integral component of plasma membrane; GO:0043231,intracellular membrane-bounded organelle; GO:0005524,ATP binding; GO:0016887,ATP hydrolysis activity; GO:0019829,ATPase-coupled cation transmembrane transporter activity; GO:0005516,calmodulin binding; GO:0046872,metal ion binding; GO:0005388,P-type calcium transporter activity; GO:0000166,nucleotide binding; GO:0003674,molecular_functi…	PF00689.24:Cation transporting ATPase, C-terminus	--	--	--
augustus_masked-HiC_scaffold_1-processed-1143.31	0	0	0	0.0595	0.0573	0	0	0	0	0	0	0	0	0	0	1	1	0	0	0	0	0	0	0	HiC_scaffold_1	114348639	114349145	-	augustus_masked-HiC_scaffold_1-processed-gene-1143.31,augustus_masked-HiC_scaffold_1-processed-gene-1143.31	--	K14638 solute carrier family 15 (peptide/histidine transporter), member 3/4 | (RefSeq) protein NRT1/ PTR FAMILY 5.2 (A)	--	Protein NRT1/ PTR FAMILY 5.2 [Camellia lanceoleosa]	PTR3_ARATH RecName: Full=Protein NRT1/ PTR FAMILY 5.2; Short=AtNPF5.2; AltName: Full=Peptide transporter PTR3-A; Short=AtPTR3;	A0A7J7FR45_CAMSI SubName: Full=Uncharacterized protein {ECO:0000313|EMBL:KAF5930507.1};	H+/oligopeptide symporter	GO:0016021,integral component of membrane; GO:0071916,dipeptide transmembrane transporter activity; GO:0042937,tripeptide transmembrane transporter activity; GO:0042742,defense response to bacterium; GO:0042938,dipeptide transport; GO:0042538,hyperosmotic salinity response; GO:0009737,response to abscisic acid; GO:0080052,response to histidine; GO:0009753,response to jasmonic acid; GO:0043201,res…	PF00854.24:POT family	--	--	--
augustus_masked-HiC_scaffold_1-processed-1147.27	0.1071	0.6812	0.5669	0.5806	0.4659	0.3165	0.0911	0.3995	0.7567	0.0914	0	0.1708	2	12	10	12	10	6	2	8	20	2	0	4	HiC_scaffold_1	114698568	114699191	-	augustus_masked-HiC_scaffold_1-processed-gene-1147.27,augustus_masked-HiC_scaffold_1-processed-gene-1147.27	--	K09338 homeobox-leucine zipper protein | (RefSeq) homeobox-leucine zipper protein REVOLUTA-like isoform X1 (A)	--	homeobox-leucine zipper protein REVOLUTA-like isoform X3 [Camellia sinensis]	REV_ARATH RecName: Full=Homeobox-leucine zipper protein REVOLUTA {ECO:0000303|PubMed:7555701}; AltName: Full=HD-ZIP protein REV {ECO:0000303|PubMed:7555701}; AltName: Full=Homeodomain transcription factor REV {ECO:0000303|PubMed:7555701}; AltName: Full=Protein AMPHIVASAL VASCULAR BUNDLE 1 {ECO:0000303|PubMed:15111711}; AltName: Full=Protein INTERFASCICULAR FIBERLESS 1 {ECO:0000303|PubMed:10559440…	A0A7J7FVK4_CAMSI SubName: Full=Uncharacterized protein {ECO:0000313|EMBL:KAF5930974.1};	--	GO:0005634,nucleus; GO:0003700,DNA-binding transcription factor activity; GO:0008289,lipid binding; GO:0000976,transcription cis-regulatory region binding; GO:0030154,cell differentiation; GO:0009855,determination of bilateral symmetry; GO:0010014,meristem initiation; GO:0009944,polarity specification of adaxial/abaxial axis; GO:0009956,radial pattern formation; GO:0010051,xylem and phloem patter…	PF08670.14:MEKHLA domain	--	--	--
augustus_masked-HiC_scaffold_1-processed-115.43	0.8381	0.6983	0.6973	1.9479	1.3547	1.9465	0.662	0.6702	0.8885	3.8858	2.5006	1.9105	14	11	11	36	26	33	13	12	21	76	45	40	HiC_scaffold_1	11570096	11570653	+	augustus_masked-HiC_scaffold_1-processed-gene-115.43,augustus_masked-HiC_scaffold_1-processed-gene-115.43	--	--	--	hypothetical protein LOK49_LG02G03735 [Camellia lanceoleosa]	--	A0A4S4EI27_CAMSI SubName: Full=Uncharacterized protein {ECO:0000313|EMBL:THG16151.1};	--	--	--	--	--	--
augustus_masked-HiC_scaffold_1-processed-1159.31	0	0	0	0	0	0	0	0	0	0	0	0.0691	0	0	0	0	0	0	0	0	0	0	0	2	HiC_scaffold_1	115889627	115890397	-	augustus_masked-HiC_scaffold_1-processed-gene-1159.31,augustus_masked-HiC_scaffold_1-processed-gene-1159.31	--	--	--	hypothetical protein LOK49_LG09G00013 [Camellia lanceoleosa]	--	A0A4V3WJT9_CAMSI SubName: Full=Uncharacterized protein {ECO:0000313|EMBL:THF98266.1};	--	--	--	--	--	--
augustus_masked-HiC_scaffold_1-processed-1162.36	0.3712	0.1574	0	0	0.3876	0.0731	0	0.4155	0.1049	1.7118	2.7562	1.4807	5	2	0	0	6	1	0	6	2	27	40	25	HiC_scaffold_1	116223549	116223998	-	augustus_masked-HiC_scaffold_1-processed-gene-1162.36,augustus_masked-HiC_scaffold_1-processed-gene-1162.36	--	--	--	hypothetical protein HYC85_006534 [Camellia sinensis]	HBPL1_ARATH RecName: Full=Heme-binding-like protein At3g10130, chloroplastic; Flags: Precursor;	A0A7J7HNU5_CAMSI SubName: Full=Uncharacterized protein {ECO:0000313|EMBL:KAF5953678.1};	--	GO:0009507,chloroplast; GO:0009535,chloroplast thylakoid membrane; GO:0010287,plastoglobule; GO:0020037,heme binding; GO:0003674,molecular_function; GO:0005488,binding; GO:0046906,tetrapyrrole binding; GO:0097159,organic cyclic compound binding; GO:1901363,heterocyclic compound binding; GO:0005575,cellular_component; GO:0005622,intracellular anatomical structure; GO:0005737,cytoplasm; GO:0009536,…	PF04832.15:SOUL heme-binding protein	--	--	--
augustus_masked-HiC_scaffold_1-processed-1168.22	0.4074	0.72	0.2876	0	0	0	0.231	0	0.096	0.4639	0.5042	0.1083	3	5	2	0	0	0	2	0	1	4	4	1	HiC_scaffold_1	116872650	116872895	+	augustus_masked-HiC_scaffold_1-processed-gene-1168.22,augustus_masked-HiC_scaffold_1-processed-gene-1168.22	--	K00384 thioredoxin reductase (NADPH) [EC:1.8.1.9] | (RefSeq) thioredoxin reductase NTRB-like (A)	ko00450: Selenocompound metabolism	thioredoxin reductase NTRB-like [Camellia sinensis]	TRXB2_ARATH RecName: Full=Thioredoxin reductase 2; EC=1.8.1.9; AltName: Full=NADPH-dependent thioredoxin reductase 2; Short=NTR2; AltName: Full=NADPH-dependent thioredoxin reductase A; Short=AtNTRA;	A0A7J9GW67_9ROSI RecName: Full=Pyr_redox_2 domain-containing protein {ECO:0000259|Pfam:PF07992};	Thioredoxin reductase	GO:0005829,cytosol; GO:0005759,mitochondrial matrix; GO:0005739,mitochondrion; GO:0004791,thioredoxin-disulfide reductase activity; GO:0045454,cell redox homeostasis; GO:0019430,removal of superoxide radicals; GO:0003674,molecular_function; GO:0003824,catalytic activity; GO:0015035,protein-disulfide reductase activity; GO:0015036,disulfide oxidoreductase activity; GO:0016209,antioxidant activity;…	PF07992.17:Pyridine nucleotide-disulphide oxidoreductase	--	--	--
augustus_masked-HiC_scaffold_1-processed-1171.6	1.6107	1.1882	0.8528	1.4874	1.6152	0.966	1.7276	2.0252	1.9302	5.2932	4.1928	4.1906	46	32	23	47	53	28	58	62	78	177	129	150	HiC_scaffold_1	117161242	117162195	-	augustus_masked-HiC_scaffold_1-processed-gene-1171.6,augustus_masked-HiC_scaffold_1-processed-gene-1171.6	--	K15032 mTERF domain-containing protein, mitochondrial | (RefSeq) transcription termination factor MTERF6, chloroplastic/mitochondrial (A)	--	hypothetical protein LOK49_LG02G01703 [Camellia lanceoleosa]	MTEF6_ARATH RecName: Full=Transcription termination factor MTERF6, chloroplastic/mitochondrial {ECO:0000305}; AltName: Full=Mitochondrial transcription termination factor 6 {ECO:0000303|PubMed:23087700}; AltName: Full=Protein PIGMENT DEFECTIVE 191 {ECO:0000305}; Flags: Precursor;	A0A4S4EQR9_CAMSI SubName: Full=Uncharacterized protein {ECO:0000313|EMBL:THG18704.1};	Mitochondrial transcription termination factor, mTERF	GO:0009507,chloroplast; GO:0005739,mitochondrion; GO:0003690,double-stranded DNA binding; GO:0003723,RNA binding; GO:0009658,chloroplast organization; GO:0032502,developmental process; GO:0006353,DNA-templated transcription termination; GO:0006355,regulation of DNA-templated transcription; GO:0008033,tRNA processing; GO:0003674,molecular_function; GO:0003676,nucleic acid binding; GO:0003677,DNA b…	PF02536.17:mTERF	mTERF	TR	mTERF
augustus_masked-HiC_scaffold_1-processed-1176.13	0.3151	0.3342	0.1112	0.2848	0.579	0.1725	0.5064	0.6206	0.297	0.1794	0.0975	0.1676	9	9	3	9	19	5	17	19	12	6	3	6	HiC_scaffold_1	117627932	117628885	+	augustus_masked-HiC_scaffold_1-processed-gene-1176.13,augustus_masked-HiC_scaffold_1-processed-gene-1176.13	--	K15032 mTERF domain-containing protein, mitochondrial | (RefSeq) transcription termination factor MTERF6, chloroplastic/mitochondrial (A)	--	hypothetical protein LOK49_LG02G01703 [Camellia lanceoleosa]	MTEF6_ARATH RecName: Full=Transcription termination factor MTERF6, chloroplastic/mitochondrial {ECO:0000305}; AltName: Full=Mitochondrial transcription termination factor 6 {ECO:0000303|PubMed:23087700}; AltName: Full=Protein PIGMENT DEFECTIVE 191 {ECO:0000305}; Flags: Precursor;	A0A4S4EQR9_CAMSI SubName: Full=Uncharacterized protein {ECO:0000313|EMBL:THG18704.1};	Mitochondrial transcription termination factor, mTERF	GO:0009507,chloroplast; GO:0005739,mitochondrion; GO:0003690,double-stranded DNA binding; GO:0003723,RNA binding; GO:0009658,chloroplast organization; GO:0032502,developmental process; GO:0006353,DNA-templated transcription termination; GO:0006355,regulation of DNA-templated transcription; GO:0008033,tRNA processing; GO:0003674,molecular_function; GO:0003676,nucleic acid binding; GO:0003677,DNA b…	PF02536.17:mTERF	mTERF	TR	mTERF
augustus_masked-HiC_scaffold_1-processed-1180.31	0	0	0	0	0.1563	0	0.0764	0	0.1904	0	0	0	0	0	0	0	2	0	1	0	3	0	0	0	HiC_scaffold_1	118067044	118067415	-	augustus_masked-HiC_scaffold_1-processed-gene-1180.31,augustus_masked-HiC_scaffold_1-processed-gene-1180.31	--	K00857 thymidine kinase [EC:2.7.1.21] | (RefSeq) thymidine kinase a-like isoform X1 (A)	ko00240: Pyrimidine metabolism; ko01100: Metabolic pathways; ko01232: Nucleotide metabolism	Thymidine kinase a [Camellia lanceoleosa]	KITHA_ARATH RecName: Full=Thymidine kinase a {ECO:0000303|PubMed:22897443}; Short=AtTK1a {ECO:0000303|PubMed:22897443}; EC=2.7.1.21 {ECO:0000269|PubMed:22897443, ECO:0000269|PubMed:23351158};	A0A7J7HD06_CAMSI RecName: Full=Thymidine kinase {ECO:0000256|ARBA:ARBA00012118, ECO:0000256|RuleBase:RU000544}; EC=2.7.1.21 {ECO:0000256|ARBA:ARBA00012118, ECO:0000256|RuleBase:RU000544};	Thymidine kinase	GO:0005737,cytoplasm; GO:0005524,ATP binding; GO:0042802,identical protein binding; GO:0046872,metal ion binding; GO:0004797,thymidine kinase activity; GO:0071897,DNA biosynthetic process; GO:0006302,double-strand break repair; GO:0016310,phosphorylation; GO:0010225,response to UV-C; GO:0046104,thymidine metabolic process; GO:0000166,nucleotide binding; GO:0003674,molecular_function; GO:0005488,b…	PF00265.21:Thymidine kinase	--	--	--
augustus_masked-HiC_scaffold_1-processed-1184.1	0	0	0	0.0506	0.1461	0	0.1428	0	0.0791	0	0.2078	0.0446	0	0	0	1	3	0	3	0	2	0	4	1	HiC_scaffold_1	118469307	118469903	+	augustus_masked-HiC_scaffold_1-processed-gene-1184.1,augustus_masked-HiC_scaffold_1-processed-gene-1184.1	--	K02303 uroporphyrin-III C-methyltransferase [EC:2.1.1.107] | (RefSeq) uncharacterized protein LOC114315437 (A)	ko00860: Porphyrin metabolism; ko01100: Metabolic pathways; ko01110: Biosynthesis of secondary metabolites; ko01240: Biosynthesis of cofactors	nigrin b-like [Camellia sinensis]	--	A0A7J7FVX6_CAMSI SubName: Full=Uncharacterized protein {ECO:0000313|EMBL:KAF5932449.1};	--	--	PF12325.11:TATA element modulatory factor 1 TATA binding	--	--	--
augustus_masked-HiC_scaffold_1-processed-1193.10	0	0.0599	0	0.0511	0.0984	0.2228	0.0962	0.1055	0.1198	0.0483	0.0525	0.1804	0	1	0	1	2	4	2	2	3	1	1	4	HiC_scaffold_1	119313624	119314214	+	augustus_masked-HiC_scaffold_1-processed-gene-1193.10,augustus_masked-HiC_scaffold_1-processed-gene-1193.10	--	--	--	hypothetical protein HYC85_006534 [Camellia sinensis]	HBPL1_ARATH RecName: Full=Heme-binding-like protein At3g10130, chloroplastic; Flags: Precursor;	A0A7J7HNU5_CAMSI SubName: Full=Uncharacterized protein {ECO:0000313|EMBL:KAF5953678.1};	--	GO:0009507,chloroplast; GO:0009535,chloroplast thylakoid membrane; GO:0010287,plastoglobule; GO:0020037,heme binding; GO:0003674,molecular_function; GO:0005488,binding; GO:0046906,tetrapyrrole binding; GO:0097159,organic cyclic compound binding; GO:1901363,heterocyclic compound binding; GO:0005575,cellular_component; GO:0005622,intracellular anatomical structure; GO:0005737,cytoplasm; GO:0009536,…	PF04832.15:SOUL heme-binding protein	--	--	--
augustus_masked-HiC_scaffold_1-processed-120.47	3.7204	2.0002	3.8432	8.0653	6.0682	5.0627	15.0157	20.3745	11.0869	1.2776	1.4369	1.0794	286	145	279	686	536	395	1357	1679	1206	115	119	104	HiC_scaffold_1	12072850	12075417	-	augustus_masked-HiC_scaffold_1-processed-gene-120.47,augustus_masked-HiC_scaffold_1-processed-gene-120.47	--	K13435 serine/threonine-protein kinase Pto | (RefSeq) Pto; serine/threonine protein kinase Pto (A)	ko04626: Plant-pathogen interaction	probable receptor-like protein kinase At4g39110 [Camellia sinensis]	Y4391_ARATH RecName: Full=Probable receptor-like protein kinase At4g39110; EC=2.7.11.-; Flags: Precursor;	A0A4S4EJU6_CAMSI RecName: Full=Protein kinase domain-containing protein {ECO:0000259|PROSITE:PS50011};	Serine/threonine protein kinase	GO:0016324,apical plasma membrane; GO:0009507,chloroplast; GO:0016021,integral component of membrane; GO:0005886,plasma membrane; GO:0005524,ATP binding; GO:0004672,protein kinase activity; GO:0004674,protein serine/threonine kinase activity; GO:0004714,transmembrane receptor protein tyrosine kinase activity; GO:0009555,pollen development; GO:0046777,protein autophosphorylation; GO:0080092,regula…	PF07714.20:Protein tyrosine and serine/threonine kinase	--	--	--
augustus_masked-HiC_scaffold_1-processed-1207.13	0	0.0675	0	0	0	0	0	0	0	0	0	0	0	1	0	0	0	0	0	0	0	0	0	0	HiC_scaffold_1	120717297	120717821	-	augustus_masked-HiC_scaffold_1-processed-gene-1207.13,augustus_masked-HiC_scaffold_1-processed-gene-1207.13	--	K24193 MFS transporter, SP family, sugar:H+ symporter | (RefSeq) sugar carrier protein A-like (A)	--	uncharacterized protein LOC114258143 [Camellia sinensis]	--	A0A7J7FZN6_CAMSI SubName: Full=Uncharacterized protein {ECO:0000313|EMBL:KAF5933018.1};	FOG: Transposon-encoded proteins with TYA, reverse transcriptase, integrase domains in various combinations	--	--	--	--	--
augustus_masked-HiC_scaffold_1-processed-1209.24	0.1265	0	0.134	0.1144	0	0	0.2153	0.118	0.0894	0.4323	0.1175	0.101	2	0	2	2	0	0	4	2	2	8	2	2	HiC_scaffold_1	120907626	120908153	+	augustus_masked-HiC_scaffold_1-processed-gene-1209.24,augustus_masked-HiC_scaffold_1-processed-gene-1209.24	--	K22807 werner syndrome-like exonuclease [EC:3.1.11.-] | (RefSeq) Werner Syndrome-like exonuclease isoform X1 (A)	--	hypothetical protein HYC85_010359 [Camellia sinensis]	WEX_ARATH RecName: Full=3'-5' exonuclease {ECO:0000303|PubMed:12937173}; EC=3.1.-.- {ECO:0000269|PubMed:12937173}; AltName: Full=Werner Syndrome-like exonuclease;	A0A7J7HIL9_CAMSI RecName: Full=3'-5' exonuclease domain-containing protein {ECO:0000259|Pfam:PF01612};	Predicted 3'-5' exonuclease	GO:0005737,cytoplasm; GO:0005634,nucleus; GO:0008408,3'-5' exonuclease activity; GO:0003677,DNA binding; GO:0046872,metal ion binding; GO:0003674,molecular_function; GO:0003824,catalytic activity; GO:0004518,nuclease activity; GO:0004527,exonuclease activity; GO:0016787,hydrolase activity; GO:0016788,hydrolase activity, acting on ester bonds; GO:0003676,nucleic acid binding; GO:0005488,binding; G…	PF01612.23:3'-5' exonuclease	--	--	--
augustus_masked-HiC_scaffold_1-processed-1210.5	2.8084	3.1349	1.5131	1.9148	1.801	1.602	0.7544	0.5975	1.358	41.0693	40.886	40.0961	57	60	29	43	42	33	18	13	39	976	894	1020	HiC_scaffold_1	121024183	121024860	+	augustus_masked-HiC_scaffold_1-processed-gene-1210.5,augustus_masked-HiC_scaffold_1-processed-gene-1210.5	--	K01251 adenosylhomocysteinase [EC:3.3.1.1] | (RefSeq) adenosylhomocysteinase (A)	ko00270: Cysteine and methionine metabolism; ko01100: Metabolic pathways	Adenosylhomocysteinase [Camellia lanceoleosa]	SAHH_CATRO RecName: Full=Adenosylhomocysteinase; Short=AdoHcyase; EC=3.3.1.1; AltName: Full=S-adenosyl-L-homocysteine hydrolase;	A0A4S4F133_CAMSI RecName: Full=Adenosylhomocysteinase {ECO:0000256|ARBA:ARBA00022091, ECO:0000256|RuleBase:RU000548}; EC=3.3.1.1 {ECO:0000256|ARBA:ARBA00012685, ECO:0000256|RuleBase:RU000548};	S-adenosylhomocysteine hydrolase	GO:0004013,adenosylhomocysteinase activity; GO:0006730,one-carbon metabolic process; GO:0003674,molecular_function; GO:0003824,catalytic activity; GO:0016787,hydrolase activity; GO:0016801,hydrolase activity, acting on ether bonds; GO:0016802,trialkylsulfonium hydrolase activity; GO:0008150,biological_process; GO:0008152,metabolic process; GO:0009987,cellular process; GO:0044237,cellular metaboli…	PF00670.24:S-adenosyl-L-homocysteine hydrolase, NAD binding domain	--	--	--
augustus_masked-HiC_scaffold_1-processed-1227.40	0	0	0	0.7169	1.3275	0.9018	0.1298	0.2277	0.1509	0.5993	0.2265	0.5842	0	0	0	26	50	30	5	8	7	23	8	24	HiC_scaffold_1	122737667	122738761	+	augustus_masked-HiC_scaffold_1-processed-gene-1227.40,augustus_masked-HiC_scaffold_1-processed-gene-1227.40	--	K22312 hydroxyjasmonate sulfotransferase [EC:2.8.2.39] | (RefSeq) cytosolic sulfotransferase 15-like (A)	--	Cytosolic sulfotransferase 15 [Camellia lanceoleosa]	SOT15_ARATH RecName: Full=Cytosolic sulfotransferase 15; Short=AtSOT15; EC=2.8.2.39 {ECO:0000269|PubMed:12637544}; AltName: Full=Sulfotransferase 2a; Short=AtST2a;	A0A4S4D733_CAMSI RecName: Full=Sulfotransferase {ECO:0000256|RuleBase:RU361155}; EC=2.8.2.- {ECO:0000256|RuleBase:RU361155};	Sulfotransferase	GO:0005737,cytoplasm; GO:0102056,11-hydroxyjasmonate sulfotransferase activity; GO:0102055,12-hydroxyjasmonate sulfotransferase activity; GO:0080131,hydroxyjasmonate sulfotransferase activity; GO:0008146,sulfotransferase activity; GO:0009694,jasmonic acid metabolic process; GO:0009753,response to jasmonic acid; GO:0051923,sulfation; GO:0003674,molecular_function; GO:0003824,catalytic activity; GO…	PF00685.30:Sulfotransferase domain	--	--	--
augustus_masked-HiC_scaffold_1-processed-1228.32	0.0308	0	0.3583	12.0934	12.1003	10.5168	0.4448	0.0861	0.1739	1.1034	1.9415	1.5952	1	0	11	435	452	347	17	3	8	42	68	65	HiC_scaffold_1	122791768	122792853	+	augustus_masked-HiC_scaffold_1-processed-gene-1228.32,augustus_masked-HiC_scaffold_1-processed-gene-1228.32	--	K22312 hydroxyjasmonate sulfotransferase [EC:2.8.2.39] | (RefSeq) cytosolic sulfotransferase 15-like (A)	--	Cytosolic sulfotransferase 15 [Camellia lanceoleosa]	SOT15_ARATH RecName: Full=Cytosolic sulfotransferase 15; Short=AtSOT15; EC=2.8.2.39 {ECO:0000269|PubMed:12637544}; AltName: Full=Sulfotransferase 2a; Short=AtST2a;	A0A4S4D733_CAMSI RecName: Full=Sulfotransferase {ECO:0000256|RuleBase:RU361155}; EC=2.8.2.- {ECO:0000256|RuleBase:RU361155};	Sulfotransferase	GO:0005737,cytoplasm; GO:0102056,11-hydroxyjasmonate sulfotransferase activity; GO:0102055,12-hydroxyjasmonate sulfotransferase activity; GO:0080131,hydroxyjasmonate sulfotransferase activity; GO:0008146,sulfotransferase activity; GO:0009694,jasmonic acid metabolic process; GO:0009753,response to jasmonic acid; GO:0051923,sulfation; GO:0003674,molecular_function; GO:0003824,catalytic activity; GO…	PF00685.30:Sulfotransferase domain	--	--	--
augustus_masked-HiC_scaffold_1-processed-1238.29	2.741	4.6324	2.6757	5.4578	3.8764	4.5152	2.8052	5.1538	6.4771	4.0234	4.2934	3.2119	64	102	59	141	104	107	77	129	214	110	108	94	HiC_scaffold_1	123838146	123838925	+	augustus_masked-HiC_scaffold_1-processed-gene-1238.29,augustus_masked-HiC_scaffold_1-processed-gene-1238.29	--	K16279 E3 ubiquitin-protein ligase KEG [EC:2.7.11.1 2.3.2.27] | (RefSeq) LOW QUALITY PROTEIN: E3 ubiquitin-protein ligase KEG-like (A)	--	E3 ubiquitin-protein ligase KEG [Camellia lanceoleosa]	KEG_ARATH RecName: Full=E3 ubiquitin-protein ligase KEG; EC=2.3.2.27; EC=2.7.11.1; AltName: Full=Protein KEEP ON GOING; AltName: Full=RING finger protein KEG; AltName: Full=RING-type E3 ubiquitin transferase KEG {ECO:0000305};	A0A5B7A1Q6_DAVIN RecName: Full=RING-type domain-containing protein {ECO:0000259|PROSITE:PS50089}; Flags: Fragment;	Predicted E3 ubiquitin ligase	GO:0005769,early endosome; GO:0005802,trans-Golgi network; GO:0005524,ATP binding; GO:0046872,metal ion binding; GO:0004672,protein kinase activity; GO:0043621,protein self-association; GO:0106310,protein serine kinase activity; GO:0004674,protein serine/threonine kinase activity; GO:0004842,ubiquitin-protein transferase activity; GO:0009738,abscisic acid-activated signaling pathway; GO:0006952,d…	PF13445.9:RING-type zinc-finger	--	--	--
augustus_masked-HiC_scaffold_1-processed-1244.10	0	0	0	0	0	0	0	0.1018	0.0772	0	0	0	0	0	0	0	0	0	0	2	2	0	0	0	HiC_scaffold_1	124454549	124455160	-	augustus_masked-HiC_scaffold_1-processed-gene-1244.10,augustus_masked-HiC_scaffold_1-processed-gene-1244.10	--	--	--	hypothetical protein HYC85_027994 [Camellia sinensis]	--	A0A7J7FTV2_CAMSI SubName: Full=Uncharacterized protein {ECO:0000313|EMBL:KAF5931823.1};	--	--	--	--	--	--
augustus_masked-HiC_scaffold_1-processed-1251.5	0.2989	0.2377	0.1978	1.486	1.1057	1.6568	1.5893	1.464	1.4524	10.7226	11.2376	8.8244	8	6	5	44	34	45	50	42	55	336	324	296	HiC_scaffold_1	125154472	125155365	+	augustus_masked-HiC_scaffold_1-processed-gene-1251.5,augustus_masked-HiC_scaffold_1-processed-gene-1251.5	--	--	--	hypothetical protein LOK49_LG02G01626 [Camellia lanceoleosa]	NIGB_SAMNI RecName: Full=Nigrin b; AltName: Full=Agglutinin V; AltName: Full=SNAV; Contains: RecName: Full=Nigrin b A chain; EC=3.2.2.22; AltName: Full=rRNA N-glycosidase; Contains: RecName: Full=Nigrin b B chain; Flags: Precursor;	A0A4S4DW74_CAMSI RecName: Full=rRNA N-glycosylase {ECO:0000256|RuleBase:RU004915}; EC=3.2.2.22 {ECO:0000256|RuleBase:RU004915};	--	GO:0030246,carbohydrate binding; GO:0030598,rRNA N-glycosylase activity; GO:0090729,toxin activity; GO:0006952,defense response; GO:0017148,negative regulation of translation; GO:0003674,molecular_function; GO:0005488,binding; GO:0003824,catalytic activity; GO:0016787,hydrolase activity; GO:0016798,hydrolase activity, acting on glycosyl bonds; GO:0016799,hydrolase activity, hydrolyzing N-glycosyl…	PF00161.22:Ribosome inactivating protein	--	--	--
augustus_masked-HiC_scaffold_1-processed-1254.47	7.8493	14.8083	14.5943	10.7239	9.3732	11.511	15.9936	6.6412	10.1914	8.6525	8.8109	7.2092	86	153	151	130	118	128	206	78	158	111	104	99	HiC_scaffold_1	125486666	125487031	-	augustus_masked-HiC_scaffold_1-processed-gene-1254.47,augustus_masked-HiC_scaffold_1-processed-gene-1254.47	--	K16810 TBCC domain-containing protein 1 | (RefSeq) uncharacterized protein LOC114279977 (A)	--	hypothetical protein LOK49_LG02G01608 [Camellia lanceoleosa]	--	A0A4S4E510_CAMSI RecName: Full=TBCC domain-containing protein 1 {ECO:0000256|ARBA:ARBA00017559};	Uncharacterized conserved protein	GO:0005737,cytoplasm; GO:0016021,integral component of membrane; GO:0005815,microtubule organizing center; GO:0000922,spindle pole; GO:0005575,cellular_component; GO:0005622,intracellular anatomical structure; GO:0110165,cellular anatomical entity; GO:0016020,membrane; GO:0031224,intrinsic component of membrane; GO:0005856,cytoskeleton; GO:0015630,microtubule cytoskeleton; GO:0043226,organelle; G…	--	--	--	--
augustus_masked-HiC_scaffold_1-processed-1258.22	0.3197	0.678	0.3949	0.6741	0.1855	0.42	0.4079	0.3479	0.979	2.7756	2.4232	3.0605	6	12	7	14	4	8	9	7	26	61	49	72	HiC_scaffold_1	125821113	125821739	-	augustus_masked-HiC_scaffold_1-processed-gene-1258.22,augustus_masked-HiC_scaffold_1-processed-gene-1258.22	--	K25075 pterocarpan synthase [EC:4.2.1.139] | (RefSeq) dirigent protein 2-like (A)	ko00943: Isoflavonoid biosynthesis; ko01100: Metabolic pathways; ko01110: Biosynthesis of secondary metabolites	Dirigent protein 23 [Camellia lanceoleosa]	DIR21_ARATH RecName: Full=Dirigent protein 21; Short=AtDIR21; Flags: Precursor;	A0A4S4DND2_CAMSI RecName: Full=Dirigent protein {ECO:0000256|RuleBase:RU363099};	--	GO:0005576,extracellular region; GO:0009699,phenylpropanoid biosynthetic process; GO:0006725,cellular aromatic compound metabolic process; GO:0008150,biological_process; GO:0008152,metabolic process; GO:0009058,biosynthetic process; GO:0009698,phenylpropanoid metabolic process; GO:0009987,cellular process; GO:0019438,aromatic compound biosynthetic process; GO:0019748,secondary metabolic process; …	PF03018.17:Dirigent-like protein	--	--	--
augustus_masked-HiC_scaffold_1-processed-1258.26	79.6878	104.763	119.903	37.498	34.0175	37.4576	47.0402	38.2255	38.8076	33.9653	32.2335	28.9322	6999	8677	9945	3644	3433	3339	4857	3599	4823	3493	3050	3185	HiC_scaffold_1	125851288	125854221	-	augustus_masked-HiC_scaffold_1-processed-gene-1258.26,augustus_masked-HiC_scaffold_1-processed-gene-1258.26	--	K03671 thioredoxin 1 | (RefSeq) thioredoxin Y2, chloroplastic-like (A)	--	uncharacterized protein LOC114292406 [Camellia sinensis]	PICBP_ARATH RecName: Full=Calmodulin binding protein PICBP {ECO:0000305}; AltName: Full=Pathogen-induced CaM-binding protein {ECO:0000303|PubMed:12825696};	A0A4S4DM82_CAMSI RecName: Full=CaM_binding domain-containing protein {ECO:0000259|SMART:SM01054};	--	GO:0005516,calmodulin binding; GO:0006952,defense response; GO:0003674,molecular_function; GO:0005488,binding; GO:0005515,protein binding; GO:0006950,response to stress; GO:0008150,biological_process; GO:0050896,response to stimulus	PF07839.14:Plant calmodulin-binding domain	--	--	--
augustus_masked-HiC_scaffold_1-processed-1261.16	10.8597	9.7635	4.7499	4.8364	3.1847	4.0319	4.7192	5.6526	6.618	32.5622	35.098	36.6035	276	234	114	136	93	104	141	154	238	969	961	1166	HiC_scaffold_1	126131542	126132390	-	augustus_masked-HiC_scaffold_1-processed-gene-1261.16,augustus_masked-HiC_scaffold_1-processed-gene-1261.16	--	K09841 xanthoxin dehydrogenase [EC:1.1.1.288] | (RefSeq) xanthoxin dehydrogenase (A)	ko00906: Carotenoid biosynthesis; ko01100: Metabolic pathways; ko01110: Biosynthesis of secondary metabolites	Xanthoxin dehydrogenase [Camellia lanceoleosa]	BDH2_SALOF RecName: Full=(+)-borneol dehydrogenase 2 {ECO:0000303|PubMed:31927319}; Short=SoBDH2 {ECO:0000303|PubMed:31927319}; EC=1.1.1.198 {ECO:0000269|PubMed:31927319};	A0A2H4X2U9_CAMSI SubName: Full=Short-chain dehydrogenase/reductase {ECO:0000313|EMBL:AUD40385.1}; SubName: Full=Xanthoxin dehydrogenase {ECO:0000313|EMBL:AVZ45268.1}; EC=1.1.1.288 {ECO:0000313|EMBL:AVZ45268.1};	Reductases with broad range of substrate specificities	GO:0016616,oxidoreductase activity, acting on the CH-OH group of donors, NAD or NADP as acceptor; GO:0003674,molecular_function; GO:0003824,catalytic activity; GO:0016491,oxidoreductase activity; GO:0016614,oxidoreductase activity, acting on CH-OH group of donors	PF13561.9:Enoyl-(Acyl carrier protein) reductase	--	--	--
augustus_masked-HiC_scaffold_1-processed-1266.19	54.4764	58.5857	60.3175	46.3716	45.7712	41.4381	71.9141	113.863	94.9163	510.243	504.151	471.059	636	645	665	599	614	491	987	1425	1568	6975	6341	6893	HiC_scaffold_1	126563449	126563838	-	augustus_masked-HiC_scaffold_1-processed-gene-1266.19,augustus_masked-HiC_scaffold_1-processed-gene-1266.19	--	K16297 serine carboxypeptidase-like clade II [EC:3.4.16.-] | (RefSeq) serine carboxypeptidase-like 40 isoform X1 (A)	--	hypothetical protein HYC85_022654 [Camellia sinensis]	SCP53_ARATH RecName: Full=Putative serine carboxypeptidase-like 53; Flags: Precursor;	A0A7J7GDK2_CAMSI SubName: Full=Uncharacterized protein {ECO:0000313|EMBL:KAF5938395.1};	Serine carboxypeptidases (lysosomal cathepsin A)	GO:0005576,extracellular region; GO:0004185,serine-type carboxypeptidase activity; GO:0006508,proteolysis; GO:0003674,molecular_function; GO:0003824,catalytic activity; GO:0004180,carboxypeptidase activity; GO:0008233,peptidase activity; GO:0008236,serine-type peptidase activity; GO:0008238,exopeptidase activity; GO:0016787,hydrolase activity; GO:0017171,serine hydrolase activity; GO:0070008,seri…	PF00450.25:Serine carboxypeptidase	--	--	--
augustus_masked-HiC_scaffold_1-processed-127.13	2.5201	2.7966	2.7306	4.1315	3.6214	3.6379	2.1437	1.4214	1.5739	14.6152	12.5662	11.1752	43	45	44	78	71	63	43	26	38	292	231	239	HiC_scaffold_1	12699964	12700533	-	augustus_masked-HiC_scaffold_1-processed-gene-127.13,augustus_masked-HiC_scaffold_1-processed-gene-127.13	--	--	--	hypothetical protein LOK49_LG02G03688 [Camellia lanceoleosa]	--	A0A4S4EN79_CAMSI SubName: Full=Uncharacterized protein {ECO:0000313|EMBL:THG18128.1};	--	GO:0016021,integral component of membrane; GO:0005575,cellular_component; GO:0016020,membrane; GO:0031224,intrinsic component of membrane; GO:0110165,cellular anatomical entity	PF14364.9:Domain of unknown function (DUF4408)	--	--	--
augustus_masked-HiC_scaffold_1-processed-127.18	0	0.3473	0.1156	0	0	0.4303	0.1857	0.4074	0.1543	0	0	0.0871	0	3	1	0	0	4	2	4	2	0	0	1	HiC_scaffold_1	12719300	12719605	-	augustus_masked-HiC_scaffold_1-processed-gene-127.18,augustus_masked-HiC_scaffold_1-processed-gene-127.18	--	--	--	hypothetical protein TEA_013928 [Camellia sinensis var. sinensis]	--	A0A4S4EG84_CAMSI SubName: Full=Uncharacterized protein {ECO:0000313|EMBL:THG15022.1};	--	--	--	--	--	--
augustus_masked-HiC_scaffold_1-processed-1278.0	0	0	0	0	0.0269	0	0.0263	0	0.0219	0	0	0	0	0	0	0	1	0	1	0	1	0	0	0	HiC_scaffold_1	127790016	127791095	+	augustus_masked-HiC_scaffold_1-processed-gene-1278.0,augustus_masked-HiC_scaffold_1-processed-gene-1278.0	--	K03283 heat shock 70kDa protein 1/2/6/8 | (RefSeq) heat shock cognate 70 kDa protein 2-like (A)	ko03040: Spliceosome; ko04141: Protein processing in endoplasmic reticulum; ko04144: Endocytosis	hypothetical protein HYC85_028618 [Camellia sinensis]	--	A0A7J7FWE0_CAMSI SubName: Full=Uncharacterized protein {ECO:0000313|EMBL:KAF5932447.1};	--	--	PF20167.1:Putative plant transposon protein	--	--	--
augustus_masked-HiC_scaffold_1-processed-1294.30	0.4885	0.8867	0.6224	0.5163	0.5188	0.5384	0.3239	0.3089	0.3452	0.4808	0.2766	0.2378	59	101	71	69	72	66	46	40	59	68	36	36	HiC_scaffold_1	129430313	129434347	+	augustus_masked-HiC_scaffold_1-processed-gene-1294.30,augustus_masked-HiC_scaffold_1-processed-gene-1294.30	--	K12818 ATP-dependent RNA helicase DHX8/PRP22 [EC:3.6.4.13] | (GenBank) NB-ARC domain disease resistance protein, putative (A)	ko03040: Spliceosome	hypothetical protein HYC85_028862 [Camellia sinensis]	R13L1_ARATH RecName: Full=Putative disease resistance RPP13-like protein 1;	A0A7J7FXI7_CAMSI SubName: Full=Uncharacterized protein {ECO:0000313|EMBL:KAF5932691.1};	Apoptotic ATPase	GO:0043531,ADP binding; GO:0005524,ATP binding; GO:0006952,defense response; GO:0051707,response to other organism; GO:0000166,nucleotide binding; GO:0003674,molecular_function; GO:0005488,binding; GO:0017076,purine nucleotide binding; GO:0030554,adenyl nucleotide binding; GO:0032553,ribonucleotide binding; GO:0032555,purine ribonucleotide binding; GO:0032559,adenyl ribonucleotide binding; GO:003…	PF00931.25:NB-ARC domain	--	--	--
augustus_masked-HiC_scaffold_1-processed-1294.38	5.1521	6.3446	6.9956	9.0876	9.7633	6.7138	15.0562	11.2789	13.3015	6.6356	6.672	7.4918	124	144	159	242	270	164	426	291	453	187	173	226	HiC_scaffold_1	129457872	129458675	-	augustus_masked-HiC_scaffold_1-processed-gene-1294.38,augustus_masked-HiC_scaffold_1-processed-gene-1294.38	--	--	--	Basic leucine zipper 23 [Camellia lanceoleosa]	BZP24_ARATH RecName: Full=Basic leucine zipper 24 {ECO:0000303|PubMed:11906833}; Short=AtbZIP24 {ECO:0000303|PubMed:11906833}; Short=bZIP protein 24 {ECO:0000305};	A0A4S4E525_CAMSI RecName: Full=BZIP domain-containing protein {ECO:0000259|SMART:SM00338};	--	GO:0005737,cytoplasm; GO:0005634,nucleus; GO:0000981,DNA-binding transcription factor activity, RNA polymerase II-specific; GO:0042803,protein homodimerization activity; GO:0000978,RNA polymerase II cis-regulatory region sequence-specific DNA binding; GO:1901001,negative regulation of response to salt stress; GO:0006357,regulation of transcription by RNA polymerase II; GO:0003674,molecular_functi…	PF07716.18:Basic region leucine zipper	bZIP	TF	bZIP
augustus_masked-HiC_scaffold_1-processed-130.4	0.1237	0	0	0	0	0	0	0	0.3497	1.3737	1.3781	0.5923	1	0	0	0	0	0	0	0	4	13	12	6	HiC_scaffold_1	13065233	13065502	+	augustus_masked-HiC_scaffold_1-processed-gene-130.4,augustus_masked-HiC_scaffold_1-processed-gene-130.4	--	K15397 3-ketoacyl-CoA synthase [EC:2.3.1.199] | (RefSeq) 3-ketoacyl-CoA synthase 17-like (A)	ko00062: Fatty acid elongation; ko01100: Metabolic pathways; ko01110: Biosynthesis of secondary metabolites; ko04626: Plant-pathogen interaction	Protein RADIALIS-like 6 [Camellia lanceoleosa]	RADL3_ARATH RecName: Full=Protein RADIALIS-like 3; Short=AtRL3; Short=Protein RAD-like 3;	A0A2R6R1M0_ACTCC SubName: Full=Protein RADIALIS-like {ECO:0000313|EMBL:PSS19146.1}; Flags: Fragment;	Zuotin and related molecular chaperones (DnaJ superfamily), contains DNA-binding domains	GO:0005634,nucleus; GO:0003700,DNA-binding transcription factor activity; GO:0003674,molecular_function; GO:0140110,transcription regulator activity; GO:0005575,cellular_component; GO:0005622,intracellular anatomical structure; GO:0043226,organelle; GO:0043227,membrane-bounded organelle; GO:0043229,intracellular organelle; GO:0043231,intracellular membrane-bounded organelle; GO:0110165,cellular a…	PF00249.34:Myb-like DNA-binding domain	MYB-related	TF	MYB->MYB-related
augustus_masked-HiC_scaffold_1-processed-1301.43	7.4352	6.7634	6.2688	85.9894	79.0612	87.5976	40.4057	44.8042	41.1148	64.8539	62.5711	65.1965	211	181	168	2700	2578	2523	1348	1363	1651	2155	1913	2319	HiC_scaffold_1	130176912	130177859	-	augustus_masked-HiC_scaffold_1-processed-gene-1301.43,augustus_masked-HiC_scaffold_1-processed-gene-1301.43	--	--	--	hypothetical protein LOK49_LG02G01539 [Camellia lanceoleosa]	BPS1_ARATH RecName: Full=Protein BPS1, chloroplastic; AltName: Full=Protein BYPASS 1; Flags: Precursor;	A0A4S4DIB7_CAMSI SubName: Full=Uncharacterized protein {ECO:0000313|EMBL:THG01676.1};	--	GO:0009507,chloroplast; GO:0009793,embryo development ending in seed dormancy; GO:0048364,root development; GO:0048367,shoot system development; GO:0000003,reproduction; GO:0003006,developmental process involved in reproduction; GO:0007275,multicellular organism development; GO:0008150,biological_process; GO:0009790,embryo development; GO:0009791,post-embryonic development; GO:0010154,fruit devel…	PF05633.14:Protein ROH1-like	--	--	--
augustus_masked-HiC_scaffold_1-processed-131.29	0.3689	0.22	0.7568	2.6462	5.1364	3.6344	3.1573	4.5163	3.0793	2.8549	3.4881	2.9797	16	9	31	127	256	160	161	210	189	145	163	162	HiC_scaffold_1	13094290	13095738	-	augustus_masked-HiC_scaffold_1-processed-gene-131.29,augustus_masked-HiC_scaffold_1-processed-gene-131.29	--	K15397 3-ketoacyl-CoA synthase [EC:2.3.1.199] | (RefSeq) 3-ketoacyl-CoA synthase 4-like (A)	ko00062: Fatty acid elongation; ko01100: Metabolic pathways; ko01110: Biosynthesis of secondary metabolites; ko04626: Plant-pathogen interaction	3-ketoacyl-CoA synthase 4 [Camellia lanceoleosa]	KCS4_ARATH RecName: Full=3-ketoacyl-CoA synthase 4 {ECO:0000303|PubMed:18465198}; Short=KCS-4 {ECO:0000303|PubMed:18465198}; EC=2.3.1.199 {ECO:0000305}; AltName: Full=Very long-chain fatty acid condensing enzyme 4 {ECO:0000303|PubMed:18465198}; Short=VLCFA condensing enzyme 4 {ECO:0000303|PubMed:18465198};	A0A4V3WQR4_CAMSI RecName: Full=3-ketoacyl-CoA synthase {ECO:0000256|PIRNR:PIRNR036417}; EC=2.3.1.- {ECO:0000256|PIRNR:PIRNR036417};	--	GO:0016021,integral component of membrane; GO:0102756,very-long-chain 3-ketoacyl-CoA synthase activity; GO:0006633,fatty acid biosynthetic process; GO:0003674,molecular_function; GO:0003824,catalytic activity; GO:0016740,transferase activity; GO:0016746,acyltransferase activity; GO:0016747,acyltransferase activity, transferring groups other than amino-acyl groups; GO:0006082,organic acid metaboli…	PF08392.15:FAE1/Type III polyketide synthase-like protein	--	--	--
augustus_masked-HiC_scaffold_1-processed-1313.9	0.8257	1.1731	1.1545	0.739	0.6279	0.5924	1.0161	0.8974	0.7082	2.2731	2.3737	2.2898	103	138	136	102	90	75	149	120	125	332	319	358	HiC_scaffold_1	131312015	131316181	+	augustus_masked-HiC_scaffold_1-processed-gene-1313.9,augustus_masked-HiC_scaffold_1-processed-gene-1313.9	--	K12818 ATP-dependent RNA helicase DHX8/PRP22 [EC:3.6.4.13] | (GenBank) NB-ARC domain disease resistance protein, putative (A)	ko03040: Spliceosome	putative disease resistance RPP13-like protein 1 [Camellia lanceoleosa]	R13L1_ARATH RecName: Full=Putative disease resistance RPP13-like protein 1;	A0A2R6QKJ8_ACTCC SubName: Full=Disease resistance RPP13-like protein {ECO:0000313|EMBL:PSS09924.1};	Apoptotic ATPase	GO:0043531,ADP binding; GO:0005524,ATP binding; GO:0006952,defense response; GO:0051707,response to other organism; GO:0000166,nucleotide binding; GO:0003674,molecular_function; GO:0005488,binding; GO:0017076,purine nucleotide binding; GO:0030554,adenyl nucleotide binding; GO:0032553,ribonucleotide binding; GO:0032555,purine ribonucleotide binding; GO:0032559,adenyl ribonucleotide binding; GO:003…	PF00931.25:NB-ARC domain	--	--	--
augustus_masked-HiC_scaffold_1-processed-1314.24	0.4118	0.5395	0.7525	0.1387	0.1687	0.0875	0.2679	0.2486	0.3082	0.5448	0.772	0.5347	51	63	88	19	24	11	39	33	54	79	103	83	HiC_scaffold_1	131474191	131478327	+	augustus_masked-HiC_scaffold_1-processed-gene-1314.24,augustus_masked-HiC_scaffold_1-processed-gene-1314.24	--	K12818 ATP-dependent RNA helicase DHX8/PRP22 [EC:3.6.4.13] | (GenBank) NB-ARC domain disease resistance protein, putative (A)	ko03040: Spliceosome	putative disease resistance RPP13-like protein 1 [Camellia lanceoleosa]	R13L1_ARATH RecName: Full=Putative disease resistance RPP13-like protein 1;	A0A2R6QKJ8_ACTCC SubName: Full=Disease resistance RPP13-like protein {ECO:0000313|EMBL:PSS09924.1};	Apoptotic ATPase	GO:0043531,ADP binding; GO:0005524,ATP binding; GO:0006952,defense response; GO:0051707,response to other organism; GO:0000166,nucleotide binding; GO:0003674,molecular_function; GO:0005488,binding; GO:0017076,purine nucleotide binding; GO:0030554,adenyl nucleotide binding; GO:0032553,ribonucleotide binding; GO:0032555,purine ribonucleotide binding; GO:0032559,adenyl ribonucleotide binding; GO:003…	PF00931.25:NB-ARC domain	--	--	--
augustus_masked-HiC_scaffold_1-processed-1319.11	0	0.1687	0.5475	0	0	0	0	0	0	0	0	0	0	4	13	0	0	0	0	0	0	0	0	0	HiC_scaffold_1	131970816	131971655	-	augustus_masked-HiC_scaffold_1-processed-gene-1319.11,augustus_masked-HiC_scaffold_1-processed-gene-1319.11	--	K02519 translation initiation factor IF-2 | (RefSeq) LOW QUALITY PROTEIN: translation initiation factor IF-2, chloroplastic-like (A)	--	hypothetical protein HYC85_030780 [Camellia sinensis]	--	A0A7J7G1R5_CAMSI RecName: Full=SWIM-type domain-containing protein {ECO:0000259|PROSITE:PS50966};	--	GO:0008270,zinc ion binding; GO:0003674,molecular_function; GO:0005488,binding; GO:0043167,ion binding; GO:0043169,cation binding; GO:0046872,metal ion binding; GO:0046914,transition metal ion binding	--	--	--	--
augustus_masked-HiC_scaffold_1-processed-132.24	0.7138	0	0	1.1612	0.2485	0.422	0.3643	0.2663	0.3027	0.2438	0.6626	0.3417	5	0	0	9	2	3	3	2	3	2	5	3	HiC_scaffold_1	13217591	13217824	-	augustus_masked-HiC_scaffold_1-processed-gene-132.24,augustus_masked-HiC_scaffold_1-processed-gene-132.24	--	K15397 3-ketoacyl-CoA synthase [EC:2.3.1.199] | (RefSeq) 3-ketoacyl-CoA synthase 17-like (A)	ko00062: Fatty acid elongation; ko01100: Metabolic pathways; ko01110: Biosynthesis of secondary metabolites; ko04626: Plant-pathogen interaction	Protein RADIALIS-like 6 [Camellia lanceoleosa]	RADL2_ARATH RecName: Full=Protein RADIALIS-like 2; Short=AtRL2; Short=Protein RAD-like 2; AltName: Full=Protein MATERNAL EFFECT EMBRYO ARREST 3; AltName: Full=Protein RADIALIS-LIKE SANT/MYB 1; Short=Protein RSM1;	A0A5B6ZFE1_DAVIN SubName: Full=Uncharacterized protein {ECO:0000313|EMBL:MPA42695.1};	Zuotin and related molecular chaperones (DnaJ superfamily), contains DNA-binding domains	GO:0005634,nucleus; GO:0003700,DNA-binding transcription factor activity; GO:0009793,embryo development ending in seed dormancy; GO:0009630,gravitropism; GO:0010114,response to red light; GO:0003674,molecular_function; GO:0140110,transcription regulator activity; GO:0000003,reproduction; GO:0003006,developmental process involved in reproduction; GO:0007275,multicellular organism development; GO:0…	PF00249.34:Myb-like DNA-binding domain	MYB-related	TF	MYB->MYB-related
augustus_masked-HiC_scaffold_1-processed-1326.34	1.2948	1.4907	0.8618	3.4104	2.2215	1.9318	2.8007	4.6588	4.2092	12.8589	14.2161	18.2403	35	38	22	102	69	53	89	135	161	407	414	618	HiC_scaffold_1	132633725	132634627	-	augustus_masked-HiC_scaffold_1-processed-gene-1326.34,augustus_masked-HiC_scaffold_1-processed-gene-1326.34	--	--	--	Cell number regulator 8 [Camellia lanceoleosa]	CNR8_MAIZE RecName: Full=Cell number regulator 8; AltName: Full=ZmCNR08;	A0A5J4ZEW4_9ASTE SubName: Full=Uncharacterized protein {ECO:0000313|EMBL:KAA8516529.1};	--	GO:0016021,integral component of membrane; GO:0005575,cellular_component; GO:0016020,membrane; GO:0031224,intrinsic component of membrane; GO:0110165,cellular anatomical entity	PF04749.20:PLAC8 family	--	--	--
augustus_masked-HiC_scaffold_1-processed-1326.36	0.0286	0.1514	0	1.5999	0.9691	0.7033	0.2186	0.0533	0.1412	0.3414	0	0.0683	1	5	0	62	39	25	9	2	7	14	0	3	HiC_scaffold_1	132636999	132638168	-	augustus_masked-HiC_scaffold_1-processed-gene-1326.36,augustus_masked-HiC_scaffold_1-processed-gene-1326.36	--	--	--	hypothetical protein TEA_017511 [Camellia sinensis var. sinensis]	MTEFH_ARATH RecName: Full=Transcription termination factor MTEF18, mitochondrial {ECO:0000305}; AltName: Full=Mitochondrial transcription termination factor 18 {ECO:0000303|PubMed:23087700}; AltName: Full=Protein SUPPRESSOR OF HOT1-4 1 {ECO:0000303|PubMed:22942382}; Flags: Precursor;	A0A4S4E6A3_CAMSI SubName: Full=Uncharacterized protein {ECO:0000313|EMBL:THG11528.1};	Mitochondrial transcription termination factor, mTERF	GO:0009507,chloroplast; GO:0005739,mitochondrion; GO:0003690,double-stranded DNA binding; GO:0009658,chloroplast organization; GO:0032502,developmental process; GO:0006353,DNA-templated transcription termination; GO:0007005,mitochondrion organization; GO:0006355,regulation of DNA-templated transcription; GO:0003674,molecular_function; GO:0003676,nucleic acid binding; GO:0003677,DNA binding; GO:00…	PF02536.17:mTERF	mTERF	TR	mTERF
augustus_masked-HiC_scaffold_1-processed-1329.17	0	0	0	0	0	0	0	0	0	0	0	0.0639	0	0	0	0	0	0	0	0	0	0	0	1	HiC_scaffold_1	132929652	132930068	-	augustus_masked-HiC_scaffold_1-processed-gene-1329.17,augustus_masked-HiC_scaffold_1-processed-gene-1329.17	--	K00924 kinase [EC:2.7.1.-] | (RefSeq) LOW QUALITY PROTEIN: receptor protein kinase CLAVATA1-like (A)	--	Receptor protein kinase CLAVATA1 [Camellia lanceoleosa]	--	A0A4S4E592_CAMSI SubName: Full=Uncharacterized protein {ECO:0000313|EMBL:THG11130.1};	--	GO:0061630,ubiquitin protein ligase activity; GO:0072344,rescue of stalled ribosome; GO:0003674,molecular_function; GO:0003824,catalytic activity; GO:0004842,ubiquitin-protein transferase activity; GO:0016740,transferase activity; GO:0019787,ubiquitin-like protein transferase activity; GO:0061659,ubiquitin-like protein ligase activity; GO:0140096,catalytic activity, acting on a protein; GO:000641…	--	--	--	--
augustus_masked-HiC_scaffold_1-processed-1330.23	0.4924	0.2274	0.4373	0.1723	0.2834	0.2269	0.331	0.2149	0.3256	1.1328	1.1943	1.1279	62	27	52	24	41	29	49	29	58	167	162	178	HiC_scaffold_1	133012662	133016867	+	augustus_masked-HiC_scaffold_1-processed-gene-1330.23,augustus_masked-HiC_scaffold_1-processed-gene-1330.23	--	K12818 ATP-dependent RNA helicase DHX8/PRP22 [EC:3.6.4.13] | (GenBank) NB-ARC domain disease resistance protein, putative (A)	ko03040: Spliceosome	putative disease resistance RPP13-like protein 1 [Camellia lanceoleosa]	R13L1_ARATH RecName: Full=Putative disease resistance RPP13-like protein 1;	A0A2R6QKJ8_ACTCC SubName: Full=Disease resistance RPP13-like protein {ECO:0000313|EMBL:PSS09924.1};	Apoptotic ATPase	GO:0043531,ADP binding; GO:0005524,ATP binding; GO:0006952,defense response; GO:0051707,response to other organism; GO:0000166,nucleotide binding; GO:0003674,molecular_function; GO:0005488,binding; GO:0017076,purine nucleotide binding; GO:0030554,adenyl nucleotide binding; GO:0032553,ribonucleotide binding; GO:0032555,purine ribonucleotide binding; GO:0032559,adenyl ribonucleotide binding; GO:003…	PF00931.25:NB-ARC domain	--	--	--
augustus_masked-HiC_scaffold_1-processed-1337.0	0	0	0	0	0	0	0.2248	0.2465	0.4001	10.7994	12.2629	9.4261	0	0	0	0	0	0	7	7	15	335	350	313	HiC_scaffold_1	133721911	133722795	+	augustus_masked-HiC_scaffold_1-processed-gene-1337.0,augustus_masked-HiC_scaffold_1-processed-gene-1337.0	--	--	--	hypothetical protein LOK49_LG02G01501 [Camellia lanceoleosa]	NIGB_SAMNI RecName: Full=Nigrin b; AltName: Full=Agglutinin V; AltName: Full=SNAV; Contains: RecName: Full=Nigrin b A chain; EC=3.2.2.22; AltName: Full=rRNA N-glycosidase; Contains: RecName: Full=Nigrin b B chain; Flags: Precursor;	A0A4S4DW74_CAMSI RecName: Full=rRNA N-glycosylase {ECO:0000256|RuleBase:RU004915}; EC=3.2.2.22 {ECO:0000256|RuleBase:RU004915};	--	GO:0030246,carbohydrate binding; GO:0030598,rRNA N-glycosylase activity; GO:0090729,toxin activity; GO:0006952,defense response; GO:0017148,negative regulation of translation; GO:0003674,molecular_function; GO:0005488,binding; GO:0003824,catalytic activity; GO:0016787,hydrolase activity; GO:0016798,hydrolase activity, acting on glycosyl bonds; GO:0016799,hydrolase activity, hydrolyzing N-glycosyl…	PF00161.22:Ribosome inactivating protein	--	--	--
augustus_masked-HiC_scaffold_1-processed-1358.1	0.1569	0.1331	0.1579	0.0213	0.0068	0.0387	0.0601	0.0586	0.0222	0.1005	0.1384	0.1753	20	16	19	3	1	5	9	8	4	15	19	28	HiC_scaffold_1	135817862	135822118	+	augustus_masked-HiC_scaffold_1-processed-gene-1358.1,augustus_masked-HiC_scaffold_1-processed-gene-1358.1	--	K12818 ATP-dependent RNA helicase DHX8/PRP22 [EC:3.6.4.13] | (GenBank) NB-ARC domain disease resistance protein, putative (A)	ko03040: Spliceosome	putative disease resistance RPP13-like protein 1 [Camellia sinensis]	R13L1_ARATH RecName: Full=Putative disease resistance RPP13-like protein 1;	A0A4S4F0H0_CAMSI SubName: Full=Uncharacterized protein {ECO:0000313|EMBL:THG22913.1};	Apoptotic ATPase	GO:0043531,ADP binding; GO:0005524,ATP binding; GO:0006952,defense response; GO:0051707,response to other organism; GO:0000166,nucleotide binding; GO:0003674,molecular_function; GO:0005488,binding; GO:0017076,purine nucleotide binding; GO:0030554,adenyl nucleotide binding; GO:0032553,ribonucleotide binding; GO:0032555,purine ribonucleotide binding; GO:0032559,adenyl ribonucleotide binding; GO:003…	PF00931.25:NB-ARC domain	--	--	--
augustus_masked-HiC_scaffold_1-processed-1358.2	0.0704	0.0663	0.1987	0.3039	0.3947	0.4546	0.2993	0.6054	0.4808	0.1536	0.2105	0.1435	9	8	24	43	58	59	45	83	87	23	29	23	HiC_scaffold_1	135834012	135838283	+	augustus_masked-HiC_scaffold_1-processed-gene-1358.2,augustus_masked-HiC_scaffold_1-processed-gene-1358.2	--	K12818 ATP-dependent RNA helicase DHX8/PRP22 [EC:3.6.4.13] | (GenBank) NB-ARC domain disease resistance protein, putative (A)	ko03040: Spliceosome	putative disease resistance RPP13-like protein 1 [Camellia sinensis]	R13L1_ARATH RecName: Full=Putative disease resistance RPP13-like protein 1;	A0A4S4F0H0_CAMSI SubName: Full=Uncharacterized protein {ECO:0000313|EMBL:THG22913.1};	Apoptotic ATPase	GO:0043531,ADP binding; GO:0005524,ATP binding; GO:0006952,defense response; GO:0051707,response to other organism; GO:0000166,nucleotide binding; GO:0003674,molecular_function; GO:0005488,binding; GO:0017076,purine nucleotide binding; GO:0030554,adenyl nucleotide binding; GO:0032553,ribonucleotide binding; GO:0032555,purine ribonucleotide binding; GO:0032559,adenyl ribonucleotide binding; GO:003…	PF00931.25:NB-ARC domain	--	--	--
augustus_masked-HiC_scaffold_1-processed-1360.28	0.2196	0.1996	0.1993	0.0992	0.0478	0.0464	0.04	0.0951	0.1552	0.2411	0.262	0.3441	28	24	24	14	7	6	6	13	28	36	36	55	HiC_scaffold_1	136043289	136047548	+	augustus_masked-HiC_scaffold_1-processed-gene-1360.28,augustus_masked-HiC_scaffold_1-processed-gene-1360.28	--	K12818 ATP-dependent RNA helicase DHX8/PRP22 [EC:3.6.4.13] | (GenBank) NB-ARC domain disease resistance protein, putative (A)	ko03040: Spliceosome	putative disease resistance RPP13-like protein 1 [Camellia sinensis]	R13L1_ARATH RecName: Full=Putative disease resistance RPP13-like protein 1;	A0A4S4F0H0_CAMSI SubName: Full=Uncharacterized protein {ECO:0000313|EMBL:THG22913.1};	Apoptotic ATPase	GO:0043531,ADP binding; GO:0005524,ATP binding; GO:0006952,defense response; GO:0051707,response to other organism; GO:0000166,nucleotide binding; GO:0003674,molecular_function; GO:0005488,binding; GO:0017076,purine nucleotide binding; GO:0030554,adenyl nucleotide binding; GO:0032553,ribonucleotide binding; GO:0032555,purine ribonucleotide binding; GO:0032559,adenyl ribonucleotide binding; GO:003…	PF00931.25:NB-ARC domain	--	--	--
augustus_masked-HiC_scaffold_1-processed-1361.11	0.1735	0.2425	0.1169	0.3849	0.501	0.5051	0.483	0.6915	0.7301	0.2627	0.1537	0.1636	22	29	14	54	73	65	72	94	131	39	21	26	HiC_scaffold_1	136145121	136149356	+	augustus_masked-HiC_scaffold_1-processed-gene-1361.11,augustus_masked-HiC_scaffold_1-processed-gene-1361.11	--	K12818 ATP-dependent RNA helicase DHX8/PRP22 [EC:3.6.4.13] | (GenBank) NB-ARC domain disease resistance protein, putative (A)	ko03040: Spliceosome	putative disease resistance RPP13-like protein 1 [Camellia sinensis]	R13L1_ARATH RecName: Full=Putative disease resistance RPP13-like protein 1;	A0A4S4F0H0_CAMSI SubName: Full=Uncharacterized protein {ECO:0000313|EMBL:THG22913.1};	Apoptotic ATPase	GO:0043531,ADP binding; GO:0005524,ATP binding; GO:0006952,defense response; GO:0051707,response to other organism; GO:0000166,nucleotide binding; GO:0003674,molecular_function; GO:0005488,binding; GO:0017076,purine nucleotide binding; GO:0030554,adenyl nucleotide binding; GO:0032553,ribonucleotide binding; GO:0032555,purine ribonucleotide binding; GO:0032559,adenyl ribonucleotide binding; GO:003…	PF00931.25:NB-ARC domain	--	--	--
augustus_masked-HiC_scaffold_1-processed-1362.21	44.7574	34.1204	23.7359	36.8576	40.2742	41.3209	29.277	31.4322	41.5951	42.3005	38.6587	41.4781	619	445	310	564	640	580	476	466	814	685	576	719	HiC_scaffold_1	136270974	136271435	-	augustus_masked-HiC_scaffold_1-processed-gene-1362.21,augustus_masked-HiC_scaffold_1-processed-gene-1362.21	--	--	--	hypothetical protein LOK49_LG02G01458 [Camellia lanceoleosa]	FTRV_MAIZE RecName: Full=Ferredoxin-thioredoxin reductase, variable chain; Short=FTR-V; AltName: Full=Ferredoxin-thioredoxin reductase subunit A; Short=FTR-A;	A0A4S4DTH0_CAMSI RecName: Full=FeThRed_A domain-containing protein {ECO:0000259|Pfam:PF02941};	--	GO:0009507,chloroplast; GO:0016491,oxidoreductase activity; GO:0015979,photosynthesis; GO:0003674,molecular_function; GO:0003824,catalytic activity; GO:0008150,biological_process; GO:0008152,metabolic process; GO:0009987,cellular process; GO:0044237,cellular metabolic process; GO:0005575,cellular_component; GO:0005622,intracellular anatomical structure; GO:0005737,cytoplasm; GO:0009536,plastid; G…	PF02941.18:Ferredoxin thioredoxin reductase variable alpha chain	--	--	--
augustus_masked-HiC_scaffold_1-processed-1363.2	8.4924	13.6131	15.4662	0.187	0.2374	0.1946	0.032	0.0526	0	0.1365	0.2444	0.1726	903	1365	1553	22	29	21	4	6	0	17	28	23	HiC_scaffold_1	136336891	136340442	-	augustus_masked-HiC_scaffold_1-processed-gene-1363.2,augustus_masked-HiC_scaffold_1-processed-gene-1363.2	--	K15078 structure-specific endonuclease subunit SLX1 [EC:3.6.1.-] | (RefSeq) putative disease resistance protein RGA3 (A)	--	putative disease resistance protein RGA4 [Camellia lanceoleosa]	RGA1_SOLBU RecName: Full=Putative disease resistance protein RGA1; AltName: Full=RGA3-blb;	A0A6P5XFG6_DURZI SubName: Full=LOW QUALITY PROTEIN: putative disease resistance protein RGA1 {ECO:0000313|RefSeq:XP_022726442.1};	Apoptotic ATPase	GO:0043531,ADP binding; GO:0005524,ATP binding; GO:0050832,defense response to fungus; GO:0000166,nucleotide binding; GO:0003674,molecular_function; GO:0005488,binding; GO:0017076,purine nucleotide binding; GO:0030554,adenyl nucleotide binding; GO:0032553,ribonucleotide binding; GO:0032555,purine ribonucleotide binding; GO:0032559,adenyl ribonucleotide binding; GO:0036094,small molecule binding; …	PF00931.25:NB-ARC domain	--	--	--
augustus_masked-HiC_scaffold_1-processed-1371.1	0	0	0	0	0.0329	0	0.0322	0.0794	0	0	0	0	0	0	0	0	4	0	4	9	0	0	0	0	HiC_scaffold_1	137120972	137124502	-	augustus_masked-HiC_scaffold_1-processed-gene-1371.1,augustus_masked-HiC_scaffold_1-processed-gene-1371.1	--	K15078 structure-specific endonuclease subunit SLX1 [EC:3.6.1.-] | (RefSeq) putative disease resistance protein RGA3 (A)	--	putative disease resistance protein RGA1 [Camellia sinensis]	RGA1_SOLBU RecName: Full=Putative disease resistance protein RGA1; AltName: Full=RGA3-blb;	A0A6P5XFG6_DURZI SubName: Full=LOW QUALITY PROTEIN: putative disease resistance protein RGA1 {ECO:0000313|RefSeq:XP_022726442.1};	Apoptotic ATPase	GO:0043531,ADP binding; GO:0005524,ATP binding; GO:0050832,defense response to fungus; GO:0000166,nucleotide binding; GO:0003674,molecular_function; GO:0005488,binding; GO:0017076,purine nucleotide binding; GO:0030554,adenyl nucleotide binding; GO:0032553,ribonucleotide binding; GO:0032555,purine ribonucleotide binding; GO:0032559,adenyl ribonucleotide binding; GO:0036094,small molecule binding; …	PF00931.25:NB-ARC domain	--	--	--
augustus_masked-HiC_scaffold_1-processed-1378.5	0	0.0201	0	0.0171	0.0165	0	0.0322	0.053	0.0067	0	0	0	0	2	0	2	2	0	4	6	1	0	0	0	HiC_scaffold_1	137866194	137869724	-	augustus_masked-HiC_scaffold_1-processed-gene-1378.5,augustus_masked-HiC_scaffold_1-processed-gene-1378.5	--	K15078 structure-specific endonuclease subunit SLX1 [EC:3.6.1.-] | (RefSeq) putative disease resistance protein RGA3 (A)	--	putative disease resistance protein RGA1 [Camellia sinensis]	RGA1_SOLBU RecName: Full=Putative disease resistance protein RGA1; AltName: Full=RGA3-blb;	A0A6P5XFG6_DURZI SubName: Full=LOW QUALITY PROTEIN: putative disease resistance protein RGA1 {ECO:0000313|RefSeq:XP_022726442.1};	Apoptotic ATPase	GO:0043531,ADP binding; GO:0005524,ATP binding; GO:0050832,defense response to fungus; GO:0000166,nucleotide binding; GO:0003674,molecular_function; GO:0005488,binding; GO:0017076,purine nucleotide binding; GO:0030554,adenyl nucleotide binding; GO:0032553,ribonucleotide binding; GO:0032555,purine ribonucleotide binding; GO:0032559,adenyl ribonucleotide binding; GO:0036094,small molecule binding; …	PF00931.25:NB-ARC domain	--	--	--
augustus_masked-HiC_scaffold_1-processed-1388.1	0	0	0	0	0	0	0	0	0.096	0	0	0	0	0	0	0	0	0	0	0	3	0	0	0	HiC_scaffold_1	138868501	138869238	+	augustus_masked-HiC_scaffold_1-processed-gene-1388.1,augustus_masked-HiC_scaffold_1-processed-gene-1388.1	--	--	--	uncharacterized protein LOC114298493 [Camellia sinensis]	--	A0A5B7AG66_DAVIN SubName: Full=Uncharacterized protein {ECO:0000313|EMBL:MPA55709.1};	--	--	PF07816.14:Protein of unknown function (DUF1645)	--	--	--
augustus_masked-HiC_scaffold_1-processed-1389.3	0	0	0	0	0	0	0.0491	0	0	0	0	0	0	0	0	0	0	0	1	0	0	0	0	0	HiC_scaffold_1	138907231	138907809	-	augustus_masked-HiC_scaffold_1-processed-gene-1389.3,augustus_masked-HiC_scaffold_1-processed-gene-1389.3	--	--	--	uncharacterized protein LOC114298493 [Camellia sinensis]	--	A0A5B7AIC6_DAVIN SubName: Full=Uncharacterized protein {ECO:0000313|EMBL:MPA55708.1};	--	--	PF07816.14:Protein of unknown function (DUF1645)	--	--	--
augustus_masked-HiC_scaffold_1-processed-1390.31	0	0	0	0	0	0	0	0	0.0687	0.1246	0.0451	0.0388	0	0	0	0	0	0	0	0	2	3	1	1	HiC_scaffold_1	138989243	138989929	-	augustus_masked-HiC_scaffold_1-processed-gene-1390.31,augustus_masked-HiC_scaffold_1-processed-gene-1390.31	--	--	--	uncharacterized protein LOC114298492 [Camellia sinensis]	--	A0A5B7AG66_DAVIN SubName: Full=Uncharacterized protein {ECO:0000313|EMBL:MPA55709.1};	--	--	PF07816.14:Protein of unknown function (DUF1645)	--	--	--
augustus_masked-HiC_scaffold_1-processed-141.59	2.9694	2.6568	2.1618	0	0	0	0	0	0	0.1585	0.0861	0.1481	32	27	22	0	0	0	0	0	0	2	1	2	HiC_scaffold_1	14144256	14144615	-	augustus_masked-HiC_scaffold_1-processed-gene-141.59,augustus_masked-HiC_scaffold_1-processed-gene-141.59	--	--	--	hypothetical protein LOK49_LG02G03642 [Camellia lanceoleosa]	--	A0A4S4EBG8_CAMSI SubName: Full=Uncharacterized protein {ECO:0000313|EMBL:THG13549.1};	--	--	PF10950.11:Organ specific protein	--	--	--
augustus_masked-HiC_scaffold_1-processed-1412.40	0	0	0	0	0	0	0	0.611	0	0.2797	0.304	0	0	0	0	0	0	0	0	4	0	2	2	0	HiC_scaffold_1	141203938	141204141	-	augustus_masked-HiC_scaffold_1-processed-gene-1412.40,augustus_masked-HiC_scaffold_1-processed-gene-1412.40	--	K04459 dual specificity MAP kinase phosphatase [EC:3.1.3.16 3.1.3.48] | (RefSeq) dual specificity protein phosphatase 2-like (A)	--	hypothetical protein LOK49_LG02G01377 [Camellia lanceoleosa]	--	A0A2R6QKT0_ACTCC SubName: Full=Meiosis arrest female protein {ECO:0000313|EMBL:PSS10001.1};	--	GO:0016021,integral component of membrane; GO:0005575,cellular_component; GO:0016020,membrane; GO:0031224,intrinsic component of membrane; GO:0110165,cellular anatomical entity	--	--	--	--
augustus_masked-HiC_scaffold_1-processed-1413.38	4.9125	4.5148	5.5489	0	0	1.1294	0	0	0	3.776	4.4079	3.0049	30	26	32	0	0	7	0	0	0	27	29	23	HiC_scaffold_1	141324214	141324417	+	augustus_masked-HiC_scaffold_1-processed-gene-1413.38,augustus_masked-HiC_scaffold_1-processed-gene-1413.38	--	K04459 dual specificity MAP kinase phosphatase [EC:3.1.3.16 3.1.3.48] | (RefSeq) dual specificity protein phosphatase 2-like (A)	--	hypothetical protein LOK49_LG02G01386 [Camellia lanceoleosa]	--	A0A4S4DIQ5_CAMSI RecName: Full=TYR_PHOSPHATASE_2 domain-containing protein {ECO:0000259|PROSITE:PS50056};	--	GO:0033549,MAP kinase phosphatase activity; GO:0008138,protein tyrosine/serine/threonine phosphatase activity; GO:0009738,abscisic acid-activated signaling pathway; GO:0009734,auxin-activated signaling pathway; GO:0016311,dephosphorylation; GO:0043407,negative regulation of MAP kinase activity; GO:0003674,molecular_function; GO:0003824,catalytic activity; GO:0004721,phosphoprotein phosphatase act…	--	--	--	--
augustus_masked-HiC_scaffold_1-processed-1419.9	207.146	192.574	264.439	24.4199	14.679	37.1092	105.863	78.5171	63.0704	0.2797	0.608	0.3919	1265	1109	1525	165	103	230	760	514	545	2	4	3	HiC_scaffold_1	141981408	141981611	-	augustus_masked-HiC_scaffold_1-processed-gene-1419.9,augustus_masked-HiC_scaffold_1-processed-gene-1419.9	--	K04459 dual specificity MAP kinase phosphatase [EC:3.1.3.16 3.1.3.48] | (RefSeq) dual specificity protein phosphatase 2-like (A)	--	hypothetical protein LOK49_LG02G01386 [Camellia lanceoleosa]	--	A0A4S4DIT0_CAMSI SubName: Full=Uncharacterized protein {ECO:0000313|EMBL:THG02729.1};	--	--	--	--	--	--
augustus_masked-HiC_scaffold_1-processed-1420.34	272.974	191.879	338.135	13.1719	9.5485	24.6857	28.6945	24.5939	23.2608	0	0	0	1667	1105	1950	89	67	153	206	161	201	0	0	0	HiC_scaffold_1	142000973	142001176	-	augustus_masked-HiC_scaffold_1-processed-gene-1420.34,augustus_masked-HiC_scaffold_1-processed-gene-1420.34	--	K04459 dual specificity MAP kinase phosphatase [EC:3.1.3.16 3.1.3.48] | (RefSeq) dual specificity protein phosphatase 2-like (A)	--	hypothetical protein LOK49_LG02G01384 [Camellia lanceoleosa]	--	A0A4S4DIT0_CAMSI SubName: Full=Uncharacterized protein {ECO:0000313|EMBL:THG02729.1};	--	--	--	--	--	--
augustus_masked-HiC_scaffold_1-processed-1421.46	3.2276	2.0536	2.0507	0	0	0	0.5491	1.5054	1.1405	0	0	0	20	12	12	0	0	0	4	10	10	0	0	0	HiC_scaffold_1	142106803	142107009	-	augustus_masked-HiC_scaffold_1-processed-gene-1421.46,augustus_masked-HiC_scaffold_1-processed-gene-1421.46	--	K04459 dual specificity MAP kinase phosphatase [EC:3.1.3.16 3.1.3.48] | (RefSeq) dual specificity protein phosphatase 2-like (A)	--	hypothetical protein LOK49_LG02G01377 [Camellia lanceoleosa]	--	A0A2R6QKT0_ACTCC SubName: Full=Meiosis arrest female protein {ECO:0000313|EMBL:PSS10001.1};	--	GO:0016021,integral component of membrane; GO:0005575,cellular_component; GO:0016020,membrane; GO:0031224,intrinsic component of membrane; GO:0110165,cellular anatomical entity	--	--	--	--
augustus_masked-HiC_scaffold_1-processed-1422.11	14.0826	14.76	13.5254	4.736	3.9904	5.9697	0	0	0.1157	13.8453	11.0958	15.0245	86	85	78	32	28	37	0	0	1	99	73	115	HiC_scaffold_1	142203290	142203493	-	augustus_masked-HiC_scaffold_1-processed-gene-1422.11,augustus_masked-HiC_scaffold_1-processed-gene-1422.11	--	K04459 dual specificity MAP kinase phosphatase [EC:3.1.3.16 3.1.3.48] | (RefSeq) dual specificity protein phosphatase 2-like (A)	--	hypothetical protein LOK49_LG02G01386 [Camellia lanceoleosa]	--	A0A4S4DIQ5_CAMSI RecName: Full=TYR_PHOSPHATASE_2 domain-containing protein {ECO:0000259|PROSITE:PS50056};	--	GO:0033549,MAP kinase phosphatase activity; GO:0008138,protein tyrosine/serine/threonine phosphatase activity; GO:0009738,abscisic acid-activated signaling pathway; GO:0009734,auxin-activated signaling pathway; GO:0016311,dephosphorylation; GO:0043407,negative regulation of MAP kinase activity; GO:0003674,molecular_function; GO:0003824,catalytic activity; GO:0004721,phosphoprotein phosphatase act…	--	--	--	--
augustus_masked-HiC_scaffold_1-processed-1422.14	3.1113	1.0419	4.3351	0.148	0.1425	0.1613	0	0	0	0	0.152	0.1306	19	6	25	1	1	1	0	0	0	0	1	1	HiC_scaffold_1	142235053	142235256	-	augustus_masked-HiC_scaffold_1-processed-gene-1422.14,augustus_masked-HiC_scaffold_1-processed-gene-1422.14	--	K04459 dual specificity MAP kinase phosphatase [EC:3.1.3.16 3.1.3.48] | (RefSeq) dual specificity protein phosphatase 2-like (A)	--	hypothetical protein LOK49_LG02G01384 [Camellia lanceoleosa]	--	A0A4S4DIQ5_CAMSI RecName: Full=TYR_PHOSPHATASE_2 domain-containing protein {ECO:0000259|PROSITE:PS50056};	--	GO:0033549,MAP kinase phosphatase activity; GO:0008138,protein tyrosine/serine/threonine phosphatase activity; GO:0009738,abscisic acid-activated signaling pathway; GO:0009734,auxin-activated signaling pathway; GO:0016311,dephosphorylation; GO:0043407,negative regulation of MAP kinase activity; GO:0003674,molecular_function; GO:0003824,catalytic activity; GO:0004721,phosphoprotein phosphatase act…	--	--	--	--
augustus_masked-HiC_scaffold_1-processed-1423.32	0.1638	0	0	0.148	0	0.3227	0.1393	0.611	0.1157	0.979	0	0.2613	1	0	0	1	0	2	1	4	1	7	0	2	HiC_scaffold_1	142339734	142339937	-	augustus_masked-HiC_scaffold_1-processed-gene-1423.32,augustus_masked-HiC_scaffold_1-processed-gene-1423.32	--	K04459 dual specificity MAP kinase phosphatase [EC:3.1.3.16 3.1.3.48] | (RefSeq) dual specificity protein phosphatase 2-like (A)	--	hypothetical protein LOK49_LG02G01377 [Camellia lanceoleosa]	--	A0A2R6QKT0_ACTCC SubName: Full=Meiosis arrest female protein {ECO:0000313|EMBL:PSS10001.1};	--	GO:0016021,integral component of membrane; GO:0005575,cellular_component; GO:0016020,membrane; GO:0031224,intrinsic component of membrane; GO:0110165,cellular anatomical entity	--	--	--	--
augustus_masked-HiC_scaffold_1-processed-1426.34	0	0	0	1.184	0.5701	3.7109	0.1393	0	0.1157	0	0	0	0	0	0	8	4	23	1	0	1	0	0	0	HiC_scaffold_1	142636663	142636866	-	augustus_masked-HiC_scaffold_1-processed-gene-1426.34,augustus_masked-HiC_scaffold_1-processed-gene-1426.34	--	K04459 dual specificity MAP kinase phosphatase [EC:3.1.3.16 3.1.3.48] | (RefSeq) dual specificity protein phosphatase 2-like (A)	--	hypothetical protein LOK49_LG02G01369 [Camellia lanceoleosa]	--	A0A4S4DIP1_CAMSI RecName: Full=Protein kinase domain-containing protein {ECO:0000259|PROSITE:PS50011};	--	GO:0016021,integral component of membrane; GO:0005524,ATP binding; GO:0004672,protein kinase activity; GO:0006468,protein phosphorylation; GO:0000166,nucleotide binding; GO:0003674,molecular_function; GO:0005488,binding; GO:0017076,purine nucleotide binding; GO:0030554,adenyl nucleotide binding; GO:0032553,ribonucleotide binding; GO:0032555,purine ribonucleotide binding; GO:0032559,adenyl ribonuc…	--	--	--	--
augustus_masked-HiC_scaffold_1-processed-1426.35	0.1638	0	0.3468	29.0078	21.6622	40.1747	3.0645	1.9858	1.8516	3.6361	10.0318	6.1404	1	0	2	196	152	249	22	13	16	26	66	47	HiC_scaffold_1	142686288	142686491	-	augustus_masked-HiC_scaffold_1-processed-gene-1426.35,augustus_masked-HiC_scaffold_1-processed-gene-1426.35	--	K04459 dual specificity MAP kinase phosphatase [EC:3.1.3.16 3.1.3.48] | (RefSeq) dual specificity protein phosphatase 2-like (A)	--	hypothetical protein LOK49_LG02G01372 [Camellia lanceoleosa]	--	A0A4S4DIQ5_CAMSI RecName: Full=TYR_PHOSPHATASE_2 domain-containing protein {ECO:0000259|PROSITE:PS50056};	--	GO:0033549,MAP kinase phosphatase activity; GO:0008138,protein tyrosine/serine/threonine phosphatase activity; GO:0009738,abscisic acid-activated signaling pathway; GO:0009734,auxin-activated signaling pathway; GO:0016311,dephosphorylation; GO:0043407,negative regulation of MAP kinase activity; GO:0003674,molecular_function; GO:0003824,catalytic activity; GO:0004721,phosphoprotein phosphatase act…	--	--	--	--
augustus_masked-HiC_scaffold_1-processed-1428.9	0.6019	0	0.3187	5.848	4.7145	8.4509	1.024	1.2633	0.5317	36.4975	37.8515	25.9318	4	0	2	43	36	57	8	9	5	284	271	216	HiC_scaffold_1	142883898	142884119	-	augustus_masked-HiC_scaffold_1-processed-gene-1428.9,augustus_masked-HiC_scaffold_1-processed-gene-1428.9	--	K04459 dual specificity MAP kinase phosphatase [EC:3.1.3.16 3.1.3.48] | (RefSeq) dual specificity protein phosphatase 2-like (A)	--	hypothetical protein LOK49_LG02G01372 [Camellia lanceoleosa]	--	A0A4S4DIQ5_CAMSI RecName: Full=TYR_PHOSPHATASE_2 domain-containing protein {ECO:0000259|PROSITE:PS50056};	--	GO:0033549,MAP kinase phosphatase activity; GO:0008138,protein tyrosine/serine/threonine phosphatase activity; GO:0009738,abscisic acid-activated signaling pathway; GO:0009734,auxin-activated signaling pathway; GO:0016311,dephosphorylation; GO:0043407,negative regulation of MAP kinase activity; GO:0003674,molecular_function; GO:0003824,catalytic activity; GO:0004721,phosphoprotein phosphatase act…	--	--	--	--
augustus_masked-HiC_scaffold_1-processed-1430.30	0	0	0	0	0	0.3227	0	0	0	0	0	0	0	0	0	0	0	2	0	0	0	0	0	0	HiC_scaffold_1	143048202	143048405	-	augustus_masked-HiC_scaffold_1-processed-gene-1430.30,augustus_masked-HiC_scaffold_1-processed-gene-1430.30	--	K04459 dual specificity MAP kinase phosphatase [EC:3.1.3.16 3.1.3.48] | (RefSeq) dual specificity protein phosphatase 2-like (A)	--	hypothetical protein LOK49_LG02G01372 [Camellia lanceoleosa]	--	A0A4S4DIP1_CAMSI RecName: Full=Protein kinase domain-containing protein {ECO:0000259|PROSITE:PS50011};	--	GO:0016021,integral component of membrane; GO:0005524,ATP binding; GO:0004672,protein kinase activity; GO:0006468,protein phosphorylation; GO:0000166,nucleotide binding; GO:0003674,molecular_function; GO:0005488,binding; GO:0017076,purine nucleotide binding; GO:0030554,adenyl nucleotide binding; GO:0032553,ribonucleotide binding; GO:0032555,purine ribonucleotide binding; GO:0032559,adenyl ribonuc…	--	--	--	--
augustus_masked-HiC_scaffold_1-processed-1431.4	0	0	0	2.072	1.8527	2.7429	0.1393	0	0.2315	0	0	0	0	0	0	14	13	17	1	0	2	0	0	0	HiC_scaffold_1	143116313	143116516	-	augustus_masked-HiC_scaffold_1-processed-gene-1431.4,augustus_masked-HiC_scaffold_1-processed-gene-1431.4	--	K04459 dual specificity MAP kinase phosphatase [EC:3.1.3.16 3.1.3.48] | (RefSeq) dual specificity protein phosphatase 2-like (A)	--	hypothetical protein LOK49_LG02G01372 [Camellia lanceoleosa]	--	A0A4S4DIP1_CAMSI RecName: Full=Protein kinase domain-containing protein {ECO:0000259|PROSITE:PS50011};	--	GO:0016021,integral component of membrane; GO:0005524,ATP binding; GO:0004672,protein kinase activity; GO:0006468,protein phosphorylation; GO:0000166,nucleotide binding; GO:0003674,molecular_function; GO:0005488,binding; GO:0017076,purine nucleotide binding; GO:0030554,adenyl nucleotide binding; GO:0032553,ribonucleotide binding; GO:0032555,purine ribonucleotide binding; GO:0032559,adenyl ribonuc…	--	--	--	--
augustus_masked-HiC_scaffold_1-processed-1435.4	36.936	26.8559	22.1448	22.337	23.5183	24.1505	16.9225	31.3525	28.9342	79.2685	75.6912	87.757	544	373	308	364	398	361	293	495	603	1367	1201	1620	HiC_scaffold_1	143539143	143539634	+	augustus_masked-HiC_scaffold_1-processed-gene-1435.4,augustus_masked-HiC_scaffold_1-processed-gene-1435.4	--	--	--	zinc finger A20 and AN1 domain-containing stress-associated protein 5-like [Camellia sinensis]	SAP5_ARATH RecName: Full=Zinc finger A20 and AN1 domain-containing stress-associated protein 5; Short=AtSAP5;	A0A4S4DFA4_CAMSI SubName: Full=Uncharacterized protein {ECO:0000313|EMBL:THG01402.1};	Predicted Zn-finger protein	GO:0005634,nucleus; GO:0003677,DNA binding; GO:0004842,ubiquitin-protein transferase activity; GO:0008270,zinc ion binding; GO:0051865,protein autoubiquitination; GO:0016567,protein ubiquitination; GO:0006970,response to osmotic stress; GO:0009414,response to water deprivation; GO:0003674,molecular_function; GO:0003676,nucleic acid binding; GO:0005488,binding; GO:0097159,organic cyclic compound b…	PF01428.19:AN1-like Zinc finger	--	--	--
augustus_masked-HiC_scaffold_1-processed-1436.30	48.6143	33.1199	24.3737	61.3041	70.4368	83.3559	41.7575	57.1945	59.116	26.9641	30.2513	29.3607	716	460	339	999	1192	1246	723	903	1232	465	480	542	HiC_scaffold_1	143620108	143620599	+	augustus_masked-HiC_scaffold_1-processed-gene-1436.30,augustus_masked-HiC_scaffold_1-processed-gene-1436.30	--	--	--	Zinc finger A20 and AN1 domain-containing stress-associated protein 5 [Camellia lanceoleosa]	SAP5_ARATH RecName: Full=Zinc finger A20 and AN1 domain-containing stress-associated protein 5; Short=AtSAP5;	A0A4S4DFA4_CAMSI SubName: Full=Uncharacterized protein {ECO:0000313|EMBL:THG01402.1};	Predicted Zn-finger protein	GO:0005634,nucleus; GO:0003677,DNA binding; GO:0004842,ubiquitin-protein transferase activity; GO:0008270,zinc ion binding; GO:0051865,protein autoubiquitination; GO:0016567,protein ubiquitination; GO:0006970,response to osmotic stress; GO:0009414,response to water deprivation; GO:0003674,molecular_function; GO:0003676,nucleic acid binding; GO:0005488,binding; GO:0097159,organic cyclic compound b…	PF01754.19:A20-like zinc finger	--	--	--
augustus_masked-HiC_scaffold_1-processed-1439.22	21.7226	25.5517	43.1707	1398.06	809.434	1261.74	699.347	569.836	765.39	1422.69	1421.49	1413.32	714	792	1340	50844	30570	42091	27023	20078	35598	54754	50336	58225	HiC_scaffold_1	143908656	143909753	-	augustus_masked-HiC_scaffold_1-processed-gene-1439.22,augustus_masked-HiC_scaffold_1-processed-gene-1439.22	--	K13466 EIX receptor 1/2 | (RefSeq) receptor-like protein EIX1 (A)	ko04626: Plant-pathogen interaction	DNA damage-repair/toleration protein DRT100 [Camellia lanceoleosa]	DR100_ARATH RecName: Full=DNA damage-repair/toleration protein DRT100; Flags: Precursor;	A0A7J7HI54_CAMSI RecName: Full=LRRNT_2 domain-containing protein {ECO:0000259|Pfam:PF08263};	FOG: Leucine rich repeat	GO:0009507,chloroplast; GO:0000166,nucleotide binding; GO:0006281,DNA repair; GO:0003674,molecular_function; GO:0005488,binding; GO:0036094,small molecule binding; GO:0097159,organic cyclic compound binding; GO:1901265,nucleoside phosphate binding; GO:1901363,heterocyclic compound binding; GO:0006139,nucleobase-containing compound metabolic process; GO:0006259,DNA metabolic process; GO:0006725,ce…	PF13855.9:Leucine rich repeat	--	--	--
augustus_masked-HiC_scaffold_1-processed-144.33	3.5261	4.3296	7.6644	0	0	0	0	0	0	2.853	2.1533	3.9238	38	44	78	0	0	0	0	0	0	36	25	53	HiC_scaffold_1	14473291	14473650	-	augustus_masked-HiC_scaffold_1-processed-gene-144.33,augustus_masked-HiC_scaffold_1-processed-gene-144.33	--	--	--	hypothetical protein LOK49_LG02G03642 [Camellia lanceoleosa]	--	A0A4S4EBG8_CAMSI SubName: Full=Uncharacterized protein {ECO:0000313|EMBL:THG13549.1};	--	--	PF10950.11:Organ specific protein	--	--	--
augustus_masked-HiC_scaffold_1-processed-1445.3	0	0.3448	0	0.0735	0	0.0801	0.5531	0	0	0.1388	1.5089	0.5836	0	4	0	1	0	1	8	0	0	2	20	9	HiC_scaffold_1	144542539	144542949	-	augustus_masked-HiC_scaffold_1-processed-gene-1445.3,augustus_masked-HiC_scaffold_1-processed-gene-1445.3	--	K11253 histone H3 | (RefSeq) histone H3.2 (A)	--	histone H3.2 [Zea mays]	H31_ARATH RecName: Full=Histone H3.1;	A0A1U7XR83_NICSY RecName: Full=Histone H3 {ECO:0000256|RuleBase:RU004471};	Histones H3 and H4	GO:0010369,chromocenter; GO:0005829,cytosol; GO:0005576,extracellular region; GO:0000786,nucleosome; GO:0005634,nucleus; GO:0005886,plasma membrane; GO:0009536,plastid; GO:0003677,DNA binding; GO:0046982,protein heterodimerization activity; GO:0030527,structural constituent of chromatin; GO:0003674,molecular_function; GO:0003676,nucleic acid binding; GO:0005488,binding; GO:0097159,organic cyclic …	PF00125.27:Core histone H2A/H2B/H3/H4	--	--	--
augustus_masked-HiC_scaffold_1-processed-1452.5	0.651	0.5469	0.5372	0.7336	0.7432	0.6498	1.1435	0.9307	1.0457	0.3105	0.1413	0.2361	77	61	60	96	101	78	159	118	175	43	18	35	HiC_scaffold_1	145192168	145196118	+	augustus_masked-HiC_scaffold_1-processed-gene-1452.5,augustus_masked-HiC_scaffold_1-processed-gene-1452.5	--	K12818 ATP-dependent RNA helicase DHX8/PRP22 [EC:3.6.4.13] | (GenBank) NB-ARC domain disease resistance protein, putative (A)	ko03040: Spliceosome	putative disease resistance RPP13-like protein 1 [Camellia sinensis]	R13L1_ARATH RecName: Full=Putative disease resistance RPP13-like protein 1;	A0A4V3WKI3_CAMSI SubName: Full=Uncharacterized protein {ECO:0000313|EMBL:THG00997.1};	Apoptotic ATPase	GO:0043531,ADP binding; GO:0005524,ATP binding; GO:0006952,defense response; GO:0051707,response to other organism; GO:0000166,nucleotide binding; GO:0003674,molecular_function; GO:0005488,binding; GO:0017076,purine nucleotide binding; GO:0030554,adenyl nucleotide binding; GO:0032553,ribonucleotide binding; GO:0032555,purine ribonucleotide binding; GO:0032559,adenyl ribonucleotide binding; GO:003…	PF00931.25:NB-ARC domain	--	--	--
augustus_masked-HiC_scaffold_1-processed-1452.7	0.6383	0.7866	0.959	0.6704	0.9158	0.6034	0.4842	0.7483	0.7437	0.604	0.5444	0.5505	74	86	105	86	122	71	66	93	122	82	68	80	HiC_scaffold_1	145214341	145218213	+	augustus_masked-HiC_scaffold_1-processed-gene-1452.7,augustus_masked-HiC_scaffold_1-processed-gene-1452.7	--	K12818 ATP-dependent RNA helicase DHX8/PRP22 [EC:3.6.4.13] | (GenBank) NB-ARC domain disease resistance protein, putative (A)	ko03040: Spliceosome	putative disease resistance RPP13-like protein 1 [Camellia sinensis]	R13L1_ARATH RecName: Full=Putative disease resistance RPP13-like protein 1;	A0A4V3WKI3_CAMSI SubName: Full=Uncharacterized protein {ECO:0000313|EMBL:THG00997.1};	Apoptotic ATPase	GO:0043531,ADP binding; GO:0005524,ATP binding; GO:0006952,defense response; GO:0051707,response to other organism; GO:0000166,nucleotide binding; GO:0003674,molecular_function; GO:0005488,binding; GO:0017076,purine nucleotide binding; GO:0030554,adenyl nucleotide binding; GO:0032553,ribonucleotide binding; GO:0032555,purine ribonucleotide binding; GO:0032559,adenyl ribonucleotide binding; GO:003…	PF00931.25:NB-ARC domain	--	--	--
augustus_masked-HiC_scaffold_1-processed-1453.13	0.4145	0.2149	0.1463	1.1904	1.2264	1.3249	0.7129	0.9107	0.9178	0.6529	0.436	0.6099	45	22	15	143	153	146	91	106	141	83	51	83	HiC_scaffold_1	145376801	145380427	+	augustus_masked-HiC_scaffold_1-processed-gene-1453.13,augustus_masked-HiC_scaffold_1-processed-gene-1453.13	--	K12818 ATP-dependent RNA helicase DHX8/PRP22 [EC:3.6.4.13] | (GenBank) NB-ARC domain disease resistance protein, putative (A)	ko03040: Spliceosome	putative disease resistance RPP13-like protein 1 [Camellia sinensis]	R13L1_ARATH RecName: Full=Putative disease resistance RPP13-like protein 1;	A0A4V3WKI3_CAMSI SubName: Full=Uncharacterized protein {ECO:0000313|EMBL:THG00997.1};	Apoptotic ATPase	GO:0043531,ADP binding; GO:0005524,ATP binding; GO:0006952,defense response; GO:0051707,response to other organism; GO:0000166,nucleotide binding; GO:0003674,molecular_function; GO:0005488,binding; GO:0017076,purine nucleotide binding; GO:0030554,adenyl nucleotide binding; GO:0032553,ribonucleotide binding; GO:0032555,purine ribonucleotide binding; GO:0032559,adenyl ribonucleotide binding; GO:003…	PF00931.25:NB-ARC domain	--	--	--
augustus_masked-HiC_scaffold_1-processed-1458.5	0.552	0.8781	0.8129	0.4599	0.4429	0.5014	0.6897	0.6517	0.5608	0.7145	0.8246	0.6813	64	96	89	59	59	59	94	81	92	97	103	99	HiC_scaffold_1	145857987	145861859	+	augustus_masked-HiC_scaffold_1-processed-gene-1458.5,augustus_masked-HiC_scaffold_1-processed-gene-1458.5	--	K12818 ATP-dependent RNA helicase DHX8/PRP22 [EC:3.6.4.13] | (GenBank) NB-ARC domain disease resistance protein, putative (A)	ko03040: Spliceosome	putative disease resistance RPP13-like protein 1 [Camellia sinensis]	R13L1_ARATH RecName: Full=Putative disease resistance RPP13-like protein 1;	A0A4V3WKI3_CAMSI SubName: Full=Uncharacterized protein {ECO:0000313|EMBL:THG00997.1};	Apoptotic ATPase	GO:0043531,ADP binding; GO:0005524,ATP binding; GO:0006952,defense response; GO:0051707,response to other organism; GO:0000166,nucleotide binding; GO:0003674,molecular_function; GO:0005488,binding; GO:0017076,purine nucleotide binding; GO:0030554,adenyl nucleotide binding; GO:0032553,ribonucleotide binding; GO:0032555,purine ribonucleotide binding; GO:0032559,adenyl ribonucleotide binding; GO:003…	PF00931.25:NB-ARC domain	--	--	--
augustus_masked-HiC_scaffold_1-processed-1465.31	0.5242	0.26	0.3581	2.3842	2.5754	2.0243	2.0929	2.2242	2.3124	0.4188	0.3924	0.3373	62	29	40	312	350	243	291	282	387	58	50	50	HiC_scaffold_1	146567722	146571672	+	augustus_masked-HiC_scaffold_1-processed-gene-1465.31,augustus_masked-HiC_scaffold_1-processed-gene-1465.31	--	K12818 ATP-dependent RNA helicase DHX8/PRP22 [EC:3.6.4.13] | (GenBank) NB-ARC domain disease resistance protein, putative (A)	ko03040: Spliceosome	putative disease resistance RPP13-like protein 1 [Camellia sinensis]	R13L1_ARATH RecName: Full=Putative disease resistance RPP13-like protein 1;	A0A4V3WKI3_CAMSI SubName: Full=Uncharacterized protein {ECO:0000313|EMBL:THG00997.1};	Apoptotic ATPase	GO:0043531,ADP binding; GO:0005524,ATP binding; GO:0006952,defense response; GO:0051707,response to other organism; GO:0000166,nucleotide binding; GO:0003674,molecular_function; GO:0005488,binding; GO:0017076,purine nucleotide binding; GO:0030554,adenyl nucleotide binding; GO:0032553,ribonucleotide binding; GO:0032555,purine ribonucleotide binding; GO:0032559,adenyl ribonucleotide binding; GO:003…	PF00931.25:NB-ARC domain	--	--	--
augustus_masked-HiC_scaffold_1-processed-1466.6	0.1359	0.1531	0.0989	0.2149	0.3105	0.2427	0.2818	0.1664	0.2581	0.1233	0.1261	0.061	16	17	11	28	42	29	39	21	43	17	16	9	HiC_scaffold_1	146594267	146598199	+	augustus_masked-HiC_scaffold_1-processed-gene-1466.6,augustus_masked-HiC_scaffold_1-processed-gene-1466.6	--	K12818 ATP-dependent RNA helicase DHX8/PRP22 [EC:3.6.4.13] | (GenBank) NB-ARC domain disease resistance protein, putative (A)	ko03040: Spliceosome	putative disease resistance RPP13-like protein 1 [Camellia sinensis]	R13L1_ARATH RecName: Full=Putative disease resistance RPP13-like protein 1;	A0A4V3WKI3_CAMSI SubName: Full=Uncharacterized protein {ECO:0000313|EMBL:THG00997.1};	Apoptotic ATPase	GO:0043531,ADP binding; GO:0005524,ATP binding; GO:0006952,defense response; GO:0051707,response to other organism; GO:0000166,nucleotide binding; GO:0003674,molecular_function; GO:0005488,binding; GO:0017076,purine nucleotide binding; GO:0030554,adenyl nucleotide binding; GO:0032553,ribonucleotide binding; GO:0032555,purine ribonucleotide binding; GO:0032559,adenyl ribonucleotide binding; GO:003…	PF00931.25:NB-ARC domain	--	--	--
augustus_masked-HiC_scaffold_1-processed-1468.11	0.3055	0.279	0.4044	0.2992	0.1994	0.276	0.3754	0.38	0.4079	0.3552	0.1812	0.2912	36	31	45	39	27	33	52	48	68	49	23	43	HiC_scaffold_1	146808690	146812625	+	augustus_masked-HiC_scaffold_1-processed-gene-1468.11,augustus_masked-HiC_scaffold_1-processed-gene-1468.11	--	K12818 ATP-dependent RNA helicase DHX8/PRP22 [EC:3.6.4.13] | (GenBank) NB-ARC domain disease resistance protein, putative (A)	ko03040: Spliceosome	putative disease resistance RPP13-like protein 1 [Camellia sinensis]	R13L1_ARATH RecName: Full=Putative disease resistance RPP13-like protein 1;	A0A4V3WKI3_CAMSI SubName: Full=Uncharacterized protein {ECO:0000313|EMBL:THG00997.1};	Apoptotic ATPase	GO:0043531,ADP binding; GO:0005524,ATP binding; GO:0006952,defense response; GO:0051707,response to other organism; GO:0000166,nucleotide binding; GO:0003674,molecular_function; GO:0005488,binding; GO:0017076,purine nucleotide binding; GO:0030554,adenyl nucleotide binding; GO:0032553,ribonucleotide binding; GO:0032555,purine ribonucleotide binding; GO:0032559,adenyl ribonucleotide binding; GO:003…	PF00931.25:NB-ARC domain	--	--	--
augustus_masked-HiC_scaffold_1-processed-1501.28	0	0	0	0	0	0	0.0636	0.0697	0	0	0	0	0	0	0	0	0	0	1	1	0	0	0	0	HiC_scaffold_1	150126088	150126534	-	augustus_masked-HiC_scaffold_1-processed-gene-1501.28,augustus_masked-HiC_scaffold_1-processed-gene-1501.28	--	K02303 uroporphyrin-III C-methyltransferase [EC:2.1.1.107] | (RefSeq) uncharacterized protein LOC114315437 (A)	ko00860: Porphyrin metabolism; ko01100: Metabolic pathways; ko01110: Biosynthesis of secondary metabolites; ko01240: Biosynthesis of cofactors	hypothetical protein HYC85_028620 [Camellia sinensis]	--	A0A7J7FVX6_CAMSI SubName: Full=Uncharacterized protein {ECO:0000313|EMBL:KAF5932449.1};	--	--	--	--	--	--
augustus_masked-HiC_scaffold_1-processed-1508.9	0	0	0.1438	0	0	0	0	0	0	0	0	0	0	0	1	0	0	0	0	0	0	0	0	0	HiC_scaffold_1	150829012	150829257	-	augustus_masked-HiC_scaffold_1-processed-gene-1508.9,augustus_masked-HiC_scaffold_1-processed-gene-1508.9	--	--	--	hypothetical protein HYC85_018773 [Camellia sinensis]	--	A0A7J7GYZ9_CAMSI SubName: Full=Uncharacterized protein {ECO:0000313|EMBL:KAF5944696.1};	--	GO:0005777,peroxisome; GO:0003857,3-hydroxyacyl-CoA dehydrogenase activity; GO:0008692,3-hydroxybutyryl-CoA epimerase activity; GO:0004165,delta(3)-delta(2)-enoyl-CoA isomerase activity; GO:0004300,enoyl-CoA hydratase activity; GO:0070403,NAD+ binding; GO:0006635,fatty acid beta-oxidation; GO:0003674,molecular_function; GO:0003824,catalytic activity; GO:0016491,oxidoreductase activity; GO:0016614…	--	--	--	--
augustus_masked-HiC_scaffold_1-processed-1510.51	0.37	0.9989	0.7481	0.5777	0.3513	0.3646	0.0858	0	0.0238	0	0.0937	0	11	28	21	19	12	11	3	0	1	0	3	0	HiC_scaffold_1	151034209	151035201	-	augustus_masked-HiC_scaffold_1-processed-gene-1510.51,augustus_masked-HiC_scaffold_1-processed-gene-1510.51	--	K03283 heat shock 70kDa protein 1/2/6/8 | (RefSeq) heat shock 70 kDa protein 18-like (A)	ko03040: Spliceosome; ko04141: Protein processing in endoplasmic reticulum; ko04144: Endocytosis	putative nucleoredoxin 1 [Camellia lanceoleosa]	NRX1_ARATH RecName: Full=Probable nucleoredoxin 1; Short=AtNrx1; EC=1.8.1.8;	A0A7J7HJA9_CAMSI SubName: Full=Uncharacterized protein {ECO:0000313|EMBL:KAF5952982.1};	--	GO:0005829,cytosol; GO:0005634,nucleus; GO:0004791,thioredoxin-disulfide reductase activity; GO:0009860,pollen tube growth; GO:0010183,pollen tube guidance; GO:0080092,regulation of pollen tube growth; GO:0003674,molecular_function; GO:0003824,catalytic activity; GO:0015035,protein-disulfide reductase activity; GO:0015036,disulfide oxidoreductase activity; GO:0016209,antioxidant activity; GO:0016…	PF03107.19:C1 domain	--	--	--
augustus_masked-HiC_scaffold_1-processed-1514.34	0	0	0.0648	0	0	0	0	0	0	0	0	0	0	0	1	0	0	0	0	0	0	0	0	0	HiC_scaffold_1	151469113	151469658	+	augustus_masked-HiC_scaffold_1-processed-gene-1514.34,augustus_masked-HiC_scaffold_1-processed-gene-1514.34	--	K15042 importin subunit alpha-6/7 | (RefSeq) uncharacterized LOC105761158 (A)	ko03013: Nucleocytoplasmic transport	putative nucleoredoxin 1 [Camellia lanceoleosa]	--	A0A4S4E9R2_CAMSI SubName: Full=Uncharacterized protein {ECO:0000313|EMBL:THG12878.1};	--	--	PF03107.19:C1 domain	--	--	--
augustus_masked-HiC_scaffold_1-processed-152.39	0.1253	0.0443	0.0442	0	0.0545	0	0.0355	0	0	0.0357	0	0.1	6	2	2	0	3	0	2	0	0	2	0	6	HiC_scaffold_1	15236264	15237862	+	augustus_masked-HiC_scaffold_1-processed-gene-152.39,augustus_masked-HiC_scaffold_1-processed-gene-152.39	--	K23541 Ca2+/H+ antiporter, TMEM165/GDT1 family | (RefSeq) pentatricopeptide repeat-containing protein At4g21065-like (A)	--	putative pentatricopeptide repeat-containing protein [Camellia lanceoleosa]	PP242_ARATH RecName: Full=Putative pentatricopeptide repeat-containing protein At3g18840;	A0A4V3WKZ3_CAMSI SubName: Full=Uncharacterized protein {ECO:0000313|EMBL:THG02677.1};	FOG: PPR repeat	--	PF01535.23:PPR repeat	--	--	--
augustus_masked-HiC_scaffold_1-processed-1522.4	0.052	0.1104	0.0367	0.1881	0.1057	0	0.1033	0.0162	0.1103	0.1037	0.0322	0.0277	3	6	2	12	7	0	7	1	9	7	2	2	HiC_scaffold_1	152223844	152225769	+	augustus_masked-HiC_scaffold_1-processed-gene-1522.4,augustus_masked-HiC_scaffold_1-processed-gene-1522.4	--	K12818 ATP-dependent RNA helicase DHX8/PRP22 [EC:3.6.4.13] | (RefSeq) probable pre-mRNA-splicing factor ATP-dependent RNA helicase DEAH5 (A)	ko03040: Spliceosome	putative pre-mRNA-splicing factor ATP-dependent RNA helicase DEAH5 [Camellia lanceoleosa]	DEAH5_ARATH RecName: Full=Probable pre-mRNA-splicing factor ATP-dependent RNA helicase DEAH5 {ECO:0000305}; EC=3.6.4.13; AltName: Full=DEAH RNA helicase homolog PRP22 {ECO:0000303|PubMed:17008405};	A0A4S4EPF4_CAMSI RecName: Full=RNA helicase {ECO:0000256|ARBA:ARBA00012552}; EC=3.6.4.13 {ECO:0000256|ARBA:ARBA00012552};	DEAH-box RNA helicase	GO:0071013,catalytic step 2 spliceosome; GO:0005739,mitochondrion; GO:0009506,plasmodesma; GO:0005524,ATP binding; GO:0016887,ATP hydrolysis activity; GO:0003729,mRNA binding; GO:0003723,RNA binding; GO:0003724,RNA helicase activity; GO:0000390,spliceosomal complex disassembly; GO:0000166,nucleotide binding; GO:0003674,molecular_function; GO:0005488,binding; GO:0017076,purine nucleotide binding; …	PF00271.34:Helicase conserved C-terminal domain	--	--	--
augustus_masked-HiC_scaffold_1-processed-1529.1	4.485	3.936	2.7841	43.1911	35.6682	42.6666	26.7057	25.2473	19.0176	77.1359	67.4701	78.8459	29	24	17	309	265	280	203	175	174	584	470	639	HiC_scaffold_1	152913142	152913357	+	augustus_masked-HiC_scaffold_1-processed-gene-1529.1,augustus_masked-HiC_scaffold_1-processed-gene-1529.1	--	--	--	Late embryogenesis abundant protein Lea14-A [Camellia lanceoleosa]	LEA14_SOYBN RecName: Full=Desiccation protectant protein Lea14 homolog;	A0A7J7H238_CAMSI RecName: Full=WHy domain-containing protein {ECO:0000259|SMART:SM00769};	--	GO:0009269,response to desiccation; GO:0001101,response to acid chemical; GO:0006950,response to stress; GO:0008150,biological_process; GO:0009414,response to water deprivation; GO:0009415,response to water; GO:0009628,response to abiotic stimulus; GO:0010035,response to inorganic substance; GO:0042221,response to chemical; GO:0050896,response to stimulus; GO:1901700,response to oxygen-containing…	PF03168.16:Late embryogenesis abundant protein	--	--	--
augustus_masked-HiC_scaffold_1-processed-1533.0	0.0201	0	0.0637	0.1088	0.1572	0.1779	0	0	0	0	0	0	1	0	3	6	9	9	0	0	0	0	0	0	HiC_scaffold_1	153273676	153275340	+	augustus_masked-HiC_scaffold_1-processed-gene-1533.0,augustus_masked-HiC_scaffold_1-processed-gene-1533.0	--	K15042 importin subunit alpha-6/7 | (RefSeq) uncharacterized LOC105761158 (A)	ko03013: Nucleocytoplasmic transport	putative nucleoredoxin 1 [Camellia lanceoleosa]	NRX11_ORYSJ RecName: Full=Probable nucleoredoxin 1-1; Short=OsNrx1-1; EC=1.8.1.8;	A0A7J7HJK7_CAMSI RecName: Full=ZZ-type domain-containing protein {ECO:0000259|PROSITE:PS50135};	--	GO:0004791,thioredoxin-disulfide reductase activity; GO:0003674,molecular_function; GO:0003824,catalytic activity; GO:0015035,protein-disulfide reductase activity; GO:0015036,disulfide oxidoreductase activity; GO:0016209,antioxidant activity; GO:0016491,oxidoreductase activity; GO:0016667,oxidoreductase activity, acting on a sulfur group of donors; GO:0016668,oxidoreductase activity, acting on a …	PF03107.19:C1 domain	--	--	--
augustus_masked-HiC_scaffold_1-processed-1536.5	0	0	0.0212	0.3264	0.3318	0.0791	0	0.0187	0.0142	0	0	0	0	0	1	18	19	4	0	1	1	0	0	0	HiC_scaffold_1	153623941	153625605	+	augustus_masked-HiC_scaffold_1-processed-gene-1536.5,augustus_masked-HiC_scaffold_1-processed-gene-1536.5	--	K15042 importin subunit alpha-6/7 | (RefSeq) uncharacterized LOC105761158 (A)	ko03013: Nucleocytoplasmic transport	putative nucleoredoxin 1 [Camellia lanceoleosa]	NRX1_ARATH RecName: Full=Probable nucleoredoxin 1; Short=AtNrx1; EC=1.8.1.8;	A0A7J7HJK7_CAMSI RecName: Full=ZZ-type domain-containing protein {ECO:0000259|PROSITE:PS50135};	--	GO:0005829,cytosol; GO:0005634,nucleus; GO:0004791,thioredoxin-disulfide reductase activity; GO:0009860,pollen tube growth; GO:0010183,pollen tube guidance; GO:0080092,regulation of pollen tube growth; GO:0003674,molecular_function; GO:0003824,catalytic activity; GO:0015035,protein-disulfide reductase activity; GO:0015036,disulfide oxidoreductase activity; GO:0016209,antioxidant activity; GO:0016…	PF03107.19:C1 domain	--	--	--
augustus_masked-HiC_scaffold_1-processed-1537.7	0	0	0.1074	0.3897	0.1987	0.1749	0	0	0	0.0217	0	0	0	0	4	17	9	7	0	0	0	1	0	0	HiC_scaffold_1	153719113	153720429	+	augustus_masked-HiC_scaffold_1-processed-gene-1537.7,augustus_masked-HiC_scaffold_1-processed-gene-1537.7	--	K15042 importin subunit alpha-6/7 | (RefSeq) uncharacterized LOC105761158 (A)	ko03013: Nucleocytoplasmic transport	putative nucleoredoxin 1 [Camellia lanceoleosa]	NRX1_ARATH RecName: Full=Probable nucleoredoxin 1; Short=AtNrx1; EC=1.8.1.8;	A0A7J7HJK7_CAMSI RecName: Full=ZZ-type domain-containing protein {ECO:0000259|PROSITE:PS50135};	--	GO:0005829,cytosol; GO:0005634,nucleus; GO:0004791,thioredoxin-disulfide reductase activity; GO:0009860,pollen tube growth; GO:0010183,pollen tube guidance; GO:0080092,regulation of pollen tube growth; GO:0003674,molecular_function; GO:0003824,catalytic activity; GO:0015035,protein-disulfide reductase activity; GO:0015036,disulfide oxidoreductase activity; GO:0016209,antioxidant activity; GO:0016…	PF03107.19:C1 domain	--	--	--
augustus_masked-HiC_scaffold_1-processed-1538.13	19.6664	19.1487	19.6374	9.643	8.6224	9.0942	7.6892	9.4791	8.9316	12.8366	13.7353	13.8665	929	853	876	504	468	436	427	480	597	710	699	821	HiC_scaffold_1	153811854	153813678	-	augustus_masked-HiC_scaffold_1-processed-gene-1538.13,augustus_masked-HiC_scaffold_1-processed-gene-1538.13	--	--	--	hypothetical protein LOK49_LG02G01229 [Camellia lanceoleosa]	--	A0A7J7HI63_CAMSI SubName: Full=Uncharacterized protein {ECO:0000313|EMBL:KAF5952602.1};	--	--	PF01763.19:Herpesvirus UL6 like	--	--	--
augustus_masked-HiC_scaffold_1-processed-1542.46	0	0	0	0.2614	0.5664	0.1425	0.9226	1.2141	1.022	0.0618	0.5369	0	0	0	0	4	9	2	15	18	20	1	8	0	HiC_scaffold_1	154240316	154240777	-	augustus_masked-HiC_scaffold_1-processed-gene-1542.46,augustus_masked-HiC_scaffold_1-processed-gene-1542.46	--	--	--	VQ motif-containing protein 17 [Camellia lanceoleosa]	VQ17_ARATH RecName: Full=VQ motif-containing protein 17 {ECO:0000303|PubMed:22535423}; Short=AtVQ17 {ECO:0000303|PubMed:22535423};	A0A2R6QKW3_ACTCC SubName: Full=VQ motif-containing protein {ECO:0000313|EMBL:PSS10036.1};	--	GO:0005634,nucleus; GO:0005575,cellular_component; GO:0005622,intracellular anatomical structure; GO:0043226,organelle; GO:0043227,membrane-bounded organelle; GO:0043229,intracellular organelle; GO:0043231,intracellular membrane-bounded organelle; GO:0110165,cellular anatomical entity	PF05678.17:VQ motif	--	--	--
augustus_masked-HiC_scaffold_1-processed-1542.47	0	0	0	0	0.213	0	0	0.1141	0	0	0	0	0	0	0	0	2	0	0	1	0	0	0	0	HiC_scaffold_1	154251623	154251895	-	augustus_masked-HiC_scaffold_1-processed-gene-1542.47,augustus_masked-HiC_scaffold_1-processed-gene-1542.47	--	--	--	hypothetical protein RHMOL_Rhmol07G0059400 [Rhododendron molle]	--	A0A7J0FVM8_9ERIC SubName: Full=Uncharacterized protein {ECO:0000313|EMBL:GFZ02742.1};	--	GO:0016021,integral component of membrane; GO:0005575,cellular_component; GO:0016020,membrane; GO:0031224,intrinsic component of membrane; GO:0110165,cellular anatomical entity	--	--	--	--
augustus_masked-HiC_scaffold_1-processed-1544.26	18.2934	17.1215	13.897	14.9521	17.9283	17.3975	8.8631	13.1327	15.4014	18.3405	18.6783	22.2736	230	203	165	208	259	222	131	177	274	270	253	351	HiC_scaffold_1	154468763	154469182	+	augustus_masked-HiC_scaffold_1-processed-gene-1544.26,augustus_masked-HiC_scaffold_1-processed-gene-1544.26	--	--	--	uncharacterized protein LOC114267671 [Camellia sinensis]	--	A0A5B7BN25_DAVIN SubName: Full=Uncharacterized protein {ECO:0000313|EMBL:MPA69241.1};	--	GO:0005509,calcium ion binding; GO:0003674,molecular_function; GO:0005488,binding; GO:0043167,ion binding; GO:0043169,cation binding; GO:0046872,metal ion binding	PF13499.9:EF-hand domain pair	--	--	--
augustus_masked-HiC_scaffold_1-processed-156.13	0	0	0.191	2.7299	0.2746	2.5319	1.0354	2.1448	1.4018	9.8179	12.9303	9.2437	0	0	4	67	7	57	27	51	44	255	309	257	HiC_scaffold_1	15649748	15650488	-	augustus_masked-HiC_scaffold_1-processed-gene-156.13,augustus_masked-HiC_scaffold_1-processed-gene-156.13	--	K03283 heat shock 70kDa protein 1/2/6/8 | (RefSeq) heat shock cognate 70 kDa protein 2-like isoform X1 (A)	ko03040: Spliceosome; ko04141: Protein processing in endoplasmic reticulum; ko04144: Endocytosis	hypothetical protein LOK49_LG02G03576 [Camellia lanceoleosa]	--	A0A4S4F2B5_CAMSI SubName: Full=Uncharacterized protein {ECO:0000313|EMBL:THG23184.1};	--	--	PF03107.19:C1 domain	--	--	--
augustus_masked-HiC_scaffold_1-processed-157.59	19.99	24.7846	21.2487	21.7422	24.3101	28.8327	39.2779	35.7358	34.4586	20.2207	20.5659	20.1331	526	615	528	633	735	770	1215	1008	1283	623	583	664	HiC_scaffold_1	15699450	15700328	+	augustus_masked-HiC_scaffold_1-processed-gene-157.59,augustus_masked-HiC_scaffold_1-processed-gene-157.59	--	K19041 E3 ubiquitin-protein ligase RNF38/44 [EC:2.3.2.27] | (RefSeq) LOW QUALITY PROTEIN: RING-H2 finger protein ATL65 (A)	--	RING-H2 finger protein ATL65 [Camellia lanceoleosa]	ATL65_ARATH RecName: Full=RING-H2 finger protein ATL65; EC=2.3.2.27 {ECO:0000305}; AltName: Full=RING-type E3 ubiquitin transferase ATL65 {ECO:0000305};	A0A4S4F1S2_CAMSI RecName: Full=RING-type E3 ubiquitin transferase {ECO:0000256|ARBA:ARBA00012483}; EC=2.3.2.27 {ECO:0000256|ARBA:ARBA00012483};	FOG: Predicted E3 ubiquitin ligase	GO:0009507,chloroplast; GO:0016021,integral component of membrane; GO:0031982,vesicle; GO:0046872,metal ion binding; GO:0016740,transferase activity; GO:0031625,ubiquitin protein ligase binding; GO:0016567,protein ubiquitination; GO:0003674,molecular_function; GO:0005488,binding; GO:0043167,ion binding; GO:0043169,cation binding; GO:0003824,catalytic activity; GO:0005515,protein binding; GO:00198…	PF13639.9:Ring finger domain	--	--	--
augustus_masked-HiC_scaffold_1-processed-1581.36	2.3638	2.1959	1.5308	0.6886	1.1561	0.6544	2.8084	1.7677	2.0709	4.9552	5.0591	4.2862	121	106	74	39	68	34	169	97	150	297	279	275	HiC_scaffold_1	158097033	158102075	+	augustus_masked-HiC_scaffold_1-processed-gene-1581.36,augustus_masked-HiC_scaffold_1-processed-gene-1581.36	--	K12373 hexosaminidase [EC:3.2.1.52] | (RefSeq) beta-hexosaminidase 2 (A)	ko00511: Other glycan degradation; ko00513: Various types of N-glycan biosynthesis; ko00520: Amino sugar and nucleotide sugar metabolism; ko00531: Glycosaminoglycan degradation; ko00600: Sphingolipid metabolism; ko00603: Glycosphingolipid biosynthesis - globo and isoglobo series; ko00604: Glycosphingolipid biosynthesis - ganglio series; ko01100: Metabolic pathways	hypothetical protein HYC85_010619 [Camellia sinensis]	HEXO2_ARATH RecName: Full=Beta-hexosaminidase 2; EC=3.2.1.52; AltName: Full=Beta-GlcNAcase 2; AltName: Full=Beta-N-acetylhexosaminidase 2; AltName: Full=Beta-hexosaminidase 3; Short=AtHEX3; AltName: Full=N-acetyl-beta-glucosaminidase 2; Flags: Precursor;	A0A7J7HJC7_CAMSI RecName: Full=Beta-hexosaminidase {ECO:0000256|PIRNR:PIRNR001093}; EC=3.2.1.52 {ECO:0000256|PIRNR:PIRNR001093};	Beta-N-acetylhexosaminidase	GO:0016020,membrane; GO:0005886,plasma membrane; GO:0004563,beta-N-acetylhexosaminidase activity; GO:0015929,hexosaminidase activity; GO:0102148,N-acetyl-beta-D-galactosaminidase activity; GO:0035251,UDP-glucosyltransferase activity; GO:0005975,carbohydrate metabolic process; GO:0030203,glycosaminoglycan metabolic process; GO:0003674,molecular_function; GO:0003824,catalytic activity; GO:0004553,h…	PF00728.25:Glycosyl hydrolase family 20, catalytic domain	--	--	--
augustus_masked-HiC_scaffold_1-processed-1597.20	0.3248	0.5904	0.1965	0.8806	0.2827	0.0914	0.2368	0.3462	0.4263	0.8717	1.0767	0.2961	7	12	4	21	7	2	6	8	13	22	25	8	HiC_scaffold_1	159762546	159763265	-	augustus_masked-HiC_scaffold_1-processed-gene-1597.20,augustus_masked-HiC_scaffold_1-processed-gene-1597.20	--	K11975 E3 ubiquitin-protein ligase RNF144 [EC:2.3.2.31] | (RefSeq) probable E3 ubiquitin-protein ligase ARI3 (A)	--	hypothetical protein LOK49_LG08G00875 [Camellia lanceoleosa]	RGSL1_ARATH RecName: Full=E3 ubiquitin-protein ligase RSL1 {ECO:0000303|PubMed:24388521}; EC=2.3.2.31 {ECO:0000269|PubMed:24388521}; AltName: Full=Protein RING FINGER OF SEED LONGEVITY 1 {ECO:0000303|PubMed:12446796, ECO:0000303|PubMed:24388521}; AltName: Full=RING-type E3 ubiquitin transferase RSL1 {ECO:0000303|PubMed:24388521};	A0A7J7GTC2_CAMSI SubName: Full=Uncharacterized protein {ECO:0000313|EMBL:KAF5942756.1};	Predicted E3 ubiquitin ligase	GO:0005737,cytoplasm; GO:0016021,integral component of membrane; GO:0009705,plant-type vacuole membrane; GO:0005886,plasma membrane; GO:0000151,ubiquitin ligase complex; GO:0046872,metal ion binding; GO:0003676,nucleic acid binding; GO:0004523,RNA-DNA hybrid ribonuclease activity; GO:0031624,ubiquitin conjugating enzyme binding; GO:0061630,ubiquitin protein ligase activity; GO:0009738,abscisic ac…	PF01485.24:IBR domain, a half RING-finger domain	--	--	--
augustus_masked-HiC_scaffold_1-processed-160.27	0.225	0.0795	0	0.4405	0.1958	0.2955	0.1914	0.1049	0.053	0.2562	0.2088	0.5085	6	2	0	13	6	8	6	3	2	8	6	17	HiC_scaffold_1	15987319	15988209	+	augustus_masked-HiC_scaffold_1-processed-gene-160.27,augustus_masked-HiC_scaffold_1-processed-gene-160.27	--	--	--	Transmembrane protein 45B [Camellia lanceoleosa]	--	A0A4S4EIM9_CAMSI SubName: Full=Uncharacterized protein {ECO:0000313|EMBL:THG16381.1};	--	GO:0016021,integral component of membrane; GO:0005575,cellular_component; GO:0016020,membrane; GO:0031224,intrinsic component of membrane; GO:0110165,cellular anatomical entity	PF04819.15:Family of unknown function (DUF716)	--	--	--
augustus_masked-HiC_scaffold_1-processed-160.31	0.0948	0.0201	0.0402	0.1372	0.066	0	0.0323	0.0531	0.0268	0.1782	0	0.0303	5	1	2	8	4	0	2	3	2	11	0	2	HiC_scaffold_1	16049964	16051724	+	augustus_masked-HiC_scaffold_1-processed-gene-160.31,augustus_masked-HiC_scaffold_1-processed-gene-160.31	--	K22262 WD repeat and FYVE domain-containing protein 3 | (RefSeq) protein SPIRRIG (A)	--	Pentatricopeptide repeat-containing protein [Camellia lanceoleosa]	PP285_ARATH RecName: Full=Pentatricopeptide repeat-containing protein At3g57430, chloroplastic; AltName: Full=Protein ORGANELLE TRANSCRIPT PROCESSING 84 {ECO:0000303|PubMed:19934379}; Flags: Precursor;	A0A4V3WIY8_CAMSI RecName: Full=DYW_deaminase domain-containing protein {ECO:0000259|Pfam:PF14432};	FOG: PPR repeat	GO:0009507,chloroplast; GO:0043231,intracellular membrane-bounded organelle; GO:0003729,mRNA binding; GO:0003723,RNA binding; GO:0008270,zinc ion binding; GO:0031425,chloroplast RNA processing; GO:0006397,mRNA processing; GO:0009451,RNA modification; GO:0003674,molecular_function; GO:0003676,nucleic acid binding; GO:0005488,binding; GO:0097159,organic cyclic compound binding; GO:1901363,heterocyc…	PF13041.9:PPR repeat family	--	--	--
augustus_masked-HiC_scaffold_1-processed-1625.22	0	0	0.1296	0.1106	0.426	0	0	0	0	0	0.1136	0	0	0	1	1	4	0	0	0	0	0	1	0	HiC_scaffold_1	162533850	162534122	+	augustus_masked-HiC_scaffold_1-processed-gene-1625.22,augustus_masked-HiC_scaffold_1-processed-gene-1625.22	--	--	--	hypothetical protein LOK49_LG02G01060 [Camellia lanceoleosa]	--	A0A7J7HED2_CAMSI SubName: Full=Uncharacterized protein {ECO:0000313|EMBL:KAF5951280.1};	E3 ubiquitin ligase	--	--	--	--	--
augustus_masked-HiC_scaffold_1-processed-1628.5	0	0	0	0	0	0	0	0	0	0	0.1932	0	0	0	0	0	0	0	0	0	0	0	2	0	HiC_scaffold_1	162841547	162841867	-	augustus_masked-HiC_scaffold_1-processed-gene-1628.5,augustus_masked-HiC_scaffold_1-processed-gene-1628.5	--	K24083 abhydrolase domain-containing protein 13 [EC:3.-.-.-] | (RefSeq) protein bem46-like isoform X1 (A)	--	hypothetical protein TEA_022983 [Camellia sinensis var. sinensis]	ALFL9_ORYSI RecName: Full=PHD finger protein ALFIN-LIKE 9;	A0A4S4E8Q9_CAMSI RecName: Full=PHD-type domain-containing protein {ECO:0000259|PROSITE:PS50016};	Uncharacterized PHD Zn-finger protein	GO:0005634,nucleus; GO:0042393,histone binding; GO:0046872,metal ion binding; GO:0006325,chromatin organization; GO:0006355,regulation of DNA-templated transcription; GO:0003674,molecular_function; GO:0005488,binding; GO:0005515,protein binding; GO:0043167,ion binding; GO:0043169,cation binding; GO:0008150,biological_process; GO:0009987,cellular process; GO:0016043,cellular component organization…	PF12165.11:Alfin	--	--	--
augustus_masked-HiC_scaffold_1-processed-1631.1	0	0	0	0	0	0	0.2105	0	0	0	0	0	0	0	0	0	0	0	2	0	0	0	0	0	HiC_scaffold_1	163108134	163108403	+	augustus_masked-HiC_scaffold_1-processed-gene-1631.1,augustus_masked-HiC_scaffold_1-processed-gene-1631.1	--	--	--	putative receptor-like protein kinase [Camellia lanceoleosa]	Y1105_ARATH RecName: Full=Probable receptor-like protein kinase At1g11050; EC=2.7.11.1; Flags: Precursor;	A0A4S4E4F8_CAMSI RecName: Full=Protein kinase domain-containing protein {ECO:0000259|PROSITE:PS50011};	Serine/threonine protein kinase	GO:0016021,integral component of membrane; GO:0005886,plasma membrane; GO:0005524,ATP binding; GO:0106310,protein serine kinase activity; GO:0004674,protein serine/threonine kinase activity; GO:0004714,transmembrane receptor protein tyrosine kinase activity; GO:0000166,nucleotide binding; GO:0003674,molecular_function; GO:0005488,binding; GO:0017076,purine nucleotide binding; GO:0030554,adenyl nu…	--	--	--	--
augustus_masked-HiC_scaffold_1-processed-1637.16	1.7131	0.2595	0.6479	1.8801	2.8753	1.5673	0.2082	0	0.3459	1.1495	2.158	1.7573	14	2	5	17	27	13	2	0	4	11	19	18	HiC_scaffold_1	163785766	163786038	+	augustus_masked-HiC_scaffold_1-processed-gene-1637.16,augustus_masked-HiC_scaffold_1-processed-gene-1637.16	--	--	--	hypothetical protein LOK49_LG02G01084 [Camellia lanceoleosa]	--	A0A7J7HED2_CAMSI SubName: Full=Uncharacterized protein {ECO:0000313|EMBL:KAF5951280.1};	E3 ubiquitin ligase	--	--	--	--	--
augustus_masked-HiC_scaffold_1-processed-1639.23	0	0	0	0	0	0	0	0	0	0.0937	0.1018	0.0875	0	0	0	0	0	0	0	0	0	2	2	2	HiC_scaffold_1	163929904	163930512	+	augustus_masked-HiC_scaffold_1-processed-gene-1639.23,augustus_masked-HiC_scaffold_1-processed-gene-1639.23	--	--	--	hypothetical protein HYC85_027954 [Camellia sinensis]	--	A0A7J7FTR4_CAMSI SubName: Full=Uncharacterized protein {ECO:0000313|EMBL:KAF5931783.1};	--	--	--	--	--	--
augustus_masked-HiC_scaffold_1-processed-1650.54	0	0	0	0	0.0507	0	0	0	0	0	0	0	0	0	0	0	1	0	0	0	0	0	0	0	HiC_scaffold_1	165032264	165032836	-	augustus_masked-HiC_scaffold_1-processed-gene-1650.54,augustus_masked-HiC_scaffold_1-processed-gene-1650.54	--	K12355 coniferyl-aldehyde dehydrogenase [EC:1.2.1.68] | (RefSeq) aldehyde dehydrogenase family 2 member C4-like (A)	ko00940: Phenylpropanoid biosynthesis; ko01110: Biosynthesis of secondary metabolites	uncharacterized protein LOC114292710 [Camellia sinensis]	--	A0A7J7FZN6_CAMSI SubName: Full=Uncharacterized protein {ECO:0000313|EMBL:KAF5933018.1};	FOG: Transposon-encoded proteins with TYA, reverse transcriptase, integrase domains in various combinations	--	--	--	--	--
augustus_masked-HiC_scaffold_1-processed-1653.32	4.038	2.0761	0.907	0.8847	5.1117	2.773	0	0	0	2.6126	1.363	1.0739	33	16	7	8	48	23	0	0	0	25	12	11	HiC_scaffold_1	165322807	165323079	+	augustus_masked-HiC_scaffold_1-processed-gene-1653.32,augustus_masked-HiC_scaffold_1-processed-gene-1653.32	--	--	--	hypothetical protein LOK49_LG02G01022 [Camellia lanceoleosa]	--	A0A7J7HED2_CAMSI SubName: Full=Uncharacterized protein {ECO:0000313|EMBL:KAF5951280.1};	E3 ubiquitin ligase	--	--	--	--	--
augustus_masked-HiC_scaffold_1-processed-166.9	11.2646	20.8699	23.0343	40.9579	38.9893	41.2065	43.9455	33.4573	32.5754	19.0198	19.2295	14.7723	87	152	168	350	346	323	399	277	356	172	160	143	HiC_scaffold_1	16593456	16593713	-	augustus_masked-HiC_scaffold_1-processed-gene-166.9,augustus_masked-HiC_scaffold_1-processed-gene-166.9	--	K10767 mRNA N6-methyladenine demethylase [EC:1.14.11.53] | (RefSeq) uncharacterized protein LOC18440637 isoform X1 (A)	--	RNA demethylase ALKBH10B [Camellia lanceoleosa]	AK10B_ARATH RecName: Full=RNA demethylase ALKBH10B {ECO:0000305}; EC=1.14.11.53 {ECO:0000269|PubMed:29180595}; AltName: Full=Alkylated DNA repair protein alkB homolog 10B {ECO:0000305}; AltName: Full=Alpha-ketoglutarate-dependent dioxygenase alkB homolog 10B {ECO:0000305};	A0A7J7GY31_CAMSI SubName: Full=Uncharacterized protein {ECO:0000313|EMBL:KAF5945619.1};	Uncharacterized conserved protein	GO:0032451,demethylase activity; GO:0046872,metal ion binding; GO:0003729,mRNA binding; GO:1990931,mRNA N6-methyladenosine dioxygenase activity; GO:0006402,mRNA catabolic process; GO:0010228,vegetative to reproductive phase transition of meristem; GO:0003674,molecular_function; GO:0003824,catalytic activity; GO:0005488,binding; GO:0043167,ion binding; GO:0043169,cation binding; GO:0003676,nucleic…	--	--	--	--
augustus_masked-HiC_scaffold_1-processed-1675.0	0.092	0	0	0	0	0	0	0	0	0	0	0	2	0	0	0	0	0	0	0	0	0	0	0	HiC_scaffold_1	167521173	167521898	+	augustus_masked-HiC_scaffold_1-processed-gene-1675.0,augustus_masked-HiC_scaffold_1-processed-gene-1675.0	--	--	--	uncharacterized protein LOC114310807 [Camellia sinensis]	--	A0A4S4DFI2_CAMSI SubName: Full=Uncharacterized protein {ECO:0000313|EMBL:THG01482.1};	--	--	--	--	--	--
augustus_masked-HiC_scaffold_1-processed-1693.20	0	0	0	0.2635	0	0.1723	0.0992	0	0.0412	0.0996	0.0541	0	0	0	0	5	0	3	2	0	1	2	1	0	HiC_scaffold_1	169325804	169326376	-	augustus_masked-HiC_scaffold_1-processed-gene-1693.20,augustus_masked-HiC_scaffold_1-processed-gene-1693.20	--	--	--	Shewanella-like protein phosphatase 2 [Camellia lanceoleosa]	SLP2_ARATH RecName: Full=Shewanella-like protein phosphatase 2 {ECO:0000303|PubMed:21976480}; Short=AtSLP2 {ECO:0000303|PubMed:21976480}; EC=3.1.-.- {ECO:0000305};	A0A4S4ELE1_CAMSI RecName: Full=Metallophos domain-containing protein {ECO:0000259|Pfam:PF00149};	Serine/threonine specific protein phosphatase PP1, catalytic subunit	GO:0005829,cytosol; GO:0030145,manganese ion binding; GO:0016791,phosphatase activity; GO:0004721,phosphoprotein phosphatase activity; GO:0003674,molecular_function; GO:0005488,binding; GO:0043167,ion binding; GO:0043169,cation binding; GO:0046872,metal ion binding; GO:0046914,transition metal ion binding; GO:0003824,catalytic activity; GO:0016787,hydrolase activity; GO:0016788,hydrolase activity…	PF00149.31:Calcineurin-like phosphoesterase	--	--	--
augustus_masked-HiC_scaffold_1-processed-1694.12	7.9639	5.9995	6.8688	4.1037	3.5753	6.4976	8.0006	9.1773	11.4093	14.6496	16.3233	14.2605	221	157	180	126	114	183	261	273	448	476	488	496	HiC_scaffold_1	169485470	169486396	+	augustus_masked-HiC_scaffold_1-processed-gene-1694.12,augustus_masked-HiC_scaffold_1-processed-gene-1694.12	--	--	--	hypothetical protein LOK49_LG02G00933 [Camellia lanceoleosa]	--	A0A4S4D1E0_CAMSI SubName: Full=Uncharacterized protein {ECO:0000313|EMBL:THF96044.1};	--	--	--	--	--	--
augustus_masked-HiC_scaffold_1-processed-1705.9	0	0.0679	0.0339	0.0578	0	0	0.2177	0.0895	0.1131	0.1913	0	0.0255	0	2	1	2	0	0	8	3	5	7	0	1	HiC_scaffold_1	170556434	170557477	-	augustus_masked-HiC_scaffold_1-processed-gene-1705.9,augustus_masked-HiC_scaffold_1-processed-gene-1705.9	--	K10663 E3 ubiquitin-protein ligase ATL4 [EC:2.3.2.27] | (RefSeq) E3 ubiquitin-protein ligase ATL4-like (A)	--	E3 ubiquitin-protein ligase ATL4 [Camellia lanceoleosa]	ATL4_ARATH RecName: Full=E3 ubiquitin-protein ligase ATL4 {ECO:0000305}; EC=2.3.2.27 {ECO:0000269|PubMed:15644464}; AltName: Full=Protein ARABIDOPSIS TOXICOS EN LEVADURA 4 {ECO:0000303|PubMed:10480382}; Short=Protein ATL4 {ECO:0000303|PubMed:10480382}; AltName: Full=RING-H2 finger X1a {ECO:0000303|PubMed:9781696}; AltName: Full=RING-H2 zinc finger protein ATL4 {ECO:0000305}; AltName: Full=RING-H2…	A0A7J7HL69_CAMSI RecName: Full=RING-type domain-containing protein {ECO:0000259|PROSITE:PS50089};	FOG: Predicted E3 ubiquitin ligase	GO:0016021,integral component of membrane; GO:0046872,metal ion binding; GO:0031625,ubiquitin protein ligase binding; GO:0004842,ubiquitin-protein transferase activity; GO:0016567,protein ubiquitination; GO:0003674,molecular_function; GO:0005488,binding; GO:0043167,ion binding; GO:0043169,cation binding; GO:0005515,protein binding; GO:0019899,enzyme binding; GO:0044389,ubiquitin-like protein liga…	PF13639.9:Ring finger domain	--	--	--
augustus_masked-HiC_scaffold_1-processed-1711.25	2.6221	1.4855	1.5215	0.5844	0.6877	0.7432	1.1	0.9047	1.1169	3.4052	3.4008	3.4103	73	39	40	18	22	21	36	27	44	111	102	119	HiC_scaffold_1	171093636	171094565	+	augustus_masked-HiC_scaffold_1-processed-gene-1711.25,augustus_masked-HiC_scaffold_1-processed-gene-1711.25	--	K12501 homogentisate solanesyltransferase [EC:2.5.1.117] | (RefSeq) hypothetical protein (A)	ko00130: Ubiquinone and other terpenoid-quinone biosynthesis; ko01100: Metabolic pathways; ko01110: Biosynthesis of secondary metabolites; ko01240: Biosynthesis of cofactors	Trihelix transcription factor ASIL2 [Camellia lanceoleosa]	ASIL2_ARATH RecName: Full=Trihelix transcription factor ASIL2 {ECO:0000305}; AltName: Full=6B-interacting protein 1-like 2 {ECO:0000303|PubMed:21330492}; AltName: Full=Trihelix DNA-binding protein ASIL2 {ECO:0000305};	A0A7J7HJ51_CAMSI RecName: Full=MADF domain-containing protein {ECO:0000259|SMART:SM00595};	Transcription factor GT-2 and related proteins, contains trihelix DNA-binding/SANT domain	GO:0005634,nucleus; GO:0003700,DNA-binding transcription factor activity; GO:0000976,transcription cis-regulatory region binding; GO:0009793,embryo development ending in seed dormancy; GO:0006355,regulation of DNA-templated transcription; GO:0010431,seed maturation; GO:0003674,molecular_function; GO:0140110,transcription regulator activity; GO:0001067,transcription regulatory region nucleic acid …	PF13837.9:Myb/SANT-like DNA-binding domain	Trihelix	TF	Trihelix
augustus_masked-HiC_scaffold_1-processed-1715.45	0	0	0.0234	0	0.1927	0.0436	0.0377	0	0.0939	0.0567	0.1233	0.0706	0	0	1	0	10	2	2	0	6	3	6	4	HiC_scaffold_1	171535270	171536778	-	augustus_masked-HiC_scaffold_1-processed-gene-1715.45,augustus_masked-HiC_scaffold_1-processed-gene-1715.45	--	K22651 E3 ubiquitin-protein ligase RNF4 [EC:2.3.2.27] | (RefSeq) LOW QUALITY PROTEIN: pentatricopeptide repeat-containing protein At1g50270-like (A)	--	Pentatricopeptide repeat-containing protein [Camellia lanceoleosa]	PP184_ARATH RecName: Full=Pentatricopeptide repeat-containing protein At2g34400;	A0A7J7HL91_CAMSI SubName: Full=Uncharacterized protein {ECO:0000313|EMBL:KAF5952758.1};	FOG: PPR repeat	--	PF01535.23:PPR repeat	--	--	--
augustus_masked-HiC_scaffold_1-processed-1721.22	5.3348	4.67	4.5876	9.0608	11.6853	8.2197	9.076	9.4189	10.3744	1.8041	1.6949	1.8854	149	123	121	280	375	233	298	282	410	59	51	66	HiC_scaffold_1	172176153	172177085	+	augustus_masked-HiC_scaffold_1-processed-gene-1721.22,augustus_masked-HiC_scaffold_1-processed-gene-1721.22	--	K12501 homogentisate solanesyltransferase [EC:2.5.1.117] | (RefSeq) hypothetical protein (A)	ko00130: Ubiquinone and other terpenoid-quinone biosynthesis; ko01100: Metabolic pathways; ko01110: Biosynthesis of secondary metabolites; ko01240: Biosynthesis of cofactors	Trihelix transcription factor ASIL2 [Camellia lanceoleosa]	ASIL2_ARATH RecName: Full=Trihelix transcription factor ASIL2 {ECO:0000305}; AltName: Full=6B-interacting protein 1-like 2 {ECO:0000303|PubMed:21330492}; AltName: Full=Trihelix DNA-binding protein ASIL2 {ECO:0000305};	A0A4S4DDX7_CAMSI RecName: Full=MADF domain-containing protein {ECO:0000259|SMART:SM00595};	Transcription factor GT-2 and related proteins, contains trihelix DNA-binding/SANT domain	GO:0005634,nucleus; GO:0003700,DNA-binding transcription factor activity; GO:0000976,transcription cis-regulatory region binding; GO:0009793,embryo development ending in seed dormancy; GO:0006355,regulation of DNA-templated transcription; GO:0010431,seed maturation; GO:0003674,molecular_function; GO:0140110,transcription regulator activity; GO:0001067,transcription regulatory region nucleic acid …	PF13837.9:Myb/SANT-like DNA-binding domain	Trihelix	TF	Trihelix
augustus_masked-HiC_scaffold_1-processed-1727.5	2.1498	3.6827	2.4517	2.242	6.2368	5.0512	0	0.2057	0.039	0.0942	0.1535	0	39	63	42	45	130	93	0	4	1	2	3	0	HiC_scaffold_1	172701855	172702460	-	augustus_masked-HiC_scaffold_1-processed-gene-1727.5,augustus_masked-HiC_scaffold_1-processed-gene-1727.5	--	K20359 PRA1 family protein 1 | (RefSeq) PRA1 family protein F2 (A)	--	hypothetical protein LOK49_LG02G00862 [Camellia lanceoleosa]	--	A0A7J7HJZ7_CAMSI RecName: Full=PRA1 family protein {ECO:0000256|RuleBase:RU363107};	--	GO:0005783,endoplasmic reticulum; GO:0016021,integral component of membrane; GO:0016192,vesicle-mediated transport; GO:0006810,transport; GO:0008150,biological_process; GO:0051179,localization; GO:0051234,establishment of localization; GO:0005575,cellular_component; GO:0005622,intracellular anatomical structure; GO:0005737,cytoplasm; GO:0012505,endomembrane system; GO:0043226,organelle; GO:004322…	PF03208.22:PRA1 family protein	--	--	--
augustus_masked-HiC_scaffold_1-processed-1727.7	0	0	0	0.0711	0.1712	0	0	0	0.0834	0	0	0	0	0	0	4	10	0	0	0	6	0	0	0	HiC_scaffold_1	172719873	172721570	-	augustus_masked-HiC_scaffold_1-processed-gene-1727.7,augustus_masked-HiC_scaffold_1-processed-gene-1727.7	--	K22651 E3 ubiquitin-protein ligase RNF4 [EC:2.3.2.27] | (RefSeq) LOW QUALITY PROTEIN: pentatricopeptide repeat-containing protein At1g50270-like (A)	--	Pentatricopeptide repeat-containing protein [Camellia lanceoleosa]	PP184_ARATH RecName: Full=Pentatricopeptide repeat-containing protein At2g34400;	A0A7J7HL91_CAMSI SubName: Full=Uncharacterized protein {ECO:0000313|EMBL:KAF5952758.1};	FOG: PPR repeat	--	PF13041.9:PPR repeat family	--	--	--
augustus_masked-HiC_scaffold_1-processed-1729.2	0	0	0.1162	0	0	0	0	0	0	0	0	0	0	0	2	0	0	0	0	0	0	0	0	0	HiC_scaffold_1	172964173	172964781	+	augustus_masked-HiC_scaffold_1-processed-gene-1729.2,augustus_masked-HiC_scaffold_1-processed-gene-1729.2	--	--	--	hypothetical protein HYC85_028858 [Camellia sinensis]	--	A0A7J7FX20_CAMSI SubName: Full=Uncharacterized protein {ECO:0000313|EMBL:KAF5932687.1};	--	--	--	--	--	--
augustus_masked-HiC_scaffold_1-processed-173.7	0.3065	0.1805	0.2164	0.0616	0	0.0336	0.3476	0.0318	0.2407	0.2327	0.1896	0.2717	9	5	6	2	0	1	12	1	10	8	6	10	HiC_scaffold_1	17309028	17310008	-	augustus_masked-HiC_scaffold_1-processed-gene-173.7,augustus_masked-HiC_scaffold_1-processed-gene-173.7	--	K13258 2-hydroxyisoflavanone dehydratase [EC:4.2.1.105] | (RefSeq) uncharacterized protein LOC115994703 (A)	ko00943: Isoflavonoid biosynthesis; ko01100: Metabolic pathways; ko01110: Biosynthesis of secondary metabolites	probable carboxylesterase 12 [Camellia sinensis]	CXE12_ARATH RecName: Full=Probable carboxylesterase 12; AltName: Full=AtCXE12; EC=3.1.1.1;	A0A4S4D2R1_CAMSI RecName: Full=Abhydrolase_3 domain-containing protein {ECO:0000259|Pfam:PF07859};	Arylacetamide deacetylase	GO:0005737,cytoplasm; GO:0005829,cytosol; GO:0052689,carboxylic ester hydrolase activity; GO:0016787,hydrolase activity; GO:0080030,methyl indole-3-acetate esterase activity; GO:0003674,molecular_function; GO:0003824,catalytic activity; GO:0016788,hydrolase activity, acting on ester bonds; GO:0005575,cellular_component; GO:0005622,intracellular anatomical structure; GO:0110165,cellular anatomical…	PF07859.16:alpha/beta hydrolase fold	--	--	--
augustus_masked-HiC_scaffold_1-processed-173.8	0	0	0	0	0	0.0475	0	0	0	0	0	0	0	0	0	0	0	1	0	0	0	0	0	0	HiC_scaffold_1	17364314	17365006	-	augustus_masked-HiC_scaffold_1-processed-gene-173.8,augustus_masked-HiC_scaffold_1-processed-gene-173.8	--	K13258 2-hydroxyisoflavanone dehydratase [EC:4.2.1.105] | (RefSeq) 2-hydroxyisoflavanone dehydratase-like (A)	ko00943: Isoflavonoid biosynthesis; ko01100: Metabolic pathways; ko01110: Biosynthesis of secondary metabolites	probable carboxylesterase 12 [Camellia sinensis]	CXE12_ARATH RecName: Full=Probable carboxylesterase 12; AltName: Full=AtCXE12; EC=3.1.1.1;	A0A7J7HH06_CAMSI RecName: Full=Abhydrolase_3 domain-containing protein {ECO:0000259|Pfam:PF07859};	Arylacetamide deacetylase	GO:0005737,cytoplasm; GO:0005829,cytosol; GO:0052689,carboxylic ester hydrolase activity; GO:0016787,hydrolase activity; GO:0080030,methyl indole-3-acetate esterase activity; GO:0003674,molecular_function; GO:0003824,catalytic activity; GO:0016788,hydrolase activity, acting on ester bonds; GO:0005575,cellular_component; GO:0005622,intracellular anatomical structure; GO:0110165,cellular anatomical…	PF07859.16:alpha/beta hydrolase fold	--	--	--
augustus_masked-HiC_scaffold_1-processed-1747.22	0	0	0	0	0	0	0	0	0	0.0408	0	0	0	0	0	0	0	0	0	0	0	1	0	0	HiC_scaffold_1	174689205	174689903	+	augustus_masked-HiC_scaffold_1-processed-gene-1747.22,augustus_masked-HiC_scaffold_1-processed-gene-1747.22	--	--	--	Uncharacterized protein LOK49_LG08G00665 [Camellia lanceoleosa]	--	A0A7J7I3Z0_CAMSI SubName: Full=Uncharacterized protein {ECO:0000313|EMBL:KAF5959124.1};	--	GO:0031969,chloroplast membrane; GO:0005575,cellular_component; GO:0005622,intracellular anatomical structure; GO:0005737,cytoplasm; GO:0009507,chloroplast; GO:0009526,plastid envelope; GO:0009536,plastid; GO:0009941,chloroplast envelope; GO:0016020,membrane; GO:0031090,organelle membrane; GO:0031967,organelle envelope; GO:0031975,envelope; GO:0042170,plastid membrane; GO:0043226,organelle; GO:00…	--	--	--	--
augustus_masked-HiC_scaffold_1-processed-1756.14	0.3356	0.3768	0.3345	0.6602	0.6873	0.7003	0.7725	0.3131	0.5023	0.5902	0.4581	0.4883	17	18	16	37	40	36	46	17	36	35	25	31	HiC_scaffold_1	175591798	175593489	+	augustus_masked-HiC_scaffold_1-processed-gene-1756.14,augustus_masked-HiC_scaffold_1-processed-gene-1756.14	--	K15032 mTERF domain-containing protein, mitochondrial | (RefSeq) transcription termination factor MTERF15, mitochondrial (A)	--	hypothetical protein LOK49_LG02G00808 [Camellia lanceoleosa]	MTEFH_ARATH RecName: Full=Transcription termination factor MTEF18, mitochondrial {ECO:0000305}; AltName: Full=Mitochondrial transcription termination factor 18 {ECO:0000303|PubMed:23087700}; AltName: Full=Protein SUPPRESSOR OF HOT1-4 1 {ECO:0000303|PubMed:22942382}; Flags: Precursor;	A0A2R6QPH8_ACTCC SubName: Full=Transcription termination factor like {ECO:0000313|EMBL:PSS11839.1};	Mitochondrial transcription termination factor, mTERF	GO:0009507,chloroplast; GO:0005739,mitochondrion; GO:0003690,double-stranded DNA binding; GO:0009658,chloroplast organization; GO:0032502,developmental process; GO:0006353,DNA-templated transcription termination; GO:0007005,mitochondrion organization; GO:0006355,regulation of DNA-templated transcription; GO:0003674,molecular_function; GO:0003676,nucleic acid binding; GO:0003677,DNA binding; GO:00…	PF02536.17:mTERF	mTERF	TR	mTERF
augustus_masked-HiC_scaffold_1-processed-1760.9	4.9489	10.6796	7.0224	4.8754	10.7893	6.4366	0.3368	0.3693	0.1574	0.1268	0.023	0.0395	200	407	268	218	501	264	16	16	9	6	1	2	HiC_scaffold_1	176069776	176071125	+	augustus_masked-HiC_scaffold_1-processed-gene-1760.9,augustus_masked-HiC_scaffold_1-processed-gene-1760.9	--	K08237 hydroquinone glucosyltransferase [EC:2.4.1.218] | (RefSeq) hydroquinone glucosyltransferase-like (A)	--	Hydroquinone glucosyltransferase [Camellia lanceoleosa]	HQGT_RAUSE RecName: Full=Hydroquinone glucosyltransferase; EC=2.4.1.218; AltName: Full=Arbutin synthase;	A0A4S4E032_CAMSI SubName: Full=Uncharacterized protein {ECO:0000313|EMBL:THG09113.1};	UDP-glucuronosyl and UDP-glucosyl transferase	GO:0050505,hydroquinone glucosyltransferase activity; GO:0003674,molecular_function; GO:0003824,catalytic activity; GO:0008194,UDP-glycosyltransferase activity; GO:0016740,transferase activity; GO:0016757,glycosyltransferase activity; GO:0016758,hexosyltransferase activity; GO:0035251,UDP-glucosyltransferase activity; GO:0046527,glucosyltransferase activity	PF00201.21:UDP-glucoronosyl and UDP-glucosyl transferase	--	--	--
augustus_masked-HiC_scaffold_1-processed-1764.2	1.4011	4.1185	3.2277	3.7101	6.7388	3.8025	0.0418	0.0688	0.0347	0.3359	0.3194	0.0784	57	158	124	167	315	157	2	3	2	16	14	4	HiC_scaffold_1	176407319	176408677	+	augustus_masked-HiC_scaffold_1-processed-gene-1764.2,augustus_masked-HiC_scaffold_1-processed-gene-1764.2	--	K08237 hydroquinone glucosyltransferase [EC:2.4.1.218] | (RefSeq) hydroquinone glucosyltransferase-like (A)	--	hypothetical protein HYC85_010803 [Camellia sinensis]	HQGT_RAUSE RecName: Full=Hydroquinone glucosyltransferase; EC=2.4.1.218; AltName: Full=Arbutin synthase;	A0A7J7HJG2_CAMSI SubName: Full=Uncharacterized protein {ECO:0000313|EMBL:KAF5952859.1};	UDP-glucuronosyl and UDP-glucosyl transferase	GO:0050505,hydroquinone glucosyltransferase activity; GO:0003674,molecular_function; GO:0003824,catalytic activity; GO:0008194,UDP-glycosyltransferase activity; GO:0016740,transferase activity; GO:0016757,glycosyltransferase activity; GO:0016758,hexosyltransferase activity; GO:0035251,UDP-glucosyltransferase activity; GO:0046527,glucosyltransferase activity	PF00201.21:UDP-glucoronosyl and UDP-glucosyl transferase	--	--	--
augustus_masked-HiC_scaffold_1-processed-1767.35	0.0936	0	0.0495	0.5074	1.7509	0.9681	0.1194	0.0873	0	0	0	0.0373	4	0	2	24	86	42	6	4	0	0	0	2	HiC_scaffold_1	176742422	176743849	-	augustus_masked-HiC_scaffold_1-processed-gene-1767.35,augustus_masked-HiC_scaffold_1-processed-gene-1767.35	--	K08237 hydroquinone glucosyltransferase [EC:2.4.1.218] | (RefSeq) hydroquinone glucosyltransferase-like (A)	--	hypothetical protein HYC85_010802 [Camellia sinensis]	HQGT_RAUSE RecName: Full=Hydroquinone glucosyltransferase; EC=2.4.1.218; AltName: Full=Arbutin synthase;	A0A7J7HLJ1_CAMSI RecName: Full=Glycosyltransferase {ECO:0000256|RuleBase:RU362057}; EC=2.4.1.- {ECO:0000256|RuleBase:RU362057};	UDP-glucuronosyl and UDP-glucosyl transferase	GO:0050505,hydroquinone glucosyltransferase activity; GO:0003674,molecular_function; GO:0003824,catalytic activity; GO:0008194,UDP-glycosyltransferase activity; GO:0016740,transferase activity; GO:0016757,glycosyltransferase activity; GO:0016758,hexosyltransferase activity; GO:0035251,UDP-glucosyltransferase activity; GO:0046527,glucosyltransferase activity	PF00201.21:UDP-glucoronosyl and UDP-glucosyl transferase	--	--	--
augustus_masked-HiC_scaffold_1-processed-1770.2	0	0	0	0	0	0	0	0	0	0.0202	0.0878	0.0377	0	0	0	0	0	0	0	0	0	1	4	2	HiC_scaffold_1	177005532	177006944	-	augustus_masked-HiC_scaffold_1-processed-gene-1770.2,augustus_masked-HiC_scaffold_1-processed-gene-1770.2	--	K08237 hydroquinone glucosyltransferase [EC:2.4.1.218] | (RefSeq) hydroquinone glucosyltransferase-like (A)	--	Hydroquinone glucosyltransferase [Camellia lanceoleosa]	HQGT_RAUSE RecName: Full=Hydroquinone glucosyltransferase; EC=2.4.1.218; AltName: Full=Arbutin synthase;	A0A4S4EXZ5_CAMSI RecName: Full=Glycosyltransferase {ECO:0000256|RuleBase:RU362057}; EC=2.4.1.- {ECO:0000256|RuleBase:RU362057};	UDP-glucuronosyl and UDP-glucosyl transferase	GO:0050505,hydroquinone glucosyltransferase activity; GO:0003674,molecular_function; GO:0003824,catalytic activity; GO:0008194,UDP-glycosyltransferase activity; GO:0016740,transferase activity; GO:0016757,glycosyltransferase activity; GO:0016758,hexosyltransferase activity; GO:0035251,UDP-glucosyltransferase activity; GO:0046527,glucosyltransferase activity	PF00201.21:UDP-glucoronosyl and UDP-glucosyl transferase	--	--	--
augustus_masked-HiC_scaffold_1-processed-1770.3	0.0952	0.1009	0	0	0	0	0	0	0	0.0406	0.3313	0.1139	4	4	0	0	0	0	0	0	0	2	15	6	HiC_scaffold_1	177026078	177027481	-	augustus_masked-HiC_scaffold_1-processed-gene-1770.3,augustus_masked-HiC_scaffold_1-processed-gene-1770.3	--	K08237 hydroquinone glucosyltransferase [EC:2.4.1.218] | (RefSeq) hydroquinone glucosyltransferase-like (A)	--	Hydroquinone glucosyltransferase [Camellia lanceoleosa]	HQGT_RAUSE RecName: Full=Hydroquinone glucosyltransferase; EC=2.4.1.218; AltName: Full=Arbutin synthase;	A0A7J7HJV1_CAMSI RecName: Full=Glycosyltransferase {ECO:0000256|RuleBase:RU362057}; EC=2.4.1.- {ECO:0000256|RuleBase:RU362057};	UDP-glucuronosyl and UDP-glucosyl transferase	GO:0050505,hydroquinone glucosyltransferase activity; GO:0003674,molecular_function; GO:0003824,catalytic activity; GO:0008194,UDP-glycosyltransferase activity; GO:0016740,transferase activity; GO:0016757,glycosyltransferase activity; GO:0016758,hexosyltransferase activity; GO:0035251,UDP-glucosyltransferase activity; GO:0046527,glucosyltransferase activity	PF00201.21:UDP-glucoronosyl and UDP-glucosyl transferase	--	--	--
augustus_masked-HiC_scaffold_1-processed-1773.0	1.4752	1.2111	0.9322	0.7096	1.9672	0.2579	0.0607	0.1998	0.2186	3.8812	3.6882	3.1322	62	48	37	33	95	11	3	9	13	191	167	165	HiC_scaffold_1	177297604	177299007	-	augustus_masked-HiC_scaffold_1-processed-gene-1773.0,augustus_masked-HiC_scaffold_1-processed-gene-1773.0	--	K08237 hydroquinone glucosyltransferase [EC:2.4.1.218] | (RefSeq) hydroquinone glucosyltransferase-like (A)	--	Hydroquinone glucosyltransferase [Camellia lanceoleosa]	HQGT_RAUSE RecName: Full=Hydroquinone glucosyltransferase; EC=2.4.1.218; AltName: Full=Arbutin synthase;	A0A4S4EQ64_CAMSI RecName: Full=Glycosyltransferase {ECO:0000256|RuleBase:RU362057}; EC=2.4.1.- {ECO:0000256|RuleBase:RU362057};	UDP-glucuronosyl and UDP-glucosyl transferase	GO:0050505,hydroquinone glucosyltransferase activity; GO:0003674,molecular_function; GO:0003824,catalytic activity; GO:0008194,UDP-glycosyltransferase activity; GO:0016740,transferase activity; GO:0016757,glycosyltransferase activity; GO:0016758,hexosyltransferase activity; GO:0035251,UDP-glucosyltransferase activity; GO:0046527,glucosyltransferase activity	PF00201.21:UDP-glucoronosyl and UDP-glucosyl transferase	--	--	--
augustus_masked-HiC_scaffold_1-processed-1774.46	1.1183	1.2868	1.2346	1.0107	1.0147	1.1253	0.5262	0.3551	0.4708	2.5197	2.5619	2.259	47	51	49	47	49	48	26	16	28	124	116	119	HiC_scaffold_1	177487477	177488880	-	augustus_masked-HiC_scaffold_1-processed-gene-1774.46,augustus_masked-HiC_scaffold_1-processed-gene-1774.46	--	K08237 hydroquinone glucosyltransferase [EC:2.4.1.218] | (RefSeq) hydroquinone glucosyltransferase-like (A)	--	Hydroquinone glucosyltransferase [Camellia lanceoleosa]	HQGT_RAUSE RecName: Full=Hydroquinone glucosyltransferase; EC=2.4.1.218; AltName: Full=Arbutin synthase;	A0A7J7HK45_CAMSI RecName: Full=Glycosyltransferase {ECO:0000256|RuleBase:RU362057}; EC=2.4.1.- {ECO:0000256|RuleBase:RU362057};	UDP-glucuronosyl and UDP-glucosyl transferase	GO:0050505,hydroquinone glucosyltransferase activity; GO:0003674,molecular_function; GO:0003824,catalytic activity; GO:0008194,UDP-glycosyltransferase activity; GO:0016740,transferase activity; GO:0016757,glycosyltransferase activity; GO:0016758,hexosyltransferase activity; GO:0035251,UDP-glucosyltransferase activity; GO:0046527,glucosyltransferase activity	PF00201.21:UDP-glucoronosyl and UDP-glucosyl transferase	--	--	--
augustus_masked-HiC_scaffold_1-processed-1779.34	2.6886	3.3809	3.5777	18.7946	23.2335	20.5362	8.2779	7.7018	8.626	28.0217	28.4677	27.924	113	134	142	874	1122	876	409	347	513	1379	1289	1471	HiC_scaffold_1	177902756	177904159	-	augustus_masked-HiC_scaffold_1-processed-gene-1779.34,augustus_masked-HiC_scaffold_1-processed-gene-1779.34	--	K08237 hydroquinone glucosyltransferase [EC:2.4.1.218] | (RefSeq) hydroquinone glucosyltransferase-like (A)	--	Hydroquinone glucosyltransferase [Camellia lanceoleosa]	HQGT_RAUSE RecName: Full=Hydroquinone glucosyltransferase; EC=2.4.1.218; AltName: Full=Arbutin synthase;	A0A7J7HK45_CAMSI RecName: Full=Glycosyltransferase {ECO:0000256|RuleBase:RU362057}; EC=2.4.1.- {ECO:0000256|RuleBase:RU362057};	UDP-glucuronosyl and UDP-glucosyl transferase	GO:0050505,hydroquinone glucosyltransferase activity; GO:0003674,molecular_function; GO:0003824,catalytic activity; GO:0008194,UDP-glycosyltransferase activity; GO:0016740,transferase activity; GO:0016757,glycosyltransferase activity; GO:0016758,hexosyltransferase activity; GO:0035251,UDP-glucosyltransferase activity; GO:0046527,glucosyltransferase activity	PF00201.21:UDP-glucoronosyl and UDP-glucosyl transferase	--	--	--
augustus_masked-HiC_scaffold_1-processed-1786.21	0	0	0	0	0	0	0	0	0	0	0	0.1027	0	0	0	0	0	0	0	0	0	0	0	2	HiC_scaffold_1	178600990	178601508	+	augustus_masked-HiC_scaffold_1-processed-gene-1786.21,augustus_masked-HiC_scaffold_1-processed-gene-1786.21	--	--	--	hypothetical protein TEA_006031 [Camellia sinensis var. sinensis]	--	A0A4S4D2P3_CAMSI SubName: Full=Uncharacterized protein {ECO:0000313|EMBL:THF96550.1};	--	GO:0005777,peroxisome; GO:0003997,acyl-CoA oxidase activity; GO:0071949,FAD binding; GO:0006635,fatty acid beta-oxidation; GO:0003674,molecular_function; GO:0003824,catalytic activity; GO:0016491,oxidoreductase activity; GO:0016627,oxidoreductase activity, acting on the CH-CH group of donors; GO:0016634,oxidoreductase activity, acting on the CH-CH group of donors, oxygen as acceptor; GO:0000166,n…	--	--	--	--
augustus_masked-HiC_scaffold_1-processed-1790.33	0	0	0	0	0	0	0	0	0.031	0	0	0	0	0	0	0	0	0	0	0	1	0	0	0	HiC_scaffold_1	179001432	179002193	-	augustus_masked-HiC_scaffold_1-processed-gene-1790.33,augustus_masked-HiC_scaffold_1-processed-gene-1790.33	--	K12891 serine/arginine-rich splicing factor 2/8 | (RefSeq) serine/arginine-rich splicing factor 2-like (A)	ko03040: Spliceosome	uncharacterized protein LOC114264892 [Camellia sinensis]	SC35_ARATH RecName: Full=Serine/arginine-rich splicing factor SC35; Short=At-SC35; Short=AtSC35; AltName: Full=SC35-like splicing factor;	A0A7J7G136_CAMSI RecName: Full=RRM domain-containing protein {ECO:0000259|PROSITE:PS50102};	Predicted splicing factor, SR protein superfamily	GO:0005737,cytoplasm; GO:0016607,nuclear speck; GO:0005681,spliceosomal complex; GO:0003729,mRNA binding; GO:0003723,RNA binding; GO:0000398,mRNA splicing, via spliceosome; GO:0008380,RNA splicing; GO:0003674,molecular_function; GO:0003676,nucleic acid binding; GO:0005488,binding; GO:0097159,organic cyclic compound binding; GO:1901363,heterocyclic compound binding; GO:0000375,RNA splicing, via tr…	PF00076.25:RNA recognition motif. (a.k.a. RRM, RBD, or RNP domain)	--	--	--
augustus_masked-HiC_scaffold_1-processed-1814.23	109.648	55.0112	41.2005	75.6572	105.347	90.2236	66.7495	122.328	120.169	87.8267	129.988	125.108	837	396	297	639	924	699	599	1001	1298	785	1069	1197	HiC_scaffold_1	181407364	181407618	-	augustus_masked-HiC_scaffold_1-processed-gene-1814.23,augustus_masked-HiC_scaffold_1-processed-gene-1814.23	--	K09481 protein transport protein SEC61 subunit beta | (RefSeq) protein transport protein Sec61 subunit beta-like (A)	ko03060: Protein export; ko04141: Protein processing in endoplasmic reticulum; ko04145: Phagosome	Protein transport protein Sec61 subunit beta [Camellia lanceoleosa]	SC61B_ARATH RecName: Full=Protein transport protein Sec61 subunit beta;	A0A2R6S0Z3_ACTCC RecName: Full=Protein transport protein Sec61 subunit beta {ECO:0000256|PIRNR:PIRNR006398};	Sec61 protein translocation complex, beta subunit	GO:0005789,endoplasmic reticulum membrane; GO:0016021,integral component of membrane; GO:0016020,membrane; GO:0005784,Sec61 translocon complex; GO:0031204,post-translational protein targeting to membrane, translocation; GO:0006616,SRP-dependent cotranslational protein targeting to membrane, translocation; GO:0006605,protein targeting; GO:0006612,protein targeting to membrane; GO:0006620,post-tran…	PF03911.19:Sec61beta family	--	--	--
augustus_masked-HiC_scaffold_1-processed-1847.4	12.8529	14.7518	15.7543	12.7116	10.8523	10.7901	13.1903	12.2332	12.1183	12.4572	12.087	10.7808	838	907	970	917	813	714	1011	855	1118	951	849	881	HiC_scaffold_1	184739176	184741353	-	augustus_masked-HiC_scaffold_1-processed-gene-1847.4,augustus_masked-HiC_scaffold_1-processed-gene-1847.4	--	K14494 DELLA protein | (RefSeq) DELLA protein SLN1-like (A)	ko04075: Plant hormone signal transduction	Scarecrow-like protein 6 [Camellia lanceoleosa]	SCL6_ARATH RecName: Full=Scarecrow-like protein 6; Short=AtSCL6; AltName: Full=GRAS family protein 22; Short=AtGRAS-22; AltName: Full=SCL6-IV;	A0A7J7HJK9_CAMSI SubName: Full=Uncharacterized protein {ECO:0000313|EMBL:KAF5952909.1};	--	GO:0005634,nucleus; GO:0003700,DNA-binding transcription factor activity; GO:0043565,sequence-specific DNA binding; GO:0030154,cell differentiation; GO:0051301,cell division; GO:0007623,circadian rhythm; GO:0006355,regulation of DNA-templated transcription; GO:0048768,root hair cell tip growth; GO:0003674,molecular_function; GO:0140110,transcription regulator activity; GO:0003676,nucleic acid bin…	PF03514.17:GRAS domain family	GRAS	TF	GRAS
augustus_masked-HiC_scaffold_1-processed-186.60	0.9127	0.3484	1.1985	9.0081	9.5957	6.1512	2.5776	1.1239	1.7545	13.5945	14.6396	11.2143	25	9	31	273	302	171	83	33	68	436	432	385	HiC_scaffold_1	18665727	18666641	+	augustus_masked-HiC_scaffold_1-processed-gene-186.60,augustus_masked-HiC_scaffold_1-processed-gene-186.60	--	K13258 2-hydroxyisoflavanone dehydratase [EC:4.2.1.105] | (RefSeq) uncharacterized protein LOC115994703 (A)	ko00943: Isoflavonoid biosynthesis; ko01100: Metabolic pathways; ko01110: Biosynthesis of secondary metabolites	hypothetical protein HYC85_009655 [Camellia sinensis]	HIDM_GLYEC RecName: Full=2-hydroxyisoflavanone dehydratase; EC=3.1.1.1; EC=4.2.1.105; AltName: Full=Carboxylesterase HIDM;	A0A7J7HHH0_CAMSI RecName: Full=Abhydrolase_3 domain-containing protein {ECO:0000259|Pfam:PF07859};	Arylacetamide deacetylase	GO:0033987,2-hydroxyisoflavanone dehydratase activity; GO:0052689,carboxylic ester hydrolase activity; GO:0080030,methyl indole-3-acetate esterase activity; GO:0009813,flavonoid biosynthetic process; GO:0009717,isoflavonoid biosynthetic process; GO:0046287,isoflavonoid metabolic process; GO:0003674,molecular_function; GO:0003824,catalytic activity; GO:0016829,lyase activity; GO:0016835,carbon-oxy…	PF07859.16:alpha/beta hydrolase fold	--	--	--
augustus_masked-HiC_scaffold_1-processed-187.77	0	0.11	0.0366	4.0631	6.4707	5.1109	0.6766	0.7097	0.4888	5.5819	4.2371	4.3041	0	3	1	130	215	150	23	22	20	189	132	156	HiC_scaffold_1	18772389	18773354	+	augustus_masked-HiC_scaffold_1-processed-gene-187.77,augustus_masked-HiC_scaffold_1-processed-gene-187.77	--	K13258 2-hydroxyisoflavanone dehydratase [EC:4.2.1.105] | (RefSeq) uncharacterized protein LOC115994703 (A)	ko00943: Isoflavonoid biosynthesis; ko01100: Metabolic pathways; ko01110: Biosynthesis of secondary metabolites	probable carboxylesterase 12 [Camellia sinensis]	CXE12_ARATH RecName: Full=Probable carboxylesterase 12; AltName: Full=AtCXE12; EC=3.1.1.1;	A0A7J7HIA0_CAMSI RecName: Full=Abhydrolase_3 domain-containing protein {ECO:0000259|Pfam:PF07859};	Arylacetamide deacetylase	GO:0005737,cytoplasm; GO:0005829,cytosol; GO:0052689,carboxylic ester hydrolase activity; GO:0016787,hydrolase activity; GO:0080030,methyl indole-3-acetate esterase activity; GO:0003674,molecular_function; GO:0003824,catalytic activity; GO:0016788,hydrolase activity, acting on ester bonds; GO:0005575,cellular_component; GO:0005622,intracellular anatomical structure; GO:0110165,cellular anatomical…	PF07859.16:alpha/beta hydrolase fold	--	--	--
augustus_masked-HiC_scaffold_1-processed-1877.0	2.8155	2.7973	3.5992	3.9889	5.1435	4.1486	5.3509	7.0748	4.0512	1.8847	2.0954	2.3677	111	104	134	174	233	166	248	299	226	87	89	117	HiC_scaffold_1	187688268	187689584	+	augustus_masked-HiC_scaffold_1-processed-gene-1877.0,augustus_masked-HiC_scaffold_1-processed-gene-1877.0	--	K08679 UDP-glucuronate 4-epimerase [EC:5.1.3.6] | (RefSeq) UDP-glucuronate 4-epimerase 3 (A)	ko00053: Ascorbate and aldarate metabolism; ko00520: Amino sugar and nucleotide sugar metabolism; ko01100: Metabolic pathways; ko01240: Biosynthesis of cofactors; ko01250: Biosynthesis of nucleotide sugars	UDP-glucuronate 4-epimerase 3 [Camellia lanceoleosa]	GAE3_ARATH RecName: Full=UDP-glucuronate 4-epimerase 3; EC=5.1.3.6; AltName: Full=UDP-glucuronic acid epimerase 3;	A0A4S4CWK6_CAMSI RecName: Full=Epimerase domain-containing protein {ECO:0000259|Pfam:PF01370};	UDP-glucose 4-epimerase/UDP-sulfoquinovose synthase	GO:0032580,Golgi cisterna membrane; GO:0016021,integral component of membrane; GO:0016020,membrane; GO:0050378,UDP-glucuronate 4-epimerase activity; GO:0005975,carbohydrate metabolic process; GO:0003674,molecular_function; GO:0003824,catalytic activity; GO:0016853,isomerase activity; GO:0016854,racemase and epimerase activity; GO:0016857,racemase and epimerase activity, acting on carbohydrates an…	PF01370.24:NAD dependent epimerase/dehydratase family	--	--	--
augustus_masked-HiC_scaffold_1-processed-1878.48	0	0	0	0	0	0	0	0	0.0791	0	0	0.1339	0	0	0	0	0	0	0	0	2	0	0	3	HiC_scaffold_1	187888638	187889234	+	augustus_masked-HiC_scaffold_1-processed-gene-1878.48,augustus_masked-HiC_scaffold_1-processed-gene-1878.48	--	K00002 alcohol dehydrogenase (NADP+) [EC:1.1.1.2] | (RefSeq) aldo-keto reductase family 4 member C9-like (A)	ko00010: Glycolysis / Gluconeogenesis; ko00040: Pentose and glucuronate interconversions; ko00053: Ascorbate and aldarate metabolism; ko00561: Glycerolipid metabolism; ko00620: Pyruvate metabolism; ko01100: Metabolic pathways; ko01110: Biosynthesis of secondary metabolites; ko01240: Biosynthesis of cofactors	hypothetical protein LOK49_LG02G00607 [Camellia lanceoleosa]	--	A0A4S4CWN8_CAMSI SubName: Full=Uncharacterized protein {ECO:0000313|EMBL:THF94261.1};	--	--	PF07279.14:Protein of unknown function (DUF1442)	--	--	--
augustus_masked-HiC_scaffold_1-processed-1887.4	4.2516	3.2561	3.7339	7.7919	6.3579	8.1122	10.6488	8.2156	8.9782	6.8442	5.9509	7.013	252	182	209	511	433	488	742	522	753	475	380	521	HiC_scaffold_1	188732091	188734070	+	augustus_masked-HiC_scaffold_1-processed-gene-1887.4,augustus_masked-HiC_scaffold_1-processed-gene-1887.4	--	--	--	uncharacterized protein LOC114307928 [Camellia sinensis]	--	A0A4S4DPD4_CAMSI SubName: Full=Uncharacterized protein {ECO:0000313|EMBL:THG04930.1};	--	--	--	--	--	--
augustus_masked-HiC_scaffold_1-processed-1889.43	0.4865	0	0.229	0.9771	0.5175	0.2663	1.3794	0.8572	1.6808	0.1847	0.1003	0.2156	9	0	4	20	11	5	30	17	44	4	2	5	HiC_scaffold_1	188934810	188935427	-	augustus_masked-HiC_scaffold_1-processed-gene-1889.43,augustus_masked-HiC_scaffold_1-processed-gene-1889.43	--	K13448 calcium-binding protein CML | (RefSeq) probable calcium-binding protein CML18 (A)	ko04626: Plant-pathogen interaction	putative calcium-binding protein CML25 [Camellia lanceoleosa]	CML25_ARATH RecName: Full=Probable calcium-binding protein CML25; AltName: Full=Calmodulin-like protein 25;	A0A4S4DPK3_CAMSI SubName: Full=Uncharacterized protein {ECO:0000313|EMBL:THG04959.1};	Calmodulin and related proteins (EF-Hand superfamily)	GO:0005737,cytoplasm; GO:0005634,nucleus; GO:0005509,calcium ion binding; GO:0048767,root hair elongation; GO:0003674,molecular_function; GO:0005488,binding; GO:0043167,ion binding; GO:0043169,cation binding; GO:0046872,metal ion binding; GO:0007275,multicellular organism development; GO:0008150,biological_process; GO:0009653,anatomical structure morphogenesis; GO:0009888,tissue development; GO:0…	PF00036.35:EF hand	--	--	--
augustus_masked-HiC_scaffold_1-processed-1892.208	0.7568	1.2037	0.8014	0.0977	0	0	0	0.0504	0.2292	0.0923	0.6523	0.5175	14	21	14	2	0	0	0	1	6	2	13	12	HiC_scaffold_1	189229275	189229892	+	augustus_masked-HiC_scaffold_1-processed-gene-1892.208,augustus_masked-HiC_scaffold_1-processed-gene-1892.208	--	K13448 calcium-binding protein CML | (RefSeq) probable calcium-binding protein CML25 (A)	ko04626: Plant-pathogen interaction	putative calcium-binding protein CML10 [Camellia lanceoleosa]	CML25_ARATH RecName: Full=Probable calcium-binding protein CML25; AltName: Full=Calmodulin-like protein 25;	A0A4S4DPK3_CAMSI SubName: Full=Uncharacterized protein {ECO:0000313|EMBL:THG04959.1};	Calmodulin and related proteins (EF-Hand superfamily)	GO:0005737,cytoplasm; GO:0005634,nucleus; GO:0005509,calcium ion binding; GO:0048767,root hair elongation; GO:0003674,molecular_function; GO:0005488,binding; GO:0043167,ion binding; GO:0043169,cation binding; GO:0046872,metal ion binding; GO:0007275,multicellular organism development; GO:0008150,biological_process; GO:0009653,anatomical structure morphogenesis; GO:0009888,tissue development; GO:0…	PF00036.35:EF hand	--	--	--
augustus_masked-HiC_scaffold_1-processed-1902.20	0.1401	0.1114	0.1854	0	0	0	0.0298	0.0327	0.0495	0.0299	0.3575	0.0279	4	3	5	0	0	0	1	1	2	1	11	1	HiC_scaffold_1	190256114	190257067	+	augustus_masked-HiC_scaffold_1-processed-gene-1902.20,augustus_masked-HiC_scaffold_1-processed-gene-1902.20	--	--	--	AT-hook motif nuclear-localized protein 22 [Camellia lanceoleosa]	AHL22_ARATH RecName: Full=AT-hook motif nuclear-localized protein 22 {ECO:0000312|EMBL:FAA00293.1};	A0A4S4EK64_CAMSI RecName: Full=AT-hook motif nuclear-localized protein {ECO:0000256|PIRNR:PIRNR016021};	--	GO:0005634,nucleus; GO:0003700,DNA-binding transcription factor activity; GO:0042826,histone deacetylase binding; GO:0003680,minor groove of adenine-thymine-rich DNA binding; GO:0043621,protein self-association; GO:0009908,flower development; GO:0009640,photomorphogenesis; GO:0009647,skotomorphogenesis; GO:0010228,vegetative to reproductive phase transition of meristem; GO:0003674,molecular_funct…	PF03479.18:Plants and Prokaryotes Conserved (PCC) domain	--	--	--
augustus_masked-HiC_scaffold_1-processed-1903.47	0.4176	0.5535	0.2579	0	0	0	0.296	0	0.0738	0.3566	0.4199	0.0833	12	15	7	0	0	0	10	0	3	12	13	3	HiC_scaffold_1	190377164	190378123	+	augustus_masked-HiC_scaffold_1-processed-gene-1903.47,augustus_masked-HiC_scaffold_1-processed-gene-1903.47	--	--	--	AT-hook motif nuclear-localized protein 22 [Camellia lanceoleosa]	AHL22_ARATH RecName: Full=AT-hook motif nuclear-localized protein 22 {ECO:0000312|EMBL:FAA00293.1};	A0A4S4EK64_CAMSI RecName: Full=AT-hook motif nuclear-localized protein {ECO:0000256|PIRNR:PIRNR016021};	--	GO:0005634,nucleus; GO:0003700,DNA-binding transcription factor activity; GO:0042826,histone deacetylase binding; GO:0003680,minor groove of adenine-thymine-rich DNA binding; GO:0043621,protein self-association; GO:0009908,flower development; GO:0009640,photomorphogenesis; GO:0009647,skotomorphogenesis; GO:0010228,vegetative to reproductive phase transition of meristem; GO:0003674,molecular_funct…	PF03479.18:Plants and Prokaryotes Conserved (PCC) domain	--	--	--
augustus_masked-HiC_scaffold_1-processed-1923.17	0.085	0.5408	0.8101	0.0768	0	0.2513	0.1446	0.4758	0.1802	0	0.0789	0	1	6	9	1	0	3	2	6	3	0	1	0	HiC_scaffold_1	192324069	192324461	-	augustus_masked-HiC_scaffold_1-processed-gene-1923.17,augustus_masked-HiC_scaffold_1-processed-gene-1923.17	--	--	--	uncharacterized protein LOC114307769 [Camellia sinensis]	--	A0A7J7FYU6_CAMSI SubName: Full=Uncharacterized protein {ECO:0000313|EMBL:KAF5933529.1};	--	--	--	--	--	--
augustus_masked-HiC_scaffold_1-processed-1928.57	2.4635	1.6719	1.7739	0.2672	0.1715	0	0.2515	0.0919	0.1393	0.3366	0.8232	0.4717	25	16	17	3	2	0	3	1	2	4	9	6	HiC_scaffold_1	192822652	192822990	+	augustus_masked-HiC_scaffold_1-processed-gene-1928.57,augustus_masked-HiC_scaffold_1-processed-gene-1928.57	--	--	--	uncharacterized protein LOC114272049 [Camellia sinensis]	--	A0A5B7B0N7_DAVIN SubName: Full=Uncharacterized protein {ECO:0000313|EMBL:MPA62432.1};	--	GO:0016021,integral component of membrane; GO:0005575,cellular_component; GO:0016020,membrane; GO:0031224,intrinsic component of membrane; GO:0110165,cellular anatomical entity	PF10043.12:Predicted periplasmic lipoprotein (DUF2279)	--	--	--
augustus_masked-HiC_scaffold_1-processed-1930.53	0	0	0	0	0	0.1131	0	0	0	0	0.1066	0	0	0	0	0	0	2	0	0	0	0	2	0	HiC_scaffold_1	193047943	193048524	-	augustus_masked-HiC_scaffold_1-processed-gene-1930.53,augustus_masked-HiC_scaffold_1-processed-gene-1930.53	--	K15919 glyoxylate/hydroxypyruvate reductase [EC:1.1.1.79 1.1.1.81] | (RefSeq) glyoxylate/hydroxypyruvate reductase HPR3 (A)	ko00260: Glycine, serine and threonine metabolism; ko00630: Glyoxylate and dicarboxylate metabolism; ko01100: Metabolic pathways; ko01110: Biosynthesis of secondary metabolites; ko01200: Carbon metabolism	Glyoxylate/hydroxypyruvate reductase HPR3 [Camellia lanceoleosa]	HPR3_ARATH RecName: Full=Glyoxylate/hydroxypyruvate reductase HPR3; EC=1.1.1.79 {ECO:0000305|PubMed:21205613}; EC=1.1.1.81 {ECO:0000305|PubMed:21205613}; AltName: Full=NAD(P)H-dependent hydroxypyruvate reductase 3; Short=AtHPR3; Short=HPR 3;	A0A7J7HJ99_CAMSI RecName: Full=2-Hacid_dh domain-containing protein {ECO:0000259|Pfam:PF00389};	Glyoxylate/hydroxypyruvate reductase (D-isomer-specific 2-hydroxy acid dehydrogenase superfamily)	GO:0030267,glyoxylate reductase (NADP+) activity; GO:0016618,hydroxypyruvate reductase activity; GO:0051287,NAD binding; GO:0009854,oxidative photosynthetic carbon pathway; GO:0009853,photorespiration; GO:0003674,molecular_function; GO:0003824,catalytic activity; GO:0016491,oxidoreductase activity; GO:0016614,oxidoreductase activity, acting on CH-OH group of donors; GO:0016616,oxidoreductase acti…	PF00389.33:D-isomer specific 2-hydroxyacid dehydrogenase, catalytic domain	--	--	--
augustus_masked-HiC_scaffold_1-processed-1933.87	12.063	9.84	13.4291	22.5041	16.9592	19.5047	8.8142	4.3281	6.3392	15.5857	10.4794	10.7349	78	60	82	161	126	128	67	30	58	118	73	87	HiC_scaffold_1	193385683	193385898	-	augustus_masked-HiC_scaffold_1-processed-gene-1933.87,augustus_masked-HiC_scaffold_1-processed-gene-1933.87	--	K09264 MADS-box transcription factor, plant | (RefSeq) MADS-box transcription factor 6-like (A)	--	AGAMOUS-like 14 [Actinidia rufa]	SOC1_ARATH RecName: Full=MADS-box protein SOC1 {ECO:0000303|PubMed:15805477, ECO:0000303|PubMed:17428825, ECO:0000303|PubMed:18339670}; AltName: Full=Agamous-like MADS-box protein AGL20 {ECO:0000303|PubMed:10995392, ECO:0000303|PubMed:11123798}; AltName: Full=Protein SUPPRESSOR OF CONSTANS OVEREXPRESSION 1 {ECO:0000303|PubMed:15805477, ECO:0000303|PubMed:17428825, ECO:0000303|PubMed:18339670};	A0A7J0DRQ1_9ERIC SubName: Full=AGAMOUS-like 14 {ECO:0000313|EMBL:GFS39944.1};	MADS box transcription factor	GO:0005737,cytoplasm; GO:0005634,nucleus; GO:0003700,DNA-binding transcription factor activity; GO:0000981,DNA-binding transcription factor activity, RNA polymerase II-specific; GO:0046983,protein dimerization activity; GO:0000978,RNA polymerase II cis-regulatory region sequence-specific DNA binding; GO:0030154,cell differentiation; GO:0009908,flower development; GO:0010077,maintenance of inflore…	PF00319.21:SRF-type transcription factor (DNA-binding and dimerisation domain)	MADS-M-type	TF	MADS->MADS-M-type
augustus_masked-HiC_scaffold_1-processed-194.25	0.1841	0	0.1949	0.1941	0.0534	0.2116	0	0	0	0	0	0	6	0	6	7	2	7	0	0	0	0	0	0	HiC_scaffold_1	19455249	19456337	-	augustus_masked-HiC_scaffold_1-processed-gene-194.25,augustus_masked-HiC_scaffold_1-processed-gene-194.25	--	K20478 golgin subfamily B member 1 | (RefSeq) putative leucine-rich repeat-containing protein DDB_G0290503 (A)	--	Alanine--tRNA ligase [Camellia lanceoleosa]	--	A0A7J7HFL9_CAMSI SubName: Full=Uncharacterized protein {ECO:0000313|EMBL:KAF5951723.1};	--	--	PF07816.14:Protein of unknown function (DUF1645)	--	--	--
augustus_masked-HiC_scaffold_1-processed-1944.32	0	0	0.5484	0	0	0	0	0	0	0	0	0	0	0	6	0	0	0	0	0	0	0	0	0	HiC_scaffold_1	194453865	194454251	-	augustus_masked-HiC_scaffold_1-processed-gene-1944.32,augustus_masked-HiC_scaffold_1-processed-gene-1944.32	--	K03363 cell division cycle 20, cofactor of APC complex | (GenBank) transducin family protein/WD-40 repeat protein (A)	ko04120: Ubiquitin mediated proteolysis	hypothetical protein LOK49_LG02G00475 [Camellia lanceoleosa]	--	A0A7J7HJ68_CAMSI SubName: Full=Uncharacterized protein {ECO:0000313|EMBL:KAF5952942.1};	--	GO:0016021,integral component of membrane; GO:0005575,cellular_component; GO:0016020,membrane; GO:0031224,intrinsic component of membrane; GO:0110165,cellular anatomical entity	--	--	--	--
augustus_masked-HiC_scaffold_1-processed-1952.74	0	0.4294	0	0	0	0	0	0	0	0	0	0	0	4	0	0	0	0	0	0	0	0	0	0	HiC_scaffold_1	195242792	195243121	-	augustus_masked-HiC_scaffold_1-processed-gene-1952.74,augustus_masked-HiC_scaffold_1-processed-gene-1952.74	--	K12355 coniferyl-aldehyde dehydrogenase [EC:1.2.1.68] | (RefSeq) aldehyde dehydrogenase family 2 member C4-like (A)	ko00940: Phenylpropanoid biosynthesis; ko01110: Biosynthesis of secondary metabolites	hypothetical protein HYC85_029088 [Camellia sinensis]	--	A0A7J7FXP2_CAMSI SubName: Full=Uncharacterized protein {ECO:0000313|EMBL:KAF5932917.1};	--	--	--	--	--	--
augustus_masked-HiC_scaffold_1-processed-1956.27	0	0	0	0	0.0541	0	0	0	0	0	0	0	0	0	0	0	1	0	0	0	0	0	0	0	HiC_scaffold_1	195640467	195641003	-	augustus_masked-HiC_scaffold_1-processed-gene-1956.27,augustus_masked-HiC_scaffold_1-processed-gene-1956.27	--	K03110 fused signal recognition particle receptor | (RefSeq) cell division protein FtsY homolog, chloroplastic-like isoform X1 (A)	ko03060: Protein export	BON1-associated protein 2 [Camellia lanceoleosa]	BAP2_ARATH RecName: Full=BON1-associated protein 2; AltName: Full=Protein BON1-ASSOCIATED PROTEIN 1-LIKE;	A0A4S4EEM8_CAMSI RecName: Full=C2 domain-containing protein {ECO:0000259|Pfam:PF00168};	--	GO:0016020,membrane; GO:0006952,defense response; GO:0006950,response to stress; GO:0008150,biological_process; GO:0050896,response to stimulus; GO:0005575,cellular_component; GO:0110165,cellular anatomical entity	PF00168.33:C2 domain	--	--	--
augustus_masked-HiC_scaffold_1-processed-1958.52	0.0192	0.0406	0.0203	1.3165	0.7006	1.1519	0.0326	0.1609	0.0677	0.0491	0.0889	0.0612	1	2	1	76	42	61	2	9	5	3	5	4	HiC_scaffold_1	195860921	195862663	-	augustus_masked-HiC_scaffold_1-processed-gene-1958.52,augustus_masked-HiC_scaffold_1-processed-gene-1958.52	--	K13416 brassinosteroid insensitive 1-associated receptor kinase 1 [EC:2.7.10.1 2.7.11.1] | (RefSeq) BRASSINOSTEROID INSENSITIVE 1-associated receptor kinase 1 isoform X1 (A)	ko04016: MAPK signaling pathway - plant; ko04075: Plant hormone signal transduction; ko04626: Plant-pathogen interaction	hypothetical protein TEA_002091 [Camellia sinensis var. sinensis]	Y1105_ARATH RecName: Full=Probable receptor-like protein kinase At1g11050; EC=2.7.11.1; Flags: Precursor;	A0A4S4E4F8_CAMSI RecName: Full=Protein kinase domain-containing protein {ECO:0000259|PROSITE:PS50011};	Serine/threonine protein kinase	GO:0016021,integral component of membrane; GO:0005886,plasma membrane; GO:0005524,ATP binding; GO:0106310,protein serine kinase activity; GO:0004674,protein serine/threonine kinase activity; GO:0004714,transmembrane receptor protein tyrosine kinase activity; GO:0000166,nucleotide binding; GO:0003674,molecular_function; GO:0005488,binding; GO:0017076,purine nucleotide binding; GO:0030554,adenyl nu…	PF00069.28:Protein kinase domain	--	--	--
augustus_masked-HiC_scaffold_1-processed-1962.35	0	0	0	0	0	0	0.2117	0	0	0	0	0	0	0	0	0	0	0	4	0	0	0	0	0	HiC_scaffold_1	196252781	196253317	-	augustus_masked-HiC_scaffold_1-processed-gene-1962.35,augustus_masked-HiC_scaffold_1-processed-gene-1962.35	--	K03110 fused signal recognition particle receptor | (RefSeq) cell division protein FtsY homolog, chloroplastic-like isoform X1 (A)	ko03060: Protein export	BON1-associated protein 2 [Camellia lanceoleosa]	BAP2_ARATH RecName: Full=BON1-associated protein 2; AltName: Full=Protein BON1-ASSOCIATED PROTEIN 1-LIKE;	A0A4S4EEM8_CAMSI RecName: Full=C2 domain-containing protein {ECO:0000259|Pfam:PF00168};	--	GO:0016020,membrane; GO:0006952,defense response; GO:0006950,response to stress; GO:0008150,biological_process; GO:0050896,response to stimulus; GO:0005575,cellular_component; GO:0110165,cellular anatomical entity	PF00168.33:C2 domain	--	--	--
augustus_masked-HiC_scaffold_1-processed-1976.1	25.9349	27.9505	18.2095	45.861	57.7778	57.9123	35.8496	31.4254	42.0362	165.761	160.402	166.66	184	187	122	360	471	417	299	239	422	1377	1226	1482	HiC_scaffold_1	197592345	197592581	-	augustus_masked-HiC_scaffold_1-processed-gene-1976.1,augustus_masked-HiC_scaffold_1-processed-gene-1976.1	--	K02889 large subunit ribosomal protein L21e | (RefSeq) 60S ribosomal protein L21-1-like (A)	ko03010: Ribosome	60S ribosomal protein L21-2 [Camellia lanceoleosa]	RL211_ARATH RecName: Full=60S ribosomal protein L21-1;	A0A7J7HKV2_CAMSI SubName: Full=Uncharacterized protein {ECO:0000313|EMBL:KAF5953329.1};	60S ribosomal protein L21	GO:0022625,cytosolic large ribosomal subunit; GO:0022626,cytosolic ribosome; GO:0005576,extracellular region; GO:0005730,nucleolus; GO:0003735,structural constituent of ribosome; GO:0006412,translation; GO:0003674,molecular_function; GO:0005198,structural molecule activity; GO:0006518,peptide metabolic process; GO:0006807,nitrogen compound metabolic process; GO:0008150,biological_process; GO:0008…	PF01157.21:Ribosomal protein L21e	--	--	--
augustus_masked-HiC_scaffold_1-processed-198.15	6.7606	5.6228	5.8957	10.1838	11.0754	12.9306	8.5699	10.8821	10.024	7.1324	3.8144	10.9993	51	40	42	85	96	99	76	88	107	63	31	104	HiC_scaffold_1	19851724	19851975	+	augustus_masked-HiC_scaffold_1-processed-gene-198.15,augustus_masked-HiC_scaffold_1-processed-gene-198.15	--	K12385 Niemann-Pick C1 protein | (RefSeq) NPC intracellular cholesterol transporter 1-like (A)	--	NPC intracellular cholesterol transporter 1-like isoform X2 [Camellia sinensis]	--	A0A7C9F0Z0_OPUST SubName: Full=Uncharacterized protein {ECO:0000313|EMBL:MBA4679786.1};	Cholesterol transport protein (Niemann-Pick C disease protein)	GO:0016021,integral component of membrane; GO:0005575,cellular_component; GO:0016020,membrane; GO:0031224,intrinsic component of membrane; GO:0110165,cellular anatomical entity	PF02460.21:Patched family	--	--	--
augustus_masked-HiC_scaffold_1-processed-1996.14	0	0.0711	0.071	1.5763	1.2843	1.6523	2.0542	1.8147	1.8962	0.7448	0.1868	0.3211	0	1	1	26	22	25	36	29	40	13	3	6	HiC_scaffold_1	199619275	199619772	+	augustus_masked-HiC_scaffold_1-processed-gene-1996.14,augustus_masked-HiC_scaffold_1-processed-gene-1996.14	--	K19891 glucan endo-1,3-beta-glucosidase 1/2/3 [EC:3.2.1.39] | (RefSeq) glucan endo-1,3-beta-glucosidase 1-like (A)	ko00500: Starch and sucrose metabolism; ko01100: Metabolic pathways	PLASMODESMATA CALLOSE-BINDING PROTEIN 3-like [Camellia sinensis]	PDCB2_ARATH RecName: Full=PLASMODESMATA CALLOSE-BINDING PROTEIN 2; Short=AtPDCB2; AltName: Full=Glucan endo-1,3-beta-glucosidase-like protein 3; Flags: Precursor;	A0A7J7HZK4_CAMSI RecName: Full=X8 domain-containing protein {ECO:0000259|SMART:SM00768};	--	GO:0031225,anchored component of membrane; GO:0046658,anchored component of plasma membrane; GO:0009506,plasmodesma; GO:0001872,(1->3)-beta-D-glucan binding; GO:0030247,polysaccharide binding; GO:0009408,response to heat; GO:0003674,molecular_function; GO:0005488,binding; GO:0030246,carbohydrate binding; GO:0006950,response to stress; GO:0008150,biological_process; GO:0009266,response to temperat…	PF07983.16:X8 domain	--	--	--
augustus_masked-HiC_scaffold_1-processed-1997.28	3.3704	1.6287	1.536	34.3177	42.4026	39.3037	83.9412	135.356	152.171	17.8174	20.4737	25.3587	79	36	34	890	1142	935	2313	3401	5047	489	517	745	HiC_scaffold_1	199705279	199706061	+	augustus_masked-HiC_scaffold_1-processed-gene-1997.28,augustus_masked-HiC_scaffold_1-processed-gene-1997.28	--	K00128 aldehyde dehydrogenase (NAD+) [EC:1.2.1.3] | (RefSeq) aldehyde dehydrogenase family 2 member B4, mitochondrial-like (A)	ko00010: Glycolysis / Gluconeogenesis; ko00053: Ascorbate and aldarate metabolism; ko00071: Fatty acid degradation; ko00280: Valine, leucine and isoleucine degradation; ko00310: Lysine degradation; ko00330: Arginine and proline metabolism; ko00340: Histidine metabolism; ko00380: Tryptophan metabolism; ko00410: beta-Alanine metabolism; ko00561: Glycerolipid metabolism; ko00620: Pyruvate metabolism…	hypothetical protein LOK49_LG14G00899 [Camellia lanceoleosa]	AL2B4_ARATH RecName: Full=Aldehyde dehydrogenase family 2 member B4, mitochondrial; Short=ALDH2a; EC=1.2.1.3; Flags: Precursor;	A0A4S4ER06_CAMSI SubName: Full=Uncharacterized protein {ECO:0000313|EMBL:THG19221.1};	Aldehyde dehydrogenase	GO:0005829,cytosol; GO:0005759,mitochondrial matrix; GO:0005739,mitochondrion; GO:0004029,aldehyde dehydrogenase (NAD+) activity; GO:0005524,ATP binding; GO:0043878,glyceraldehyde-3-phosphate dehydrogenase (NAD+) (non-phosphorylating) activity; GO:0003674,molecular_function; GO:0003824,catalytic activity; GO:0004030,aldehyde dehydrogenase [NAD(P)+] activity; GO:0016491,oxidoreductase activity; GO…	PF00171.25:Aldehyde dehydrogenase family	--	--	--
augustus_masked-HiC_scaffold_1-processed-1999.34	0	0.0557	0.1112	0	0.1371	0.1553	0.1787	0	0.1485	0.2243	0.3413	0.1257	0	1	2	0	3	3	4	0	4	5	7	3	HiC_scaffold_1	199910082	199910717	+	augustus_masked-HiC_scaffold_1-processed-gene-1999.34,augustus_masked-HiC_scaffold_1-processed-gene-1999.34	--	K02303 uroporphyrin-III C-methyltransferase [EC:2.1.1.107] | (RefSeq) uncharacterized protein LOC114315437 (A)	ko00860: Porphyrin metabolism; ko01100: Metabolic pathways; ko01110: Biosynthesis of secondary metabolites; ko01240: Biosynthesis of cofactors	nigrin b-like [Camellia sinensis]	--	A0A7J7FVX6_CAMSI SubName: Full=Uncharacterized protein {ECO:0000313|EMBL:KAF5932449.1};	--	--	PF12325.11:TATA element modulatory factor 1 TATA binding	--	--	--
augustus_masked-HiC_scaffold_1-processed-2007.5	0	0	0	0	0	0	0	0	0	0.0559	0	0	0	0	0	0	0	0	0	0	0	1	0	0	HiC_scaffold_1	200751259	200751768	-	augustus_masked-HiC_scaffold_1-processed-gene-2007.5,augustus_masked-HiC_scaffold_1-processed-gene-2007.5	--	K02303 uroporphyrin-III C-methyltransferase [EC:2.1.1.107] | (RefSeq) uncharacterized protein LOC114315437 (A)	ko00860: Porphyrin metabolism; ko01100: Metabolic pathways; ko01110: Biosynthesis of secondary metabolites; ko01240: Biosynthesis of cofactors	hypothetical protein HYC85_011451 [Camellia sinensis]	--	A0A7J7HC79_CAMSI SubName: Full=Uncharacterized protein {ECO:0000313|EMBL:KAF5949458.1};	--	GO:0005737,cytoplasm; GO:0005094,Rho GDP-dissociation inhibitor activity; GO:0003674,molecular_function; GO:0005092,GDP-dissociation inhibitor activity; GO:0030234,enzyme regulator activity; GO:0030695,GTPase regulator activity; GO:0060589,nucleoside-triphosphatase regulator activity; GO:0098772,molecular function regulator activity; GO:0005575,cellular_component; GO:0005622,intracellular anatomi…	PF12325.11:TATA element modulatory factor 1 TATA binding	--	--	--
augustus_masked-HiC_scaffold_1-processed-2012.28	40.4913	32.1652	24.2719	58.2598	43.1689	56.8162	102.346	74.9382	85.7962	89.8809	92.4186	97.9841	1120	839	634	1783	1372	1595	3328	2222	3358	2911	2754	3397	HiC_scaffold_1	201278506	201279429	-	augustus_masked-HiC_scaffold_1-processed-gene-2012.28,augustus_masked-HiC_scaffold_1-processed-gene-2012.28	--	K09872 aquaporin PIP | (RefSeq) aquaporin PIP1-3 (A)	--	aquaporin protein 7 [Camellia japonica]	PIP15_ARATH RecName: Full=Probable aquaporin PIP1-5; Short=AtPIP1;5; AltName: Full=Plasma membrane intrinsic protein 1d; Short=PIP1d;	W6ABY8_9ERIC SubName: Full=Aquaporin protein 7 {ECO:0000313|EMBL:AHI54567.1};	Aquaporin (major intrinsic protein family)	GO:0005829,cytosol; GO:0016021,integral component of membrane; GO:0005886,plasma membrane; GO:0009506,plasmodesma; GO:0015250,water channel activity; GO:0009414,response to water deprivation; GO:0003674,molecular_function; GO:0005215,transporter activity; GO:0005372,water transmembrane transporter activity; GO:0015267,channel activity; GO:0015318,inorganic molecular entity transmembrane transport…	PF00230.23:Major intrinsic protein	--	--	--
augustus_masked-HiC_scaffold_1-processed-2014.4	0.1449	0.1698	0.2423	0.9995	0.7169	0.8266	0.6553	0.8893	0.6845	0.5146	0.7646	0.4685	19	21	30	145	108	110	101	125	127	79	108	77	HiC_scaffold_1	201460542	201464921	+	augustus_masked-HiC_scaffold_1-processed-gene-2014.4,augustus_masked-HiC_scaffold_1-processed-gene-2014.4	--	K12818 ATP-dependent RNA helicase DHX8/PRP22 [EC:3.6.4.13] | (GenBank) NB-ARC domain disease resistance protein, putative (A)	ko03040: Spliceosome	putative disease resistance RPP13-like protein 1 [Camellia sinensis]	R13L1_ARATH RecName: Full=Putative disease resistance RPP13-like protein 1;	A0A4S4EDQ3_CAMSI SubName: Full=Uncharacterized protein {ECO:0000313|EMBL:THG14473.1};	Apoptotic ATPase	GO:0043531,ADP binding; GO:0005524,ATP binding; GO:0006952,defense response; GO:0051707,response to other organism; GO:0000166,nucleotide binding; GO:0003674,molecular_function; GO:0005488,binding; GO:0017076,purine nucleotide binding; GO:0030554,adenyl nucleotide binding; GO:0032553,ribonucleotide binding; GO:0032555,purine ribonucleotide binding; GO:0032559,adenyl ribonucleotide binding; GO:003…	PF00931.25:NB-ARC domain	--	--	--
augustus_masked-HiC_scaffold_1-processed-2015.6	49.654	33.1434	17.9148	39.9102	45.585	44.0269	30.9363	50.6	59.78	43.0599	46.0012	57.8035	1039	654	354	924	1096	935	761	1135	1770	1055	1037	1516	HiC_scaffold_1	201559804	201560502	+	augustus_masked-HiC_scaffold_1-processed-gene-2015.6,augustus_masked-HiC_scaffold_1-processed-gene-2015.6	--	K15102 solute carrier family 25 (mitochondrial phosphate transporter), member 3 | (RefSeq) mitochondrial phosphate carrier protein 3, mitochondrial (A)	--	hypothetical protein LOK49_Contig96G00027 [Camellia lanceoleosa]	MPCP3_ARATH RecName: Full=Mitochondrial phosphate carrier protein 3, mitochondrial; AltName: Full=Mitochondrial phosphate transporter 3; Short=MPT3; AltName: Full=Phosphate transporter 3;1; Flags: Precursor;	A0A7J7I2D4_CAMSI SubName: Full=Uncharacterized protein {ECO:0000313|EMBL:KAF5958616.1};	Mitochondrial phosphate carrier protein	GO:0031305,integral component of mitochondrial inner membrane; GO:0005739,mitochondrion; GO:0009505,plant-type cell wall; GO:0000325,plant-type vacuole; GO:0005315,inorganic phosphate transmembrane transporter activity; GO:0003729,mRNA binding; GO:1990547,mitochondrial phosphate ion transmembrane transport; GO:0035435,phosphate ion transmembrane transport; GO:0009651,response to salt stress; GO:0…	PF00153.30:Mitochondrial carrier protein	--	--	--
augustus_masked-HiC_scaffold_1-processed-2033.22	0.2505	0.2657	0.3832	0	0	0	0	0	0	0	0	0	9	9	13	0	0	0	0	0	0	0	0	0	HiC_scaffold_1	203377794	203378993	+	augustus_masked-HiC_scaffold_1-processed-gene-2033.22,augustus_masked-HiC_scaffold_1-processed-gene-2033.22	--	K14564 nucleolar protein 56 | (RefSeq) uncharacterized protein LOC108225321 (A)	ko03008: Ribosome biogenesis in eukaryotes	putative F-box protein [Camellia lanceoleosa]	FB241_ARATH RecName: Full=Putative F-box protein At4g22170;	A0A7J7HFA6_CAMSI SubName: Full=Uncharacterized protein {ECO:0000313|EMBL:KAF5951167.1};	--	--	PF03478.21:Protein of unknown function (DUF295)	--	--	--
augustus_masked-HiC_scaffold_1-processed-2040.8	1.0839	2.4034	0.8348	0	0	0	0	0	0	0.0842	0.0915	0	11	23	8	0	0	0	0	0	0	1	1	0	HiC_scaffold_1	204051049	204051387	+	augustus_masked-HiC_scaffold_1-processed-gene-2040.8,augustus_masked-HiC_scaffold_1-processed-gene-2040.8	--	--	--	hypothetical protein LOK49_LG12G00100 [Camellia lanceoleosa]	--	A0A5B7B0N7_DAVIN SubName: Full=Uncharacterized protein {ECO:0000313|EMBL:MPA62432.1};	--	GO:0016021,integral component of membrane; GO:0005575,cellular_component; GO:0016020,membrane; GO:0031224,intrinsic component of membrane; GO:0110165,cellular anatomical entity	--	--	--	--
augustus_masked-HiC_scaffold_1-processed-2043.24	0	0.0384	0	0	0	0	0.3079	0	0.2046	1.4528	2.2844	1.848	0	1	0	0	0	0	10	0	8	47	68	64	HiC_scaffold_1	204303278	204308855	-	augustus_masked-HiC_scaffold_1-processed-gene-2043.24,augustus_masked-HiC_scaffold_1-processed-gene-2043.24	--	--	--	hypothetical protein LOK49_LG02G00314 [Camellia lanceoleosa]	--	A0A7J7HK73_CAMSI SubName: Full=Uncharacterized protein {ECO:0000313|EMBL:KAF5952837.1};	--	--	--	--	--	--
augustus_masked-HiC_scaffold_1-processed-2048.5	0.7108	0.8374	0.4739	1.6654	1.5579	1.8675	1.6794	1.94	1.5069	2.3606	1.857	2.2263	27	30	17	70	68	72	75	79	81	105	76	106	HiC_scaffold_1	204857403	204858671	+	augustus_masked-HiC_scaffold_1-processed-gene-2048.5,augustus_masked-HiC_scaffold_1-processed-gene-2048.5	--	K23802 SAC3 family protein LENG8/THP3 | (RefSeq) TBC-domain-containing protein (A)	--	TBC1 domain family member 9 [Camellia lanceoleosa]	GAP22_ARATH RecName: Full=Rab GTPase-activating protein 22 {ECO:0000303|PubMed:16332933};	A0A2R6PLB8_ACTCC SubName: Full=TBC1 domain family member protein {ECO:0000313|EMBL:PSR93050.1};	Ypt/Rab GTPase activating protein	GO:0005634,nucleus; GO:0005777,peroxisome; GO:0005096,GTPase activator activity; GO:0006952,defense response; GO:0003674,molecular_function; GO:0008047,enzyme activator activity; GO:0030234,enzyme regulator activity; GO:0030695,GTPase regulator activity; GO:0060589,nucleoside-triphosphatase regulator activity; GO:0098772,molecular function regulator activity; GO:0006950,response to stress; GO:000…	PF00566.21:Rab-GTPase-TBC domain	--	--	--
augustus_masked-HiC_scaffold_1-processed-205.86	0.7282	0.8968	0.6219	1.5499	0.8996	0.949	0.4596	0.767	0.6309	0.5216	1.0685	0.9371	31	36	25	73	44	41	23	35	38	26	49	50	HiC_scaffold_1	20551375	20552796	+	augustus_masked-HiC_scaffold_1-processed-gene-205.86,augustus_masked-HiC_scaffold_1-processed-gene-205.86	--	K17573 meiosis arrest female protein 1 | (RefSeq) uncharacterized protein LOC100819329 (A)	--	hypothetical protein LOK49_LG02G03473 [Camellia lanceoleosa]	--	A0A7J7HFN9_CAMSI SubName: Full=Uncharacterized protein {ECO:0000313|EMBL:KAF5951743.1};	--	GO:0005777,peroxisome; GO:1903231,mRNA base-pairing post-transcriptional repressor activity; GO:0004540,ribonuclease activity; GO:0003674,molecular_function; GO:0003676,nucleic acid binding; GO:0003723,RNA binding; GO:0003729,mRNA binding; GO:0005488,binding; GO:0030371,translation repressor activity; GO:0045182,translation regulator activity; GO:0097159,organic cyclic compound binding; GO:190136…	PF01936.21:NYN domain	--	--	--
augustus_masked-HiC_scaffold_1-processed-2054.17	3.7562	3.9478	4.3665	0	0.0291	0	0	0.0156	0.0236	8.2124	8.3214	6.7929	225	223	247	0	2	0	0	1	2	576	537	510	HiC_scaffold_1	205397318	205404720	+	augustus_masked-HiC_scaffold_1-processed-gene-2054.17,augustus_masked-HiC_scaffold_1-processed-gene-2054.17	--	K10473 kelch repeat and BTB domain-containing protein 5/10 | (RefSeq) uncharacterized protein LOC115967557 isoform X1 (A)	--	hypothetical protein LOK49_LG02G00264 [Camellia lanceoleosa]	--	A0A7J7HK73_CAMSI SubName: Full=Uncharacterized protein {ECO:0000313|EMBL:KAF5952837.1};	--	--	--	--	--	--
augustus_masked-HiC_scaffold_1-processed-2059.17	0.0562	0	0	0	0.1468	0	0.0957	0	0.159	0	0	0	1	0	0	0	3	0	2	0	4	0	0	0	HiC_scaffold_1	205900028	205900621	+	augustus_masked-HiC_scaffold_1-processed-gene-2059.17,augustus_masked-HiC_scaffold_1-processed-gene-2059.17	--	K03062 26S proteasome regulatory subunit T2 | (RefSeq) LOW QUALITY PROTEIN: 26S proteasome regulatory subunit 4 homolog A-like (A)	ko03050: Proteasome	hypothetical protein LOK49_LG02G00300 [Camellia lanceoleosa]	PRS4B_ARATH RecName: Full=26S proteasome regulatory subunit 4 homolog B {ECO:0000305}; AltName: Full=26S proteasome AAA-ATPase subunit RPT2b {ECO:0000303|PubMed:10417703}; AltName: Full=26S proteasome subunit 4 homolog B {ECO:0000305}; AltName: Full=Regulatory particle triple-A ATPase subunit 2b {ECO:0000305};	A0A2R6PE89_ACTCC SubName: Full=26S proteasome regulatory subunit 4 A like {ECO:0000313|EMBL:PSR89713.1};	26S proteasome regulatory complex, ATPase RPT2	GO:0005829,cytosol; GO:0005739,mitochondrion; GO:0005634,nucleus; GO:0000502,proteasome complex; GO:0008540,proteasome regulatory particle, base subcomplex; GO:0005524,ATP binding; GO:0016887,ATP hydrolysis activity; GO:0036402,proteasome-activating activity; GO:0007292,female gamete generation; GO:0010078,maintenance of root meristem identity; GO:0048232,male gamete generation; GO:0043161,protea…	PF16450.8:Proteasomal ATPase OB C-terminal domain	--	--	--
augustus_masked-HiC_scaffold_1-processed-2060.22	4.6717	4.4568	3.2448	0	0	0	0	0	0	7.6651	9.1235	8.6436	279	251	183	0	0	0	0	0	0	536	587	647	HiC_scaffold_1	206060571	206067941	-	augustus_masked-HiC_scaffold_1-processed-gene-2060.22,augustus_masked-HiC_scaffold_1-processed-gene-2060.22	--	K10473 kelch repeat and BTB domain-containing protein 5/10 | (RefSeq) uncharacterized protein LOC115967557 isoform X1 (A)	--	hypothetical protein LOK49_LG02G00296 [Camellia lanceoleosa]	--	A0A7J7HK73_CAMSI SubName: Full=Uncharacterized protein {ECO:0000313|EMBL:KAF5952837.1};	--	--	--	--	--	--
augustus_masked-HiC_scaffold_1-processed-2083.1	0	0	0	0.0426	0.5338	0.0465	0.2007	0.022	0.0333	0	0.0438	0.0565	0	0	0	2	26	2	10	1	2	0	2	3	HiC_scaffold_1	208293283	208294698	-	augustus_masked-HiC_scaffold_1-processed-gene-2083.1,augustus_masked-HiC_scaffold_1-processed-gene-2083.1	--	K18823 soyasaponin III rhamnosyltransferase [EC:2.4.1.273] | (RefSeq) soyasaponin III rhamnosyltransferase (A)	--	putative UDP-rhamnose:rhamnosyltransferase 1 [Camellia lanceoleosa]	URT1_FRAAN RecName: Full=Putative UDP-rhamnose:rhamnosyltransferase 1; Short=FaRT1 {ECO:0000303|PubMed:16443693}; EC=2.4.1.- {ECO:0000250|UniProtKB:Q940V3}; AltName: Full=Glycosyltransferase 4; Short=FaGT4 {ECO:0000312|EMBL:AAU09445.1};	A0A4S4EHS7_CAMSI SubName: Full=Uncharacterized protein {ECO:0000313|EMBL:THG15652.1};	UDP-glucuronosyl and UDP-glucosyl transferase	GO:0016021,integral component of membrane; GO:0008194,UDP-glycosyltransferase activity; GO:0003674,molecular_function; GO:0003824,catalytic activity; GO:0016740,transferase activity; GO:0016757,glycosyltransferase activity; GO:0005575,cellular_component; GO:0016020,membrane; GO:0031224,intrinsic component of membrane; GO:0110165,cellular anatomical entity	PF00201.21:UDP-glucoronosyl and UDP-glucosyl transferase	--	--	--
augustus_masked-HiC_scaffold_1-processed-2094.6	0.1611	0.2468	0.0948	0.0485	0.0623	0.0353	0.0152	0.1336	0.0127	0	0	0	9	13	5	3	4	2	1	8	1	0	0	0	HiC_scaffold_1	209455469	209460840	-	augustus_masked-HiC_scaffold_1-processed-gene-2094.6,augustus_masked-HiC_scaffold_1-processed-gene-2094.6	--	K20772 1-aminocyclopropane-1-carboxylate synthase 1/2/6 [EC:4.4.1.14] | (RefSeq) 1-aminocyclopropane-1-carboxylate synthase-like (A)	ko00270: Cysteine and methionine metabolism; ko01100: Metabolic pathways; ko01110: Biosynthesis of secondary metabolites; ko04016: MAPK signaling pathway - plant	hypothetical protein HYC85_011085 [Camellia sinensis]	1A1C_TOBAC RecName: Full=1-aminocyclopropane-1-carboxylate synthase; Short=ACC synthase; EC=4.4.1.14; AltName: Full=S-adenosyl-L-methionine methylthioadenosine-lyase;	A0A7J7HLP9_CAMSI RecName: Full=Aminotran_1_2 domain-containing protein {ECO:0000259|Pfam:PF00155};	1-aminocyclopropane-1-carboxylate synthase, and related proteins	GO:0016847,1-aminocyclopropane-1-carboxylate synthase activity; GO:0030170,pyridoxal phosphate binding; GO:0008483,transaminase activity; GO:0006520,cellular amino acid metabolic process; GO:0009693,ethylene biosynthetic process; GO:0009835,fruit ripening; GO:0003674,molecular_function; GO:0003824,catalytic activity; GO:0016829,lyase activity; GO:0016846,carbon-sulfur lyase activity; GO:0005488,b…	PF00155.24:Aminotransferase class I and II	--	--	--
augustus_masked-HiC_scaffold_1-processed-2098.5	1.4143	1.4807	1.2322	0.178	0.5142	0.1058	0.1827	0.1002	0.0633	0.0153	0	0	79	78	65	11	33	6	12	6	5	1	0	0	HiC_scaffold_1	209805743	209811239	-	augustus_masked-HiC_scaffold_1-processed-gene-2098.5,augustus_masked-HiC_scaffold_1-processed-gene-2098.5	--	K20772 1-aminocyclopropane-1-carboxylate synthase 1/2/6 [EC:4.4.1.14] | (RefSeq) 1-aminocyclopropane-1-carboxylate synthase-like (A)	ko00270: Cysteine and methionine metabolism; ko01100: Metabolic pathways; ko01110: Biosynthesis of secondary metabolites; ko04016: MAPK signaling pathway - plant	hypothetical protein HYC85_011085 [Camellia sinensis]	1A1C_TOBAC RecName: Full=1-aminocyclopropane-1-carboxylate synthase; Short=ACC synthase; EC=4.4.1.14; AltName: Full=S-adenosyl-L-methionine methylthioadenosine-lyase;	A0A7J7HLP9_CAMSI RecName: Full=Aminotran_1_2 domain-containing protein {ECO:0000259|Pfam:PF00155};	1-aminocyclopropane-1-carboxylate synthase, and related proteins	GO:0016847,1-aminocyclopropane-1-carboxylate synthase activity; GO:0030170,pyridoxal phosphate binding; GO:0008483,transaminase activity; GO:0006520,cellular amino acid metabolic process; GO:0009693,ethylene biosynthetic process; GO:0009835,fruit ripening; GO:0003674,molecular_function; GO:0003824,catalytic activity; GO:0016829,lyase activity; GO:0016846,carbon-sulfur lyase activity; GO:0005488,b…	PF00155.24:Aminotransferase class I and II	--	--	--
augustus_masked-HiC_scaffold_1-processed-2105.16	44.3836	28.3142	28.6896	1.8073	1.2284	1.8157	2.3013	1.7191	2.1059	21.3638	24.0199	23.3363	1132	681	691	51	36	47	69	47	76	638	660	746	HiC_scaffold_1	210509688	210510539	-	augustus_masked-HiC_scaffold_1-processed-gene-2105.16,augustus_masked-HiC_scaffold_1-processed-gene-2105.16	--	K01183 chitinase [EC:3.2.1.14] | (RefSeq) hevamine-A-like (A)	ko00520: Amino sugar and nucleotide sugar metabolism; ko01100: Metabolic pathways	hypothetical protein LOK49_LG02G00207 [Camellia lanceoleosa]	CHLY_HEVBR RecName: Full=Hevamine-A; Includes: RecName: Full=Chitinase; EC=3.2.1.14; Includes: RecName: Full=Lysozyme; EC=3.2.1.17; Flags: Precursor;	A0A4S4E4R3_CAMSI RecName: Full=Chitinase {ECO:0000256|ARBA:ARBA00012729}; EC=3.2.1.14 {ECO:0000256|ARBA:ARBA00012729};	Chitinase	GO:0005773,vacuole; GO:0004568,chitinase activity; GO:0003796,lysozyme activity; GO:0006032,chitin catabolic process; GO:0000272,polysaccharide catabolic process; GO:0003674,molecular_function; GO:0003824,catalytic activity; GO:0004553,hydrolase activity, hydrolyzing O-glycosyl compounds; GO:0016787,hydrolase activity; GO:0016798,hydrolase activity, acting on glycosyl bonds; GO:0061783,peptidogly…	PF00704.31:Glycosyl hydrolases family 18	--	--	--
augustus_masked-HiC_scaffold_1-processed-2107.10	0.5504	0.5388	0.1345	0.1913	0	0.2503	0	0	0.2095	0.0723	0.2358	0	13	12	3	5	0	6	0	0	7	2	6	0	HiC_scaffold_1	210701857	210702645	+	augustus_masked-HiC_scaffold_1-processed-gene-2107.10,augustus_masked-HiC_scaffold_1-processed-gene-2107.10	--	K01759 lactoylglutathione lyase [EC:4.4.1.5] | (RefSeq) lactoylglutathione lyase GLX1 (A)	ko00620: Pyruvate metabolism; ko01100: Metabolic pathways	BON1-associated protein 2 [Camellia lanceoleosa]	--	A0A4S4EUP5_CAMSI RecName: Full=C2 domain-containing protein {ECO:0000259|PROSITE:PS50004};	--	GO:0051536,iron-sulfur cluster binding; GO:0046872,metal ion binding; GO:0006952,defense response; GO:0003674,molecular_function; GO:0005488,binding; GO:0051540,metal cluster binding; GO:0043167,ion binding; GO:0043169,cation binding; GO:0006950,response to stress; GO:0008150,biological_process; GO:0050896,response to stimulus	PF00168.33:C2 domain	--	--	--
augustus_masked-HiC_scaffold_1-processed-2108.6	14.4811	11.5462	10.2521	15.0711	15.3719	13.0792	11.4084	14.0973	15.3898	21.0108	18.4823	19.0372	528	397	353	608	644	484	489	551	794	897	726	870	HiC_scaffold_1	210865792	210867009	+	augustus_masked-HiC_scaffold_1-processed-gene-2108.6,augustus_masked-HiC_scaffold_1-processed-gene-2108.6	--	K13145 integrator complex subunit 8 | (RefSeq) hypothetical protein (A)	--	F-box/kelch-repeat protein [Camellia lanceoleosa]	FBK77_ARATH RecName: Full=F-box/kelch-repeat protein At3g61590;	A0A7J7HL23_CAMSI RecName: Full=F-box domain-containing protein {ECO:0000259|PROSITE:PS50181};	--	GO:0004842,ubiquitin-protein transferase activity; GO:0035195,miRNA-mediated gene silencing; GO:0099402,plant organ development; GO:0003674,molecular_function; GO:0003824,catalytic activity; GO:0016740,transferase activity; GO:0019787,ubiquitin-like protein transferase activity; GO:0140096,catalytic activity, acting on a protein; GO:0008150,biological_process; GO:0008152,metabolic process; GO:000…	PF12937.10:F-box-like	--	--	--
augustus_masked-HiC_scaffold_1-processed-2114.22	0.1734	0.4414	0.0735	0.1254	0.6944	0.376	0	0.3236	0.0981	0.5333	0.5474	0.6642	5	12	2	4	23	11	0	10	4	18	17	24	HiC_scaffold_1	211457309	211458271	+	augustus_masked-HiC_scaffold_1-processed-gene-2114.22,augustus_masked-HiC_scaffold_1-processed-gene-2114.22	--	K13434 pathogenesis-related genes transcriptional activator PTI6 | (RefSeq) pathogenesis-related genes transcriptional activator PTI6-like (A)	ko04626: Plant-pathogen interaction	Ethylene-responsive transcription factor CRF4 [Camellia lanceoleosa]	CRF5_ARATH RecName: Full=Ethylene-responsive transcription factor CRF5; AltName: Full=Protein CYTOKININ RESPONSE FACTOR 5;	A0A7J7HMD6_CAMSI RecName: Full=AP2/ERF domain-containing protein {ECO:0000259|PROSITE:PS51032};	--	GO:0005737,cytoplasm; GO:0005634,nucleus; GO:0003700,DNA-binding transcription factor activity; GO:0000976,transcription cis-regulatory region binding; GO:0048825,cotyledon development; GO:0009736,cytokinin-activated signaling pathway; GO:0009873,ethylene-activated signaling pathway; GO:0048366,leaf development; GO:0003674,molecular_function; GO:0140110,transcription regulator activity; GO:000106…	PF00847.23:AP2 domain	AP2/ERF-ERF	TF	AP2/ERF->AP2/ERF-ERF
augustus_masked-HiC_scaffold_1-processed-2115.5	0.9898	0.7872	3.2754	773.135	522.559	778.482	250.376	274.691	381.575	1087.83	1139.12	1523.22	8	6	25	6914	4853	6386	2379	2380	4364	10295	9919	15431	HiC_scaffold_1	211531720	211531989	-	augustus_masked-HiC_scaffold_1-processed-gene-2115.5,augustus_masked-HiC_scaffold_1-processed-gene-2115.5	--	--	--	hypothetical protein LOK49_LG02G00178 [Camellia lanceoleosa]	--	A0A7J7HJP9_CAMSI SubName: Full=Uncharacterized protein {ECO:0000313|EMBL:KAF5953120.1};	--	--	--	--	--	--
augustus_masked-HiC_scaffold_1-processed-2120.19	3.2906	3.2713	1.3378	7.0368	6.9294	7.2081	2.1493	1.7541	3.1976	2.1077	2.8362	2.391	112	105	43	265	271	249	86	64	154	84	104	102	HiC_scaffold_1	212051596	212052732	-	augustus_masked-HiC_scaffold_1-processed-gene-2120.19,augustus_masked-HiC_scaffold_1-processed-gene-2120.19	--	K11649 SWI/SNF-related matrix-associated actin-dependent regulator of chromatin subfamily C | (GenBank) F-box and associated interaction domain protein (A)	--	hypothetical protein TEA_018344 [Camellia sinensis var. sinensis]	CPR1_ARATH RecName: Full=F-box protein CPR1; AltName: Full=Protein CONSTITUTIVE EXPRESSER OF PR GENES 1; AltName: Full=Protein CONSTITUTIVE EXPRESSER OF PR GENES 30 {ECO:0000303|PubMed:19682297};	A0A4S4D9T2_CAMSI RecName: Full=F-box domain-containing protein {ECO:0000259|PROSITE:PS50181};	--	GO:0005737,cytoplasm; GO:0005634,nucleus; GO:0031348,negative regulation of defense response; GO:0042177,negative regulation of protein catabolic process; GO:0009626,plant-type hypersensitive response; GO:0016567,protein ubiquitination; GO:0006950,response to stress; GO:0006952,defense response; GO:0008150,biological_process; GO:0031347,regulation of defense response; GO:0048519,negative regulati…	PF00646.36:F-box domain	--	--	--
augustus_masked-HiC_scaffold_1-processed-2143.9	31.3522	34.5274	55.018	851.615	594.681	895.657	489.604	477.576	561.164	543.467	519.191	520.574	1298	1348	2151	39010	28289	37634	23829	21195	32874	26345	23157	27013	HiC_scaffold_1	214298557	214299939	-	augustus_masked-HiC_scaffold_1-processed-gene-2143.9,augustus_masked-HiC_scaffold_1-processed-gene-2143.9	--	K22683 aspartyl protease family protein [EC:3.4.23.-] | (RefSeq) aspartyl protease family protein 2-like (A)	--	aspartyl protease family protein 2-like [Camellia sinensis]	APF2_ARATH RecName: Full=Aspartyl protease family protein 2 {ECO:0000305}; EC=3.4.23.- {ECO:0000305}; Flags: Precursor;	A0A834GTJ2_RHOSS RecName: Full=Peptidase A1 domain-containing protein {ECO:0000259|PROSITE:PS51767};	Aspartyl protease	GO:0009505,plant-type cell wall; GO:0004190,aspartic-type endopeptidase activity; GO:0006508,proteolysis; GO:0003674,molecular_function; GO:0003824,catalytic activity; GO:0004175,endopeptidase activity; GO:0008233,peptidase activity; GO:0016787,hydrolase activity; GO:0070001,aspartic-type peptidase activity; GO:0140096,catalytic activity, acting on a protein; GO:0006807,nitrogen compound metaboli…	PF14543.9:Xylanase inhibitor N-terminal	--	--	--
augustus_masked-HiC_scaffold_1-processed-2145.30	0.0734	0	0.0777	0	0.0319	0	0.1249	0.1712	0.8561	0	0.0341	0	2	0	2	0	1	0	4	5	33	0	1	0	HiC_scaffold_1	214524847	214526280	+	augustus_masked-HiC_scaffold_1-processed-gene-2145.30,augustus_masked-HiC_scaffold_1-processed-gene-2145.30	--	K03637 cyclic pyranopterin monophosphate synthase [EC:4.6.1.17] | (RefSeq) cyclic pyranopterin monophosphate synthase, mitochondrial isoform X1 (A)	ko00790: Folate biosynthesis; ko01100: Metabolic pathways; ko01240: Biosynthesis of cofactors; ko04122: Sulfur relay system	hypothetical protein LOK49_LG02G00114 [Camellia lanceoleosa]	CNX3_ARATH RecName: Full=Cyclic pyranopterin monophosphate synthase, mitochondrial; EC=4.6.1.17 {ECO:0000250|UniProtKB:P0A738}; AltName: Full=Molybdenum cofactor biosynthesis enzyme CNX3; AltName: Full=Molybdenum cofactor biosynthesis protein C; AltName: Full=Molybdopterin biosynthesis protein CNX3; Flags: Precursor;	A0A4S4DBK5_CAMSI RecName: Full=Cyclic pyranopterin monophosphate synthase {ECO:0000256|ARBA:ARBA00012575}; EC=4.6.1.17 {ECO:0000256|ARBA:ARBA00012575};	Molybdenum cofactor biosynthesis pathway protein	GO:0009507,chloroplast; GO:0005759,mitochondrial matrix; GO:0005739,mitochondrion; GO:0061799,cyclic pyranopterin monophosphate synthase activity; GO:0006777,Mo-molybdopterin cofactor biosynthetic process; GO:0003674,molecular_function; GO:0003824,catalytic activity; GO:0016829,lyase activity; GO:0016849,phosphorus-oxygen lyase activity; GO:0006793,phosphorus metabolic process; GO:0006796,phospha…	PF01967.24:MoaC family	--	--	--
augustus_masked-HiC_scaffold_1-processed-2146.3	0.1958	0.026	0.2851	3.9813	3.067	3.9786	1.6862	3.219	3.4936	0.0209	0.0227	0.0781	8	1	11	180	144	165	81	141	202	1	1	4	HiC_scaffold_1	214630086	214631450	-	augustus_masked-HiC_scaffold_1-processed-gene-2146.3,augustus_masked-HiC_scaffold_1-processed-gene-2146.3	--	K22683 aspartyl protease family protein [EC:3.4.23.-] | (RefSeq) aspartyl protease family protein 2-like (A)	--	Aspartyl protease family protein 2 [Camellia lanceoleosa]	APF2_ARATH RecName: Full=Aspartyl protease family protein 2 {ECO:0000305}; EC=3.4.23.- {ECO:0000305}; Flags: Precursor;	A0A834GTJ2_RHOSS RecName: Full=Peptidase A1 domain-containing protein {ECO:0000259|PROSITE:PS51767};	Aspartyl protease	GO:0009505,plant-type cell wall; GO:0004190,aspartic-type endopeptidase activity; GO:0006508,proteolysis; GO:0003674,molecular_function; GO:0003824,catalytic activity; GO:0004175,endopeptidase activity; GO:0008233,peptidase activity; GO:0016787,hydrolase activity; GO:0070001,aspartic-type peptidase activity; GO:0140096,catalytic activity, acting on a protein; GO:0006807,nitrogen compound metaboli…	PF14543.9:Xylanase inhibitor N-terminal	--	--	--
augustus_masked-HiC_scaffold_1-processed-2146.8	0	0	0.0777	0.0664	0.2875	0.1447	0.0625	0.2055	0.1038	0.0941	0	0.2929	0	0	2	2	9	4	2	6	4	3	0	10	HiC_scaffold_1	214655838	214657270	-	augustus_masked-HiC_scaffold_1-processed-gene-2146.8,augustus_masked-HiC_scaffold_1-processed-gene-2146.8	--	K03637 cyclic pyranopterin monophosphate synthase [EC:4.6.1.17] | (RefSeq) cyclic pyranopterin monophosphate synthase, mitochondrial isoform X1 (A)	ko00790: Folate biosynthesis; ko01100: Metabolic pathways; ko01240: Biosynthesis of cofactors; ko04122: Sulfur relay system	hypothetical protein LOK49_LG02G00114 [Camellia lanceoleosa]	CNX3_ARATH RecName: Full=Cyclic pyranopterin monophosphate synthase, mitochondrial; EC=4.6.1.17 {ECO:0000250|UniProtKB:P0A738}; AltName: Full=Molybdenum cofactor biosynthesis enzyme CNX3; AltName: Full=Molybdenum cofactor biosynthesis protein C; AltName: Full=Molybdopterin biosynthesis protein CNX3; Flags: Precursor;	A0A4S4DBK5_CAMSI RecName: Full=Cyclic pyranopterin monophosphate synthase {ECO:0000256|ARBA:ARBA00012575}; EC=4.6.1.17 {ECO:0000256|ARBA:ARBA00012575};	Molybdenum cofactor biosynthesis pathway protein	GO:0009507,chloroplast; GO:0005759,mitochondrial matrix; GO:0005739,mitochondrion; GO:0061799,cyclic pyranopterin monophosphate synthase activity; GO:0006777,Mo-molybdopterin cofactor biosynthetic process; GO:0003674,molecular_function; GO:0003824,catalytic activity; GO:0016829,lyase activity; GO:0016849,phosphorus-oxygen lyase activity; GO:0006793,phosphorus metabolic process; GO:0006796,phospha…	PF01967.24:MoaC family	--	--	--
augustus_masked-HiC_scaffold_1-processed-2148.5	0	0	0	0	0	0.1646	0.1894	0	0	0	0.2067	0	0	0	0	0	0	3	4	0	0	0	4	0	HiC_scaffold_1	214865752	214866351	+	augustus_masked-HiC_scaffold_1-processed-gene-2148.5,augustus_masked-HiC_scaffold_1-processed-gene-2148.5	--	K09286 EREBP-like factor | (RefSeq) ethylene-responsive transcription factor ERF023-like (A)	--	Ethylene-responsive transcription factor ERF023 [Camellia lanceoleosa]	ERF23_ARATH RecName: Full=Ethylene-responsive transcription factor ERF023;	A0A4S4E680_CAMSI RecName: Full=AP2/ERF domain-containing protein {ECO:0000259|PROSITE:PS51032};	--	GO:0005634,nucleus; GO:0003677,DNA binding; GO:0003700,DNA-binding transcription factor activity; GO:0009873,ethylene-activated signaling pathway; GO:0003674,molecular_function; GO:0003676,nucleic acid binding; GO:0005488,binding; GO:0097159,organic cyclic compound binding; GO:1901363,heterocyclic compound binding; GO:0140110,transcription regulator activity; GO:0000160,phosphorelay signal transd…	PF00847.23:AP2 domain	AP2/ERF-ERF	TF	AP2/ERF->AP2/ERF-ERF
augustus_masked-HiC_scaffold_1-processed-215.25	0	0	0	0.013	0	0	0	0	0	0.1478	0.1205	0.1266	0	0	0	1	0	0	0	0	0	12	9	11	HiC_scaffold_1	21543334	21545649	+	augustus_masked-HiC_scaffold_1-processed-gene-215.25,augustus_masked-HiC_scaffold_1-processed-gene-215.25	--	K15333 tRNA guanosine-2'-O-methyltransferase [EC:2.1.1.34] | (RefSeq) uncharacterized protein LOC104224633 (A)	--	subtilisin-like protease SBT1.7 isoform X1 [Camellia sinensis]	SBT3_SOLLC RecName: Full=Subtilisin-like protease SBT3 {ECO:0000303|PubMed:27259555}; EC=3.4.21.- {ECO:0000269|PubMed:19332543, ECO:0000269|PubMed:19407393, ECO:0000269|PubMed:19805099, ECO:0000269|PubMed:27259555, ECO:0000269|PubMed:27451395}; AltName: Full=LeSBT3 {ECO:0000303|PubMed:10350089}; AltName: Full=SlSBT3 {ECO:0000303|PubMed:19332543}; AltName: Full=Subtilase 3 {ECO:0000303|PubMed:1933…	A0A4S4EL82_CAMSI SubName: Full=Uncharacterized protein {ECO:0000313|EMBL:THG16894.1};	--	GO:0005615,extracellular space; GO:0042802,identical protein binding; GO:0042803,protein homodimerization activity; GO:0004252,serine-type endopeptidase activity; GO:0008236,serine-type peptidase activity; GO:0006952,defense response; GO:0043171,peptide catabolic process; GO:0009827,plant-type cell wall modification; GO:1900367,positive regulation of defense response to insect; GO:0010628,positiv…	PF00082.25:Subtilase family	--	--	--
augustus_masked-HiC_scaffold_1-processed-2151.22	9.2371	12.8814	19.831	9.149	6.8277	10.348	12.9163	8.7349	7.7799	23.6667	19.6146	23.0178	73	96	148	80	62	83	120	74	87	219	167	228	HiC_scaffold_1	215112571	215112834	+	augustus_masked-HiC_scaffold_1-processed-gene-2151.22,augustus_masked-HiC_scaffold_1-processed-gene-2151.22	--	K00457 4-hydroxyphenylpyruvate dioxygenase [EC:1.13.11.27] | (RefSeq) hypothetical protein (A)	ko00130: Ubiquinone and other terpenoid-quinone biosynthesis; ko00350: Tyrosine metabolism; ko00360: Phenylalanine metabolism; ko01100: Metabolic pathways; ko01240: Biosynthesis of cofactors	hypothetical protein HYC85_011174 [Camellia sinensis]	--	A0A7J7HK13_CAMSI SubName: Full=Uncharacterized protein {ECO:0000313|EMBL:KAF5953230.1};	--	--	--	--	--	--
augustus_masked-HiC_scaffold_1-processed-2155.32	5.1036	7.9704	3.7339	8.2189	4.0379	8.1371	5.4464	3.4625	3.7379	1.585	1.4642	1.6287	55	81	38	98	50	89	69	40	57	20	17	22	HiC_scaffold_1	215576164	215576523	+	augustus_masked-HiC_scaffold_1-processed-gene-2155.32,augustus_masked-HiC_scaffold_1-processed-gene-2155.32	--	K24345 calcium-binding protein KIC and related proteins | (RefSeq) calcium-binding protein KIC (A)	--	Calcium-binding protein KIC [Camellia lanceoleosa]	KIC_ARATH RecName: Full=Calcium-binding protein KIC {ECO:0000303|PubMed:14688294}; AltName: Full=KCBP-interacting calcium-binding protein {ECO:0000303|PubMed:14688294};	A0A6A4LVV7_9ERIC RecName: Full=EF-hand domain-containing protein {ECO:0000259|PROSITE:PS50222}; Flags: Fragment;	Ca2+-binding protein (centrin/caltractin), EF-Hand superfamily protein	GO:0005509,calcium ion binding; GO:0010091,trichome branching; GO:0003674,molecular_function; GO:0005488,binding; GO:0043167,ion binding; GO:0043169,cation binding; GO:0046872,metal ion binding; GO:0000902,cell morphogenesis; GO:0000904,cell morphogenesis involved in differentiation; GO:0008150,biological_process; GO:0009653,anatomical structure morphogenesis; GO:0009888,tissue development; GO:00…	PF13833.9:EF-hand domain pair	--	--	--
augustus_masked-HiC_scaffold_1-processed-2168.2	3.5596	3.3875	4.3493	1.9798	2.383	2.2482	1.2422	1.1069	1.4191	0	0.1694	0.0728	39	35	45	24	30	25	16	13	22	0	2	1	HiC_scaffold_1	216846172	216846537	+	augustus_masked-HiC_scaffold_1-processed-gene-2168.2,augustus_masked-HiC_scaffold_1-processed-gene-2168.2	--	K14488 SAUR family protein | (RefSeq) auxin-responsive protein SAUR32-like (A)	ko04075: Plant hormone signal transduction	Auxin-responsive protein SAUR32 [Camellia lanceoleosa]	SAU32_ARATH RecName: Full=Auxin-responsive protein SAUR32 {ECO:0000305}; AltName: Full=Protein ABOLISHED APICAL HOOK MAINTENANCE 1 {ECO:0000303|Ref.6}; AltName: Full=Protein SMALL AUXIN UP RNA 32 {ECO:0000303|PubMed:12036261};	A0A4S4EKJ4_CAMSI SubName: Full=Uncharacterized protein {ECO:0000313|EMBL:THG17098.1};	--	GO:0005737,cytoplasm; GO:0005634,nucleus; GO:0005886,plasma membrane; GO:0009734,auxin-activated signaling pathway; GO:0040008,regulation of growth; GO:1900140,regulation of seedling development; GO:0007154,cell communication; GO:0007165,signal transduction; GO:0008150,biological_process; GO:0009719,response to endogenous stimulus; GO:0009725,response to hormone; GO:0009733,response to auxin; GO:…	PF02519.17:Auxin responsive protein	--	--	--
augustus_masked-HiC_scaffold_1-processed-2171.31	8.8913	8.3612	8.3717	37.8867	34.11	46.6543	17.5169	14.5346	21.2368	217.671	213.296	216.881	424	376	377	1999	1869	2258	982	743	1433	12154	10958	12963	HiC_scaffold_1	217180205	217181797	+	augustus_masked-HiC_scaffold_1-processed-gene-2171.31,augustus_masked-HiC_scaffold_1-processed-gene-2171.31	--	K15397 3-ketoacyl-CoA synthase [EC:2.3.1.199] | (RefSeq) LOW QUALITY PROTEIN: 3-ketoacyl-CoA synthase 1-like (A)	ko00062: Fatty acid elongation; ko01100: Metabolic pathways; ko01110: Biosynthesis of secondary metabolites; ko04626: Plant-pathogen interaction	3-ketoacyl-CoA synthase 1 [Camellia lanceoleosa]	KCS1_ARATH RecName: Full=3-ketoacyl-CoA synthase 1 {ECO:0000303|PubMed:10074711}; Short=KCS-1 {ECO:0000303|PubMed:10074711}; EC=2.3.1.199 {ECO:0000269|PubMed:10074711, ECO:0000269|PubMed:16765910}; AltName: Full=Very long-chain fatty acid condensing enzyme 1 {ECO:0000303|PubMed:10074711}; Short=VLCFA condensing enzyme 1 {ECO:0000303|PubMed:10074711};	A0A7J7I614_CAMSI RecName: Full=3-ketoacyl-CoA synthase {ECO:0000256|PIRNR:PIRNR036417}; EC=2.3.1.- {ECO:0000256|PIRNR:PIRNR036417};	--	GO:0022626,cytosolic ribosome; GO:0005783,endoplasmic reticulum; GO:0005789,endoplasmic reticulum membrane; GO:0016021,integral component of membrane; GO:0016020,membrane; GO:0009922,fatty acid elongase activity; GO:0102756,very-long-chain 3-ketoacyl-CoA synthase activity; GO:0070417,cellular response to cold; GO:0009409,response to cold; GO:0009416,response to light stimulus; GO:0042761,very lon…	PF08392.15:FAE1/Type III polyketide synthase-like protein	--	--	--
augustus_masked-HiC_scaffold_1-processed-2171.34	13.1043	14.0101	12.8151	24.367	24.3053	21.59	25.9794	22.4784	22.7224	24.952	21.7684	20.9104	366	369	338	753	780	612	853	673	898	816	655	732	HiC_scaffold_1	217111908	217118976	-	augustus_masked-HiC_scaffold_1-processed-gene-2171.34,augustus_masked-HiC_scaffold_1-processed-gene-2171.34	--	--	--	GRF1-interacting factor 3 [Camellia lanceoleosa]	GIF3_ARATH RecName: Full=GRF1-interacting factor 3; Short=AtGIF3; AltName: Full=Transcription coactivator GIF3;	A0A4S4EKK6_CAMSI RecName: Full=SSXT domain-containing protein {ECO:0000259|Pfam:PF05030};	Calcium-responsive transcription coactivator	GO:0005634,nucleus; GO:0003713,transcription coactivator activity; GO:0051301,cell division; GO:0008283,cell population proliferation; GO:0048366,leaf development; GO:0045944,positive regulation of transcription by RNA polymerase II; GO:0003674,molecular_function; GO:0003712,transcription coregulator activity; GO:0140110,transcription regulator activity; GO:0008150,biological_process; GO:0009987,…	PF05030.15:SSXT protein (N-terminal region)	--	--	--
augustus_masked-HiC_scaffold_1-processed-225.19	15.9503	12.526	9.9589	43.5878	51.5979	47.7404	30.0159	33.3382	35.5715	38.8749	52.2379	46.221	212	157	125	641	788	644	469	475	669	605	748	770	HiC_scaffold_1	22484691	22485134	+	augustus_masked-HiC_scaffold_1-processed-gene-225.19,augustus_masked-HiC_scaffold_1-processed-gene-225.19	--	K02960 small subunit ribosomal protein S16e | (RefSeq) 40S ribosomal protein S16-like (A)	ko03010: Ribosome	40S ribosomal protein S16-like [Camellia sinensis]	RS16_GOSHI RecName: Full=40S ribosomal protein S16;	A0A4V3WQC7_CAMSI SubName: Full=Uncharacterized protein {ECO:0000313|EMBL:THG19787.1};	40S ribosomal protein S16	GO:0022627,cytosolic small ribosomal subunit; GO:0015935,small ribosomal subunit; GO:0003723,RNA binding; GO:0003735,structural constituent of ribosome; GO:0000462,maturation of SSU-rRNA from tricistronic rRNA transcript (SSU-rRNA, 5.8S rRNA, LSU-rRNA); GO:0006412,translation; GO:0003674,molecular_function; GO:0003676,nucleic acid binding; GO:0005488,binding; GO:0097159,organic cyclic compound bi…	PF00380.22:Ribosomal protein S9/S16	--	--	--
augustus_masked-HiC_scaffold_1-processed-230.44	0.2554	0.5958	0.7572	0.0462	0.1111	0.1761	0.0434	0.0715	0.018	0.1527	0.3556	0.2445	10	22	28	2	5	7	2	3	1	7	15	12	HiC_scaffold_1	23006067	23007374	-	augustus_masked-HiC_scaffold_1-processed-gene-230.44,augustus_masked-HiC_scaffold_1-processed-gene-230.44	--	K10268 F-box and leucine-rich repeat protein 2/20 | (RefSeq) F-box protein SKIP2-like (A)	--	F-box protein [Camellia lanceoleosa]	FB37_ARATH RecName: Full=F-box protein At1g47056;	A0A7J7HGP5_CAMSI RecName: Full=F-box domain-containing protein {ECO:0000259|Pfam:PF12937};	Leucine rich repeat proteins, some proteins contain F-box	GO:0019005,SCF ubiquitin ligase complex; GO:0004842,ubiquitin-protein transferase activity; GO:0031146,SCF-dependent proteasomal ubiquitin-dependent protein catabolic process; GO:0003674,molecular_function; GO:0003824,catalytic activity; GO:0016740,transferase activity; GO:0019787,ubiquitin-like protein transferase activity; GO:0140096,catalytic activity, acting on a protein; GO:0006508,proteolys…	PF12937.10:F-box-like	--	--	--
augustus_masked-HiC_scaffold_1-processed-231.33	15.3215	24.1293	40.9532	72.2751	58.0467	67.035	80.1847	49.387	55.9709	26.1948	22.7336	23.562	538	799	1358	2808	2342	2389	3310	1859	2781	1077	860	1037	HiC_scaffold_1	23156767	23157939	-	augustus_masked-HiC_scaffold_1-processed-gene-231.33,augustus_masked-HiC_scaffold_1-processed-gene-231.33	--	K13466 EIX receptor 1/2 | (RefSeq) probable leucine-rich repeat receptor-like protein kinase At1g35710 (A)	ko04626: Plant-pathogen interaction	DNA damage-repair/toleration protein DRT100 [Camellia lanceoleosa]	RLP7_ARATH RecName: Full=Receptor-like protein 7 {ECO:0000303|PubMed:18434605}; Short=AtRLP7 {ECO:0000303|PubMed:18434605}; Flags: Precursor;	A0A7J7HGG2_CAMSI RecName: Full=LRRNT_2 domain-containing protein {ECO:0000259|Pfam:PF08263};	FOG: Leucine rich repeat	GO:0016021,integral component of membrane; GO:0005886,plasma membrane; GO:0005575,cellular_component; GO:0016020,membrane; GO:0031224,intrinsic component of membrane; GO:0110165,cellular anatomical entity; GO:0071944,cell periphery	PF13855.9:Leucine rich repeat	--	--	--
augustus_masked-HiC_scaffold_1-processed-234.22	0.8428	1.1104	1.6227	0.0462	0.1334	0.3271	0.1086	0.0953	0.1083	0.3708	0.2845	0.5909	33	41	60	2	6	13	5	4	6	17	12	29	HiC_scaffold_1	23433676	23434983	-	augustus_masked-HiC_scaffold_1-processed-gene-234.22,augustus_masked-HiC_scaffold_1-processed-gene-234.22	--	K10268 F-box and leucine-rich repeat protein 2/20 | (RefSeq) F-box protein SKIP2-like (A)	--	F-box protein [Camellia lanceoleosa]	FB37_ARATH RecName: Full=F-box protein At1g47056;	A0A7J7HGP5_CAMSI RecName: Full=F-box domain-containing protein {ECO:0000259|Pfam:PF12937};	Leucine rich repeat proteins, some proteins contain F-box	GO:0019005,SCF ubiquitin ligase complex; GO:0004842,ubiquitin-protein transferase activity; GO:0031146,SCF-dependent proteasomal ubiquitin-dependent protein catabolic process; GO:0003674,molecular_function; GO:0003824,catalytic activity; GO:0016740,transferase activity; GO:0019787,ubiquitin-like protein transferase activity; GO:0140096,catalytic activity, acting on a protein; GO:0006508,proteolys…	PF12937.10:F-box-like	--	--	--
augustus_masked-HiC_scaffold_1-processed-249.46	25.8839	35.8695	32.0592	275.315	299.396	193.221	367.888	189.385	208.805	140.872	134.327	125.081	1232	1610	1441	14499	16374	9334	20585	9663	14063	7851	6888	7462	HiC_scaffold_1	24934253	24935842	+	augustus_masked-HiC_scaffold_1-processed-gene-249.46,augustus_masked-HiC_scaffold_1-processed-gene-249.46	--	--	--	hypothetical protein LOK49_LG02G03404 [Camellia lanceoleosa]	--	A0A4V3WQC8_CAMSI SubName: Full=Uncharacterized protein {ECO:0000313|EMBL:THG19807.1};	--	--	--	--	--	--
augustus_masked-HiC_scaffold_1-processed-25.0	0	0	0	0.078	0.3005	0.085	0.1469	0.5637	0.244	0.3686	0	0.5509	0	0	0	1	4	1	2	7	4	5	0	8	HiC_scaffold_1	2539386	2539772	+	augustus_masked-HiC_scaffold_1-processed-gene-25.0,augustus_masked-HiC_scaffold_1-processed-gene-25.0	--	K06640 serine/threonine-protein kinase ATR [EC:2.7.11.1] | (RefSeq) serine/threonine-protein kinase ATR isoform X1 (A)	--	Serine/threonine-protein kinase ATR [Camellia lanceoleosa]	ATR_ARATH RecName: Full=Serine/threonine-protein kinase ATR; Short=AtATR; EC=2.7.11.1; AltName: Full=Ataxia telangiectasia-mutated and Rad3-related homolog; AltName: Full=DNA repair protein ATR; AltName: Full=Rad3-like protein; Short=AtRAD3;	A0A7J7HR49_CAMSI SubName: Full=Uncharacterized protein {ECO:0000313|EMBL:KAF5954484.1};	Protein kinase of the PI-3 kinase family involved in mitotic growth, DNA repair and meiotic recombination	GO:0005634,nucleus; GO:0009506,plasmodesma; GO:0005524,ATP binding; GO:0106310,protein serine kinase activity; GO:0004674,protein serine/threonine kinase activity; GO:0006952,defense response; GO:0000077,DNA damage checkpoint signaling; GO:0006281,DNA repair; GO:0006303,double-strand break repair via nonhomologous end joining; GO:0051321,meiotic cell cycle; GO:0032504,multicellular organism repro…	--	--	--	--
augustus_masked-HiC_scaffold_1-processed-25.4	0	0	0	0.0599	0.0288	0.0327	0.0564	0.0309	0.1639	0	0	0	0	0	0	2	1	1	2	1	7	0	0	0	HiC_scaffold_1	2586560	2587567	+	augustus_masked-HiC_scaffold_1-processed-gene-25.4,augustus_masked-HiC_scaffold_1-processed-gene-25.4	--	K03283 heat shock 70kDa protein 1/2/6/8 | (RefSeq) heat shock cognate 70 kDa protein 2-like (A)	ko03040: Spliceosome; ko04141: Protein processing in endoplasmic reticulum; ko04144: Endocytosis	hypothetical protein HYC85_028917 [Camellia sinensis]	--	A0A7J7G0G7_CAMSI SubName: Full=Uncharacterized protein {ECO:0000313|EMBL:KAF5932746.1};	--	--	PF20167.1:Putative plant transposon protein	--	--	--
augustus_masked-HiC_scaffold_1-processed-257.32	417.286	318.338	149.477	50.3197	77.7236	62.3929	212.88	272.173	271.85	59.8451	57.839	57.2527	3710	2669	1255	495	794	563	2225	2594	3420	623	554	638	HiC_scaffold_1	25713057	25713353	+	augustus_masked-HiC_scaffold_1-processed-gene-257.32,augustus_masked-HiC_scaffold_1-processed-gene-257.32	--	K15920 xylan 1,4-beta-xylosidase [EC:3.2.1.37] | (RefSeq) probable beta-D-xylosidase 5 isoform X2 (A)	ko00520: Amino sugar and nucleotide sugar metabolism; ko01100: Metabolic pathways	hypothetical protein HYC85_009777 [Camellia sinensis]	--	A0A7J7HFZ0_CAMSI SubName: Full=Uncharacterized protein {ECO:0000313|EMBL:KAF5951833.1};	--	--	--	--	--	--
augustus_masked-HiC_scaffold_1-processed-259.19	0.4262	0.2825	0.1693	0.4815	0.4173	0.5774	0.1813	0.4473	0.1883	2.3661	2.0771	3.0605	8	5	3	10	9	11	4	9	5	52	42	72	HiC_scaffold_1	25886093	25886719	+	augustus_masked-HiC_scaffold_1-processed-gene-259.19,augustus_masked-HiC_scaffold_1-processed-gene-259.19	--	K00789 S-adenosylmethionine synthetase [EC:2.5.1.6] | (RefSeq) S-adenosylmethionine synthase 1 (A)	ko00270: Cysteine and methionine metabolism; ko00999: Biosynthesis of various plant secondary metabolites; ko01100: Metabolic pathways; ko01110: Biosynthesis of secondary metabolites; ko01230: Biosynthesis of amino acids; ko01240: Biosynthesis of cofactors	S-adenosylmethionine synthase 2 [Camellia lanceoleosa]	METK_CAMSI RecName: Full=S-adenosylmethionine synthase; Short=AdoMet synthase; EC=2.5.1.6 {ECO:0000250|UniProtKB:Q96551}; AltName: Full=Methionine adenosyltransferase; Short=MAT;	A0A5B6YXG7_DAVIN RecName: Full=S-adenosylmethionine synthase {ECO:0000256|RuleBase:RU000541}; EC=2.5.1.6 {ECO:0000256|RuleBase:RU000541};	S-adenosylmethionine synthetase	GO:0005737,cytoplasm; GO:0005524,ATP binding; GO:0046872,metal ion binding; GO:0004478,methionine adenosyltransferase activity; GO:0006730,one-carbon metabolic process; GO:0006556,S-adenosylmethionine biosynthetic process; GO:0000166,nucleotide binding; GO:0003674,molecular_function; GO:0005488,binding; GO:0017076,purine nucleotide binding; GO:0030554,adenyl nucleotide binding; GO:0032553,ribonuc…	PF00438.23:S-adenosylmethionine synthetase, N-terminal domain	--	--	--
augustus_masked-HiC_scaffold_1-processed-259.20	0.4499	0.1789	0.2382	4.9811	3.8177	4.987	3.3008	3.7773	4.4513	34.8696	36.9063	47.0226	8	3	4	98	78	90	69	72	112	726	707	1048	HiC_scaffold_1	25897786	25898379	+	augustus_masked-HiC_scaffold_1-processed-gene-259.20,augustus_masked-HiC_scaffold_1-processed-gene-259.20	--	K00789 S-adenosylmethionine synthetase [EC:2.5.1.6] | (RefSeq) S-adenosylmethionine synthase 1 (A)	ko00270: Cysteine and methionine metabolism; ko00999: Biosynthesis of various plant secondary metabolites; ko01100: Metabolic pathways; ko01110: Biosynthesis of secondary metabolites; ko01230: Biosynthesis of amino acids; ko01240: Biosynthesis of cofactors	hypothetical protein MLD38_019922 [Melastoma candidum]	METK1_PETCR RecName: Full=S-adenosylmethionine synthase 1; Short=AdoMet synthase 1; EC=2.5.1.6 {ECO:0000250|UniProtKB:Q96551}; AltName: Full=Methionine adenosyltransferase 1; Short=MAT 1; Flags: Fragment;	A0A649UDN4_CAMSI RecName: Full=S-adenosylmethionine synthase {ECO:0000256|RuleBase:RU000541}; EC=2.5.1.6 {ECO:0000256|RuleBase:RU000541};	S-adenosylmethionine synthetase	GO:0005737,cytoplasm; GO:0005524,ATP binding; GO:0046872,metal ion binding; GO:0004478,methionine adenosyltransferase activity; GO:0006730,one-carbon metabolic process; GO:0006556,S-adenosylmethionine biosynthetic process; GO:0000166,nucleotide binding; GO:0003674,molecular_function; GO:0005488,binding; GO:0017076,purine nucleotide binding; GO:0030554,adenyl nucleotide binding; GO:0032553,ribonuc…	PF02773.19:S-adenosylmethionine synthetase, C-terminal domain	--	--	--
augustus_masked-HiC_scaffold_1-processed-27.13	5.5213	5.626	7.9371	39.6982	33.6902	38.3847	23.9554	19.883	25.7661	90.0675	90.8466	88.5451	179	172	243	1424	1255	1263	913	691	1182	3419	3173	3598	HiC_scaffold_1	2771847	2772929	+	augustus_masked-HiC_scaffold_1-processed-gene-27.13,augustus_masked-HiC_scaffold_1-processed-gene-27.13	--	K08242 24-methylenesterol C-methyltransferase [EC:2.1.1.143] | (RefSeq) 24-methylenesterol C-methyltransferase 2-like (A)	ko00100: Steroid biosynthesis; ko01100: Metabolic pathways; ko01110: Biosynthesis of secondary metabolites	24-methylenesterol C-methyltransferase 2 [Camellia lanceoleosa]	SMT2_ARATH RecName: Full=24-methylenesterol C-methyltransferase 2; Short=24-sterol C-methyltransferase 2; Short=Sterol-C-methyltransferase 2; EC=2.1.1.143; AltName: Full=Protein COTYLEDON VASCULAR PATTERN 1;	A0A7J7HF04_CAMSI RecName: Full=Methyltransferase {ECO:0000256|RuleBase:RU362025}; EC=2.1.1.- {ECO:0000256|RuleBase:RU362025};	SAM-dependent methyltransferases	GO:0005783,endoplasmic reticulum; GO:0005794,Golgi apparatus; GO:0005634,nucleus; GO:0030797,24-methylenesterol C-methyltransferase activity; GO:0008757,S-adenosylmethionine-dependent methyltransferase activity; GO:0032259,methylation; GO:0009825,multidimensional cell growth; GO:0032876,negative regulation of DNA endoreduplication; GO:0007389,pattern specification process; GO:0016126,sterol biosy…	PF08498.13:Sterol methyltransferase C-terminal	--	--	--
augustus_masked-HiC_scaffold_1-processed-27.14	0	0	0	0	0	0	0	0	0	0.0889	0	0.1661	0	0	0	0	0	0	0	0	0	1	0	2	HiC_scaffold_1	2780568	2780888	+	augustus_masked-HiC_scaffold_1-processed-gene-27.14,augustus_masked-HiC_scaffold_1-processed-gene-27.14	--	--	--	hypothetical protein LOK49_LG02G03968 [Camellia lanceoleosa]	--	A0A7J7HHP8_CAMSI SubName: Full=Uncharacterized protein {ECO:0000313|EMBL:KAF5951504.1};	--	--	PF14009.9:PADRE domain	--	--	--
augustus_masked-HiC_scaffold_1-processed-270.14	0	0	0	0.0972	0.1873	0.159	0.4118	0.2509	0.2661	0	0	0	0	0	0	2	4	3	9	5	7	0	0	0	HiC_scaffold_1	27049482	27050102	-	augustus_masked-HiC_scaffold_1-processed-gene-270.14,augustus_masked-HiC_scaffold_1-processed-gene-270.14	--	K13457 disease resistance protein RPM1 | (RefSeq) disease resistance protein RPM1 (A)	ko04626: Plant-pathogen interaction	putative disease resistance protein [Camellia lanceoleosa]	DRL4_ARATH RecName: Full=Putative disease resistance protein At1g50180;	A0A4S4E7L1_CAMSI SubName: Full=Uncharacterized protein {ECO:0000313|EMBL:THG12051.1};	Apoptotic ATPase	GO:0009506,plasmodesma; GO:0043531,ADP binding; GO:0005524,ATP binding; GO:0006952,defense response; GO:0051707,response to other organism; GO:0000166,nucleotide binding; GO:0003674,molecular_function; GO:0005488,binding; GO:0017076,purine nucleotide binding; GO:0030554,adenyl nucleotide binding; GO:0032553,ribonucleotide binding; GO:0032555,purine ribonucleotide binding; GO:0032559,adenyl ribonu…	PF18052.4:Rx N-terminal domain	--	--	--
augustus_masked-HiC_scaffold_1-processed-278.14	0	0	0	0	0	0	0	0	0	0.6169	0.7822	0.5282	0	0	0	0	0	0	0	0	0	12	14	11	HiC_scaffold_1	27879760	27880314	-	augustus_masked-HiC_scaffold_1-processed-gene-278.14,augustus_masked-HiC_scaffold_1-processed-gene-278.14	--	K16296 serine carboxypeptidase-like clade I [EC:3.4.16.-] | (RefSeq) serine carboxypeptidase-like 7 (A)	--	hypothetical protein LOK49_LG02G03303 [Camellia lanceoleosa]	--	A0A4S4DEI8_CAMSI SubName: Full=Uncharacterized protein {ECO:0000313|EMBL:THG01108.1};	--	--	--	--	--	--
augustus_masked-HiC_scaffold_1-processed-302.7	0.1136	0.241	0	0.5135	0.3955	0.7837	0.7732	1.5899	0.6424	0.097	0	0	1	2	0	5	4	7	8	15	8	1	0	0	HiC_scaffold_1	30205309	30205602	+	augustus_masked-HiC_scaffold_1-processed-gene-302.7,augustus_masked-HiC_scaffold_1-processed-gene-302.7	--	--	--	hypothetical protein TEA_015447 [Camellia sinensis var. sinensis]	--	A0A4S4EPT3_CAMSI RecName: Full=Nkap_C domain-containing protein {ECO:0000259|Pfam:PF06047};	Uncharacterized conserved protein	GO:0003682,chromatin binding; GO:0003674,molecular_function; GO:0005488,binding	PF06047.14:NF-kappa-B-activating protein C-terminal domain	--	--	--
augustus_masked-HiC_scaffold_1-processed-312.25	0	0	0	0	0	0	0	0	0	0.3206	0	0.1996	0	0	0	0	0	0	0	0	0	3	0	2	HiC_scaffold_1	31225090	31225356	-	augustus_masked-HiC_scaffold_1-processed-gene-312.25,augustus_masked-HiC_scaffold_1-processed-gene-312.25	--	K12412 pheromone receptor transcription factor | (RefSeq) agamous-like MADS-box protein AGL61 (A)	--	hypothetical protein TEA_016185 [Camellia sinensis var. sinensis]	AGL61_ARATH RecName: Full=Agamous-like MADS-box protein AGL61; AltName: Full=Protein DIANA;	A0A4S4E7F1_CAMSI SubName: Full=Uncharacterized protein {ECO:0000313|EMBL:THG11534.1};	MADS box transcription factor	GO:0005634,nucleus; GO:0043078,polar nucleus; GO:0003700,DNA-binding transcription factor activity; GO:0000981,DNA-binding transcription factor activity, RNA polymerase II-specific; GO:0046983,protein dimerization activity; GO:0000978,RNA polymerase II cis-regulatory region sequence-specific DNA binding; GO:0009559,embryo sac central cell differentiation; GO:0045944,positive regulation of transcr…	PF00319.21:SRF-type transcription factor (DNA-binding and dimerisation domain)	MADS-M-type	TF	MADS->MADS-M-type
augustus_masked-HiC_scaffold_1-processed-319.32	14.7093	16.0355	16.1586	14.2883	26.0819	28.4444	24.0892	23.5962	25.3568	31.6997	31.5179	37.6201	107	110	111	115	218	210	206	184	261	270	247	343	HiC_scaffold_1	31965288	31965530	-	augustus_masked-HiC_scaffold_1-processed-gene-319.32,augustus_masked-HiC_scaffold_1-processed-gene-319.32	--	K15455 diphthamide biosynthesis protein 3 | (RefSeq) diphthamide biosynthesis protein 3-like (A)	--	Diphthamide biosynthesis protein 3 [Camellia lanceoleosa]	--	A0A6A4KNA8_9ERIC RecName: Full=DPH-type MB domain-containing protein {ECO:0000259|PROSITE:PS51074}; Flags: Fragment;	Uncharacterized conserved protein	GO:0046872,metal ion binding; GO:0017183,peptidyl-diphthamide biosynthetic process from peptidyl-histidine; GO:0003674,molecular_function; GO:0005488,binding; GO:0043167,ion binding; GO:0043169,cation binding; GO:0002181,cytoplasmic translation; GO:0002182,cytoplasmic translational elongation; GO:0006412,translation; GO:0006414,translational elongation; GO:0006417,regulation of translation; GO:00…	PF05207.16:CSL zinc finger	--	--	--
augustus_masked-HiC_scaffold_1-processed-323.24	8.4562	6.818	4.613	11.3693	16.057	16.0669	15.1195	16.8634	16.8911	4.8544	6.4437	5.204	363	276	187	540	792	700	763	776	1026	244	298	280	HiC_scaffold_1	32312936	32314369	+	augustus_masked-HiC_scaffold_1-processed-gene-323.24,augustus_masked-HiC_scaffold_1-processed-gene-323.24	--	K03122 transcription initiation factor TFIIA large subunit | (RefSeq) uncharacterized protein LOC114825099 (A)	ko03022: Basal transcription factors	hypothetical protein HYC85_009136 [Camellia sinensis]	--	A0A7J7HE58_CAMSI RecName: Full=PB1 domain-containing protein {ECO:0000259|SMART:SM00666};	--	--	PF00564.27:PB1 domain	--	--	--
augustus_masked-HiC_scaffold_1-processed-335.21	0.1443	0.306	0.7895	0	0	0	0.0409	0.0224	0.2549	0.1232	0.0446	0.0768	6	12	31	0	0	0	2	1	15	6	2	4	HiC_scaffold_1	33527753	33529141	+	augustus_masked-HiC_scaffold_1-processed-gene-335.21,augustus_masked-HiC_scaffold_1-processed-gene-335.21	--	K17193 anthocyanidin 3-O-glucoside 2'''-O-xylosyltransferase [EC:2.4.2.51] | (RefSeq) anthocyanidin 3-O-glucoside 2'''-O-xylosyltransferase-like (A)	ko00942: Anthocyanin biosynthesis	UDP-glycosyltransferase 79B9-like [Camellia sinensis]	U79B9_ARATH RecName: Full=UDP-glycosyltransferase 79B9; EC=2.4.1.-;	A0A4V3WMD5_CAMSI SubName: Full=Uncharacterized protein {ECO:0000313|EMBL:THG08187.1};	UDP-glucuronosyl and UDP-glucosyl transferase	GO:0008194,UDP-glycosyltransferase activity; GO:0003674,molecular_function; GO:0003824,catalytic activity; GO:0016740,transferase activity; GO:0016757,glycosyltransferase activity	PF00201.21:UDP-glucoronosyl and UDP-glucosyl transferase	--	--	--
augustus_masked-HiC_scaffold_1-processed-336.26	0	0	0	0	0	0	0.0204	0	0.017	0.0205	0	0.0574	0	0	0	0	0	0	1	0	1	1	0	3	HiC_scaffold_1	33611393	33612784	+	augustus_masked-HiC_scaffold_1-processed-gene-336.26,augustus_masked-HiC_scaffold_1-processed-gene-336.26	--	K17193 anthocyanidin 3-O-glucoside 2'''-O-xylosyltransferase [EC:2.4.2.51] | (RefSeq) UDP-glycosyltransferase 79B6-like (A)	ko00942: Anthocyanin biosynthesis	UDP-glycosyltransferase 79B9-like [Camellia sinensis]	U79B9_ARATH RecName: Full=UDP-glycosyltransferase 79B9; EC=2.4.1.-;	A0A4V3WMD5_CAMSI SubName: Full=Uncharacterized protein {ECO:0000313|EMBL:THG08187.1};	UDP-glucuronosyl and UDP-glucosyl transferase	GO:0008194,UDP-glycosyltransferase activity; GO:0003674,molecular_function; GO:0003824,catalytic activity; GO:0016740,transferase activity; GO:0016757,glycosyltransferase activity	PF00201.21:UDP-glucoronosyl and UDP-glucosyl transferase	--	--	--
augustus_masked-HiC_scaffold_1-processed-338.14	4.0068	2.4703	2.0475	10.5271	12.2658	13.2437	19.9347	21.34	21.9617	3.5016	4.1516	5.0182	172	100	83	500	605	577	1006	982	1334	176	192	270	HiC_scaffold_1	33874305	33875738	-	augustus_masked-HiC_scaffold_1-processed-gene-338.14,augustus_masked-HiC_scaffold_1-processed-gene-338.14	--	K03122 transcription initiation factor TFIIA large subunit | (RefSeq) uncharacterized protein LOC114825099 (A)	ko03022: Basal transcription factors	hypothetical protein HYC85_009136 [Camellia sinensis]	--	A0A7J7HE58_CAMSI RecName: Full=PB1 domain-containing protein {ECO:0000259|SMART:SM00666};	--	--	PF00564.27:PB1 domain	--	--	--
augustus_masked-HiC_scaffold_1-processed-339.39	0	0	0	0	0	0	0	0	0	0.0674	0.0367	0.063	0	0	0	0	0	0	0	0	0	2	1	2	HiC_scaffold_1	33962620	33963465	-	augustus_masked-HiC_scaffold_1-processed-gene-339.39,augustus_masked-HiC_scaffold_1-processed-gene-339.39	--	K03283 heat shock 70kDa protein 1/2/6/8 | (RefSeq) heat shock cognate 70 kDa protein 2-like (A)	ko03040: Spliceosome; ko04141: Protein processing in endoplasmic reticulum; ko04144: Endocytosis	hypothetical protein HYC85_030304 [Camellia sinensis]	--	A0A7J7G0C5_CAMSI SubName: Full=Uncharacterized protein {ECO:0000313|EMBL:KAF5934133.1};	--	--	PF20167.1:Putative plant transposon protein	--	--	--
augustus_masked-HiC_scaffold_1-processed-34.4	3.1945	0.4553	0.2182	0.5123	0.3737	0.3554	0.4529	0.8652	1.5294	0.4841	0.3188	0.7126	186	25	12	33	25	21	31	54	126	33	20	52	HiC_scaffold_1	3412767	3418211	+	augustus_masked-HiC_scaffold_1-processed-gene-34.4,augustus_masked-HiC_scaffold_1-processed-gene-34.4	--	K03033 26S proteasome regulatory subunit N3 | (RefSeq) probable 26S proteasome non-ATPase regulatory subunit 3 (A)	ko03050: Proteasome	putative 26S proteasome non-ATPase regulatory subunit 3 [Camellia lanceoleosa]	PSMD3_TOBAC RecName: Full=Probable 26S proteasome non-ATPase regulatory subunit 3; Short=26S proteasome subunit S3; AltName: Full=26S proteasome regulatory subunit RPN3; AltName: Full=Nuclear antigen 21D7;	A0A7J7HFP2_CAMSI RecName: Full=PCI domain-containing protein {ECO:0000259|PROSITE:PS50250};	26S proteasome regulatory complex, subunit RPN3/PSMD3	GO:0005634,nucleus; GO:0008541,proteasome regulatory particle, lid subcomplex; GO:0030234,enzyme regulator activity; GO:0042176,regulation of protein catabolic process; GO:0006511,ubiquitin-dependent protein catabolic process; GO:0003674,molecular_function; GO:0098772,molecular function regulator activity; GO:0006807,nitrogen compound metabolic process; GO:0008150,biological_process; GO:0008152,m…	PF08375.14:Proteasome regulatory subunit C-terminal	--	--	--
augustus_masked-HiC_scaffold_1-processed-345.5	0.0412	0.1749	0.131	0	0	0.0406	0.0351	0	0	0	0	0	1	4	3	0	0	1	1	0	0	0	0	0	HiC_scaffold_1	34532003	34532812	-	augustus_masked-HiC_scaffold_1-processed-gene-345.5,augustus_masked-HiC_scaffold_1-processed-gene-345.5	--	--	--	hypothetical protein LOK49_LG02G03145 [Camellia lanceoleosa]	LEC9_MEDTR RecName: Full=Lectin 9 {ECO:0000303|PubMed:16134889}; Short=MtLec9 {ECO:0000303|PubMed:16134889}; AltName: Full=Agglutinin LEC9 {ECO:0000305}; Flags: Precursor;	A0A834G8N1_RHOSS RecName: Full=Lectin_legB domain-containing protein {ECO:0000259|Pfam:PF00139};	--	GO:0030246,carbohydrate binding; GO:0009610,response to symbiotic fungus; GO:0003674,molecular_function; GO:0005488,binding; GO:0008150,biological_process; GO:0009605,response to external stimulus; GO:0009607,response to biotic stimulus; GO:0009608,response to symbiont; GO:0009620,response to fungus; GO:0043207,response to external biotic stimulus; GO:0044419,biological process involved in inters…	PF00139.22:Legume lectin domain	--	--	--
augustus_masked-HiC_scaffold_1-processed-35.6	14.4105	10.2893	11.4721	18.7096	20.9683	16.7103	17.067	13.5964	23.2448	22.5429	17.0208	23.6343	701	472	527	1007	1172	825	976	709	1600	1284	892	1441	HiC_scaffold_1	3533507	3538637	+	augustus_masked-HiC_scaffold_1-processed-gene-35.6,augustus_masked-HiC_scaffold_1-processed-gene-35.6	--	K03033 26S proteasome regulatory subunit N3 | (RefSeq) probable 26S proteasome non-ATPase regulatory subunit 3 (A)	ko03050: Proteasome	putative 26S proteasome non-ATPase regulatory subunit 3 [Camellia lanceoleosa]	PSMD3_TOBAC RecName: Full=Probable 26S proteasome non-ATPase regulatory subunit 3; Short=26S proteasome subunit S3; AltName: Full=26S proteasome regulatory subunit RPN3; AltName: Full=Nuclear antigen 21D7;	A0A7J7HFP2_CAMSI RecName: Full=PCI domain-containing protein {ECO:0000259|PROSITE:PS50250};	26S proteasome regulatory complex, subunit RPN3/PSMD3	GO:0005634,nucleus; GO:0008541,proteasome regulatory particle, lid subcomplex; GO:0030234,enzyme regulator activity; GO:0042176,regulation of protein catabolic process; GO:0006511,ubiquitin-dependent protein catabolic process; GO:0003674,molecular_function; GO:0098772,molecular function regulator activity; GO:0006807,nitrogen compound metabolic process; GO:0008150,biological_process; GO:0008152,m…	PF08375.14:Proteasome regulatory subunit C-terminal	--	--	--
augustus_masked-HiC_scaffold_1-processed-352.41	0.1482	0.2918	0.2242	4.5345	4.5876	5.59	0.1261	0.0592	0.0449	0.0181	0.0589	0.0507	7	13	10	237	249	268	7	3	3	1	3	3	HiC_scaffold_1	35219155	35220732	+	augustus_masked-HiC_scaffold_1-processed-gene-352.41,augustus_masked-HiC_scaffold_1-processed-gene-352.41	--	K22133 oxalate---CoA ligase [EC:6.2.1.8] | (RefSeq) oxalate--CoA ligase (A)	ko00630: Glyoxylate and dicarboxylate metabolism; ko01100: Metabolic pathways	Legume lectin domain protein [Actinidia chinensis var. chinensis]	LRK91_ARATH RecName: Full=L-type lectin-domain containing receptor kinase IX.1 {ECO:0000303|PubMed:19773388}; Short=LecRK-IX.1 {ECO:0000303|PubMed:19773388}; EC=2.7.11.1 {ECO:0000255|PROSITE-ProRule:PRU00159}; Flags: Precursor;	A0A2R6Q697_ACTCC SubName: Full=Legume lectin domain protein {ECO:0000313|EMBL:PSS02777.1};	--	GO:0016021,integral component of membrane; GO:0005886,plasma membrane; GO:0005524,ATP binding; GO:0030246,carbohydrate binding; GO:0106310,protein serine kinase activity; GO:0004675,transmembrane receptor protein serine/threonine kinase activity; GO:0042742,defense response to bacterium; GO:0002229,defense response to oomycetes; GO:0010942,positive regulation of cell death; GO:0010726,positive re…	PF00139.22:Legume lectin domain	--	--	--
augustus_masked-HiC_scaffold_1-processed-36.17	5.716	4.8806	3.3016	6.6422	7.9466	6.8754	5.9358	7.0635	8.8137	4.9451	5.9948	7.5218	77	62	42	99	123	94	94	102	168	78	87	127	HiC_scaffold_1	3628067	3628516	-	augustus_masked-HiC_scaffold_1-processed-gene-36.17,augustus_masked-HiC_scaffold_1-processed-gene-36.17	--	--	--	hypothetical protein LOK49_LG02G03937 [Camellia lanceoleosa]	--	A0A7J7HGY9_CAMSI RecName: Full=DUF1279 domain-containing protein {ECO:0000259|Pfam:PF06916};	Predicted membrane protein	--	PF06916.16:FAM210A/B-like domain	--	--	--
augustus_masked-HiC_scaffold_1-processed-364.1	7.734	5.3111	3.8729	6.59	8.5962	6.9776	4.201	5.9761	5.1694	3.9989	3.4165	4.1446	332	215	157	313	424	304	212	275	314	201	158	223	HiC_scaffold_1	36393264	36394697	-	augustus_masked-HiC_scaffold_1-processed-gene-364.1,augustus_masked-HiC_scaffold_1-processed-gene-364.1	--	--	--	F-box/kelch-repeat protein [Camellia lanceoleosa]	FBK8_ARATH RecName: Full=F-box/kelch-repeat protein At1g22040;	A0A7J7HG90_CAMSI RecName: Full=F-box domain-containing protein {ECO:0000259|PROSITE:PS50181};	FOG: Kelch repeat	--	PF01344.28:Kelch motif	--	--	--
augustus_masked-HiC_scaffold_1-processed-367.36	0	0.0649	0.1296	0.8294	0.213	0.7837	1.197	0.3424	0.2594	0	0	0	0	1	2	15	4	13	23	6	6	0	0	0	HiC_scaffold_1	36764450	36764995	+	augustus_masked-HiC_scaffold_1-processed-gene-367.36,augustus_masked-HiC_scaffold_1-processed-gene-367.36	--	K02303 uroporphyrin-III C-methyltransferase [EC:2.1.1.107] | (RefSeq) uncharacterized protein LOC114315437 (A)	ko00860: Porphyrin metabolism; ko01100: Metabolic pathways; ko01110: Biosynthesis of secondary metabolites; ko01240: Biosynthesis of cofactors	hypothetical protein HYC85_028620 [Camellia sinensis]	--	A0A7J7FVX6_CAMSI SubName: Full=Uncharacterized protein {ECO:0000313|EMBL:KAF5932449.1};	--	--	PF12325.11:TATA element modulatory factor 1 TATA binding	--	--	--
augustus_masked-HiC_scaffold_1-processed-367.37	0	0	0	0.4977	0.5325	0.3617	0.1561	0	0	0	0	0	0	0	0	9	10	6	3	0	0	0	0	0	HiC_scaffold_1	36786964	36787509	+	augustus_masked-HiC_scaffold_1-processed-gene-367.37,augustus_masked-HiC_scaffold_1-processed-gene-367.37	--	K02303 uroporphyrin-III C-methyltransferase [EC:2.1.1.107] | (RefSeq) uncharacterized protein LOC114315437 (A)	ko00860: Porphyrin metabolism; ko01100: Metabolic pathways; ko01110: Biosynthesis of secondary metabolites; ko01240: Biosynthesis of cofactors	hypothetical protein HYC85_028620 [Camellia sinensis]	--	A0A7J7FVX6_CAMSI SubName: Full=Uncharacterized protein {ECO:0000313|EMBL:KAF5932449.1};	--	--	PF12325.11:TATA element modulatory factor 1 TATA binding	--	--	--
augustus_masked-HiC_scaffold_1-processed-376.11	0.8173	0.5977	0.4576	0.8745	1.0465	1.2218	0.5913	0.8588	0.956	0.5937	0.7586	0.5696	87	60	46	103	128	132	74	98	144	74	87	76	HiC_scaffold_1	37659503	37668203	-	augustus_masked-HiC_scaffold_1-processed-gene-376.11,augustus_masked-HiC_scaffold_1-processed-gene-376.11	--	K17098 annexin D | (RefSeq) annexin D2-like (A)	--	putative CRM domain-containing protein [Camellia lanceoleosa]	Y3544_ARATH RecName: Full=Uncharacterized CRM domain-containing protein At3g25440, chloroplastic; Flags: Precursor;	A0A7J7HG56_CAMSI RecName: Full=CRM domain-containing protein {ECO:0000259|PROSITE:PS51295};	Poly(A)-specific exoribonuclease PARN	GO:0009507,chloroplast; GO:0003723,RNA binding; GO:0003674,molecular_function; GO:0003676,nucleic acid binding; GO:0005488,binding; GO:0097159,organic cyclic compound binding; GO:1901363,heterocyclic compound binding; GO:0005575,cellular_component; GO:0005622,intracellular anatomical structure; GO:0005737,cytoplasm; GO:0009536,plastid; GO:0043226,organelle; GO:0043227,membrane-bounded organelle; …	PF00191.23:Annexin	--	--	--
augustus_masked-HiC_scaffold_1-processed-398.23	199.169	190.966	203.584	170.724	155.48	155.947	107.145	109.925	108.852	159.56	160.712	161.195	6940	6275	6699	6582	6225	5515	4389	4106	5367	6510	6033	7040	HiC_scaffold_1	39836300	39837463	+	augustus_masked-HiC_scaffold_1-processed-gene-398.23,augustus_masked-HiC_scaffold_1-processed-gene-398.23	--	K10664 E3 ubiquitin-protein ligase ATL6/9/15/31/42/55 [EC:2.3.2.27] | (RefSeq) RING-H2 finger protein ATL54 (A)	--	RING-H2 finger protein ATL54 [Camellia lanceoleosa]	ATL54_ARATH RecName: Full=RING-H2 finger protein ATL54; EC=2.3.2.27 {ECO:0000305}; AltName: Full=RING-type E3 ubiquitin transferase ATL54 {ECO:0000305};	A0A5J5BSK9_9ASTE RecName: Full=RING-type E3 ubiquitin transferase {ECO:0000256|ARBA:ARBA00012483}; EC=2.3.2.27 {ECO:0000256|ARBA:ARBA00012483};	FOG: Predicted E3 ubiquitin ligase	GO:0016021,integral component of membrane; GO:0046872,metal ion binding; GO:0016740,transferase activity; GO:0016567,protein ubiquitination; GO:0003674,molecular_function; GO:0005488,binding; GO:0043167,ion binding; GO:0043169,cation binding; GO:0003824,catalytic activity; GO:0006807,nitrogen compound metabolic process; GO:0008150,biological_process; GO:0008152,metabolic process; GO:0019538,prote…	PF13639.9:Ring finger domain	--	--	--
augustus_masked-HiC_scaffold_1-processed-4.22	86.74	124.218	220.151	189.871	110.758	171.989	68.8063	50.9341	63.536	42.9567	43.0464	41.8459	2742	3703	6572	6641	4023	5518	2557	1726	2842	1590	1466	1658	HiC_scaffold_1	396708	397763	-	augustus_masked-HiC_scaffold_1-processed-gene-4.22,augustus_masked-HiC_scaffold_1-processed-gene-4.22	--	--	--	Protein EXORDIUM-like 5 [Camellia lanceoleosa]	EXOL5_ARATH RecName: Full=Protein EXORDIUM-like 5; Flags: Precursor;	A0A7J7HHJ8_CAMSI SubName: Full=Uncharacterized protein {ECO:0000313|EMBL:KAF5951454.1};	--	GO:0048046,apoplast; GO:0005615,extracellular space; GO:0005575,cellular_component; GO:0005576,extracellular region; GO:0110165,cellular anatomical entity	PF04674.15:Phosphate-induced protein 1 conserved region	--	--	--
augustus_masked-HiC_scaffold_1-processed-40.20	0.2462	0.3378	0.3373	1.0731	0.3403	0.6706	0.6651	0.4187	0.6959	0.6183	0.9274	0.6123	17	22	22	82	27	47	54	31	68	50	69	53	HiC_scaffold_1	3997550	3999856	-	augustus_masked-HiC_scaffold_1-processed-gene-40.20,augustus_masked-HiC_scaffold_1-processed-gene-40.20	--	K15333 tRNA guanosine-2'-O-methyltransferase [EC:2.1.1.34] | (RefSeq) uncharacterized protein LOC104224633 (A)	--	Subtilisin-like protease SBT1.6 [Camellia lanceoleosa]	SBT16_ARATH RecName: Full=Subtilisin-like protease SBT1.6 {ECO:0000303|PubMed:16193095}; EC=3.4.21.- {ECO:0000305}; AltName: Full=Subtilase subfamily 1 member 6 {ECO:0000303|PubMed:16193095}; Short=AtSBT1.6 {ECO:0000303|PubMed:16193095}; AltName: Full=Subtilisin-like serine protease 2 {ECO:0000303|PubMed:12702015}; Short=At-SLP2 {ECO:0000303|PubMed:12702015}; Flags: Precursor;	A0A4V3WKG6_CAMSI SubName: Full=Uncharacterized protein {ECO:0000313|EMBL:THG00777.1};	--	GO:0005886,plasma membrane; GO:0004252,serine-type endopeptidase activity; GO:0008236,serine-type peptidase activity; GO:0009827,plant-type cell wall modification; GO:0006508,proteolysis; GO:0003674,molecular_function; GO:0003824,catalytic activity; GO:0004175,endopeptidase activity; GO:0008233,peptidase activity; GO:0016787,hydrolase activity; GO:0017171,serine hydrolase activity; GO:0140096,cat…	PF00082.25:Subtilase family	--	--	--
augustus_masked-HiC_scaffold_1-processed-402.11	17.0831	20.0955	21.8251	28.0665	23.4951	23.8282	25.3762	20.3448	22.8423	24.3556	25.4865	25.4198	741	822	894	1347	1171	1049	1294	946	1402	1237	1191	1382	HiC_scaffold_1	40256905	40258353	-	augustus_masked-HiC_scaffold_1-processed-gene-402.11,augustus_masked-HiC_scaffold_1-processed-gene-402.11	--	K04506 E3 ubiquitin-protein ligase SIAH1 [EC:2.3.2.27] | (RefSeq) E3 ubiquitin-protein ligase SINA-like 7 (A)	ko04120: Ubiquitin mediated proteolysis	hypothetical protein LOK49_LG02G03099 [Camellia lanceoleosa]	--	A0A4S4DFY8_CAMSI RecName: Full=J domain-containing protein {ECO:0000259|PROSITE:PS50076};	Molecular chaperone (DnaJ superfamily)	--	PF00226.34:DnaJ domain	--	--	--
augustus_masked-HiC_scaffold_1-processed-405.16	0	0	0	0	0.0697	0.0789	0	0	0	0	0	0	0	0	0	0	1	1	0	0	0	0	0	0	HiC_scaffold_1	40570318	40570734	-	augustus_masked-HiC_scaffold_1-processed-gene-405.16,augustus_masked-HiC_scaffold_1-processed-gene-405.16	--	--	--	hypothetical protein LOK49_LG02G02519 [Camellia lanceoleosa]	--	A0A7J7HIL5_CAMSI SubName: Full=Uncharacterized protein {ECO:0000313|EMBL:KAF5952071.1};	--	--	--	--	--	--
augustus_masked-HiC_scaffold_1-processed-416.23	1.1947	0.7857	0.8434	0.7366	1.1687	0.7209	0.6539	1.0195	0.7854	0.7356	0.4814	0.7093	129	80	86	88	145	79	83	118	120	93	56	96	HiC_scaffold_1	41598827	41607569	-	augustus_masked-HiC_scaffold_1-processed-gene-416.23,augustus_masked-HiC_scaffold_1-processed-gene-416.23	--	K17098 annexin D | (RefSeq) annexin D2-like (A)	--	hypothetical protein HYC85_009844 [Camellia sinensis]	Y3544_ARATH RecName: Full=Uncharacterized CRM domain-containing protein At3g25440, chloroplastic; Flags: Precursor;	A0A7J7HG56_CAMSI RecName: Full=CRM domain-containing protein {ECO:0000259|PROSITE:PS51295};	Poly(A)-specific exoribonuclease PARN	GO:0009507,chloroplast; GO:0003723,RNA binding; GO:0003674,molecular_function; GO:0003676,nucleic acid binding; GO:0005488,binding; GO:0097159,organic cyclic compound binding; GO:1901363,heterocyclic compound binding; GO:0005575,cellular_component; GO:0005622,intracellular anatomical structure; GO:0005737,cytoplasm; GO:0009536,plastid; GO:0043226,organelle; GO:0043227,membrane-bounded organelle; …	PF01985.24:CRS1 / YhbY (CRM) domain	--	--	--
augustus_masked-HiC_scaffold_1-processed-419.7	7.0712	8.8775	14.2874	4.6279	6.1541	7.3677	2.5581	3.4878	5.744	7.011	8.7515	7.0035	87	103	166	63	87	92	37	46	100	101	116	108	HiC_scaffold_1	41888850	41889260	+	augustus_masked-HiC_scaffold_1-processed-gene-419.7,augustus_masked-HiC_scaffold_1-processed-gene-419.7	--	--	--	Non-specific lipid-transfer protein-like protein [Camellia lanceoleosa]	LTG31_ARATH RecName: Full=Non-specific lipid transfer protein GPI-anchored 31 {ECO:0000303|PubMed:23893219}; Short=AtLTPG-31 {ECO:0000303|PubMed:23893219}; Short=Protein LTP-GPI-ANCHORED 31 {ECO:0000303|PubMed:23893219}; AltName: Full=Xylogen protein 1 {ECO:0000303|PubMed:15215864, ECO:0000303|PubMed:21558309}; Short=AtXYP1 {ECO:0000303|PubMed:15215864, ECO:0000303|PubMed:21558309}; Flags: Precur…	A0A4S4EWE8_CAMSI RecName: Full=AAI domain-containing protein {ECO:0000259|SMART:SM00499};	--	GO:0031225,anchored component of membrane; GO:0046658,anchored component of plasma membrane; GO:0009536,plastid; GO:0008289,lipid binding; GO:0006869,lipid transport; GO:0010089,xylem development; GO:0003674,molecular_function; GO:0005488,binding; GO:0006810,transport; GO:0008150,biological_process; GO:0010876,lipid localization; GO:0033036,macromolecule localization; GO:0051179,localization; GO:…	PF14368.9:Probable lipid transfer	--	--	--
augustus_masked-HiC_scaffold_1-processed-438.40	0	0.3542	0	0	0	0	0.9472	1.9736	0.7082	0.3804	0	0.3554	0	3	0	0	0	0	10	19	9	4	0	4	HiC_scaffold_1	43795881	43796180	-	augustus_masked-HiC_scaffold_1-processed-gene-438.40,augustus_masked-HiC_scaffold_1-processed-gene-438.40	--	K08245 phytepsin [EC:3.4.23.40] | (RefSeq) uncharacterized protein LOC114307907 (A)	--	putative golgin subfamily A member 6-like protein 3 [Camellia sinensis]	--	A0A4V3WK78_CAMSI RecName: Full=WH2 domain-containing protein {ECO:0000259|PROSITE:PS51082};	--	GO:0016021,integral component of membrane; GO:0003779,actin binding; GO:0003674,molecular_function; GO:0005488,binding; GO:0005515,protein binding; GO:0008092,cytoskeletal protein binding; GO:0005575,cellular_component; GO:0016020,membrane; GO:0031224,intrinsic component of membrane; GO:0110165,cellular anatomical entity	--	--	--	--
augustus_masked-HiC_scaffold_1-processed-44.4	0.0659	0.6288	0.4186	7.5628	5.0462	6.5569	2.1858	5.8391	2.9801	9.3974	11.7425	11.1971	1	9	6	127	88	101	39	95	64	167	192	213	HiC_scaffold_1	4405131	4405637	-	augustus_masked-HiC_scaffold_1-processed-gene-44.4,augustus_masked-HiC_scaffold_1-processed-gene-44.4	--	K03686 molecular chaperone DnaJ | (RefSeq) chaperone protein DnaJ (A)	--	hypothetical protein LOK49_LG02G03895 [Camellia lanceoleosa]	DNJ11_ARATH RecName: Full=Chaperone protein dnaJ 11, chloroplastic; Short=AtDjC11; Short=AtJ11; Flags: Precursor;	A0A7J7HF51_CAMSI RecName: Full=J domain-containing protein {ECO:0000259|PROSITE:PS50076};	Molecular chaperone (DnaJ superfamily)	GO:0009507,chloroplast; GO:0009570,chloroplast stroma; GO:0005634,nucleus; GO:0009536,plastid; GO:0005575,cellular_component; GO:0005622,intracellular anatomical structure; GO:0005737,cytoplasm; GO:0043226,organelle; GO:0043227,membrane-bounded organelle; GO:0043229,intracellular organelle; GO:0043231,intracellular membrane-bounded organelle; GO:0110165,cellular anatomical entity; GO:0009532,plas…	PF00226.34:DnaJ domain	--	--	--
augustus_masked-HiC_scaffold_1-processed-449.24	1.0851	1.3972	0.3283	1.8213	2.226	1.2219	1.1428	0.964	1.4241	1.037	0.9353	0.9276	42	51	12	78	99	48	52	40	78	47	39	45	HiC_scaffold_1	44969889	44971181	+	augustus_masked-HiC_scaffold_1-processed-gene-449.24,augustus_masked-HiC_scaffold_1-processed-gene-449.24	--	--	--	pentatricopeptide repeat-containing protein At2g06000-like [Camellia sinensis]	PP149_ARATH RecName: Full=Pentatricopeptide repeat-containing protein At2g06000;	A0A4S4F3M5_CAMSI SubName: Full=Uncharacterized protein {ECO:0000313|EMBL:THG23535.1};	FOG: PPR repeat	--	PF12854.10:PPR repeat	--	--	--
augustus_masked-HiC_scaffold_1-processed-462.16	0	0	0	0	0	0	0	0	0	0	0	0.2249	0	0	0	0	0	0	0	0	0	0	0	2	HiC_scaffold_1	46235332	46235568	+	augustus_masked-HiC_scaffold_1-processed-gene-462.16,augustus_masked-HiC_scaffold_1-processed-gene-462.16	--	K05857 phosphatidylinositol phospholipase C, delta [EC:3.1.4.11] | (RefSeq) phosphoinositide phospholipase C 2-like (A)	ko00562: Inositol phosphate metabolism; ko01100: Metabolic pathways; ko04070: Phosphatidylinositol signaling system	Basic blue protein [Camellia lanceoleosa]	BABL_LILLO RecName: Full=Chemocyanin; AltName: Full=Basic blue protein; AltName: Full=Plantacyanin; Flags: Precursor;	A0A7J7HHX4_CAMSI SubName: Full=Uncharacterized protein {ECO:0000313|EMBL:KAF5952007.1};	--	GO:0009055,electron transfer activity; GO:0046872,metal ion binding; GO:0003674,molecular_function; GO:0003824,catalytic activity; GO:0016491,oxidoreductase activity; GO:0005488,binding; GO:0043167,ion binding; GO:0043169,cation binding	--	--	--	--
augustus_masked-HiC_scaffold_1-processed-467.25	0.0124	0.0659	0.0526	0.0112	0.1406	0.0245	0	0.0116	0	0.9128	0.9344	1.1303	1	5	4	1	13	2	0	1	0	86	81	114	HiC_scaffold_1	46694355	46697042	+	augustus_masked-HiC_scaffold_1-processed-gene-467.25,augustus_masked-HiC_scaffold_1-processed-gene-467.25	--	K13466 EIX receptor 1/2 | (RefSeq) hypothetical protein (A)	ko04626: Plant-pathogen interaction	receptor-like protein EIX1 [Quercus suber]	EIX2_SOLLC RecName: Full=Receptor-like protein EIX2 {ECO:0000305}; AltName: Full=EIX receptor 2 {ECO:0000312|EMBL:AAR28378.1}; Flags: Precursor;	A0A2N9IH83_FAGSY SubName: Full=Uncharacterized protein {ECO:0000313|EMBL:SPD23413.1};	FOG: Leucine rich repeat	GO:0016021,integral component of membrane; GO:0005886,plasma membrane; GO:0050832,defense response to fungus; GO:0006950,response to stress; GO:0006952,defense response; GO:0008150,biological_process; GO:0009605,response to external stimulus; GO:0009607,response to biotic stimulus; GO:0009620,response to fungus; GO:0043207,response to external biotic stimulus; GO:0044419,biological process involv…	PF13855.9:Leucine rich repeat	--	--	--
augustus_masked-HiC_scaffold_1-processed-467.27	22.9383	19.1289	10.8481	20.8659	22.5477	24.7222	5.9989	10.3182	8.1841	32.7141	30.9386	30.9165	309	243	138	311	349	338	95	149	156	516	449	522	HiC_scaffold_1	46709202	46709651	+	augustus_masked-HiC_scaffold_1-processed-gene-467.27,augustus_masked-HiC_scaffold_1-processed-gene-467.27	--	K07943 ADP-ribosylation factor-like protein 2 | (RefSeq) uncharacterized protein LOC107926865 (A)	--	uncharacterized protein LOC114280847 [Camellia sinensis]	--	A0A4S4E2G2_CAMSI SubName: Full=Uncharacterized protein {ECO:0000313|EMBL:THG10033.1};	--	--	--	--	--	--
augustus_masked-HiC_scaffold_1-processed-475.31	0.2272	0	0.3209	0.5477	0	0.4478	1.4176	4.3105	4.4432	0	0.2812	0.2417	3	0	4	8	0	6	22	61	83	0	4	4	HiC_scaffold_1	47574909	47575349	+	augustus_masked-HiC_scaffold_1-processed-gene-475.31,augustus_masked-HiC_scaffold_1-processed-gene-475.31	--	K02639 ferredoxin | (RefSeq) ferredoxin (A)	ko00195: Photosynthesis; ko01100: Metabolic pathways	ferredoxin [Camellia sinensis]	FER1_SOLLC RecName: Full=Ferredoxin-1, chloroplastic; AltName: Full=Ferredoxin I; Flags: Precursor;	A0A7J7HJ96_CAMSI RecName: Full=Ferredoxin {ECO:0000256|RuleBase:RU364001};	--	GO:0009507,chloroplast; GO:0051537,2 iron, 2 sulfur cluster binding; GO:0009055,electron transfer activity; GO:0046872,metal ion binding; GO:0006124,ferredoxin metabolic process; GO:0003674,molecular_function; GO:0005488,binding; GO:0051536,iron-sulfur cluster binding; GO:0051540,metal cluster binding; GO:0003824,catalytic activity; GO:0016491,oxidoreductase activity; GO:0043167,ion binding; GO:0…	PF00111.30:2Fe-2S iron-sulfur cluster binding domain	--	--	--
augustus_masked-HiC_scaffold_1-processed-477.33	0.5015	0.274	0.3219	1.1676	1.7063	1.4825	1.0084	0.8932	0.8378	0.9605	1.1004	1.4066	33	17	20	85	129	99	78	63	78	74	78	116	HiC_scaffold_1	47767373	47772377	+	augustus_masked-HiC_scaffold_1-processed-gene-477.33,augustus_masked-HiC_scaffold_1-processed-gene-477.33	--	--	--	putative B3 domain-containing protein At1g78640 isoform X2 [Camellia sinensis]	Y1786_ARATH RecName: Full=Putative B3 domain-containing protein At1g78640;	A0A4S4CX68_CAMSI SubName: Full=Uncharacterized protein {ECO:0000313|EMBL:THF94474.1};	--	GO:0005634,nucleus; GO:0003677,DNA binding; GO:0003674,molecular_function; GO:0003676,nucleic acid binding; GO:0005488,binding; GO:0097159,organic cyclic compound binding; GO:1901363,heterocyclic compound binding; GO:0005575,cellular_component; GO:0005622,intracellular anatomical structure; GO:0043226,organelle; GO:0043227,membrane-bounded organelle; GO:0043229,intracellular organelle; GO:0043231…	PF03754.16:B3 domain-containing protein At2g31720-like	--	--	--
augustus_masked-HiC_scaffold_1-processed-483.15	0.2497	0.2118	0.5288	1.9857	0.9561	1.8696	4.8422	4.7512	5.4344	1.1088	0.7879	1.9123	5	4	10	44	22	38	114	102	154	26	17	48	HiC_scaffold_1	48334377	48335045	+	augustus_masked-HiC_scaffold_1-processed-gene-483.15,augustus_masked-HiC_scaffold_1-processed-gene-483.15	--	--	--	WEB family protein [Camellia lanceoleosa]	Y1572_ARATH RecName: Full=WEB family protein At1g75720;	A0A7J7I948_CAMSI SubName: Full=Uncharacterized protein {ECO:0000313|EMBL:KAF5961533.1};	--	GO:0005829,cytosol; GO:0009904,chloroplast accumulation movement; GO:0009903,chloroplast avoidance movement; GO:0006996,organelle organization; GO:0008150,biological_process; GO:0009657,plastid organization; GO:0009658,chloroplast organization; GO:0009902,chloroplast relocation; GO:0009987,cellular process; GO:0016043,cellular component organization; GO:0019750,chloroplast localization; GO:005117…	PF05701.14:Weak chloroplast movement under blue light	--	--	--
augustus_masked-HiC_scaffold_1-processed-486.11	0.0398	0.1687	0.1263	0	0	0	0.1015	0.1484	0.0562	0	0	0	1	4	3	0	0	0	3	4	2	0	0	0	HiC_scaffold_1	48678540	48679379	-	augustus_masked-HiC_scaffold_1-processed-gene-486.11,augustus_masked-HiC_scaffold_1-processed-gene-486.11	--	K01510 apyrase [EC:3.6.1.5] | (RefSeq) probable apyrase 6 isoform X1 (A)	ko00230: Purine metabolism; ko00240: Pyrimidine metabolism; ko01100: Metabolic pathways; ko01110: Biosynthesis of secondary metabolites; ko01232: Nucleotide metabolism	Protein DMP5 [Camellia lanceoleosa]	DMP3_ARATH RecName: Full=Protein DMP3 {ECO:0000303|PubMed:20712629}; Short=AtDMP3 {ECO:0000303|PubMed:20712629};	A0A6P5Z7F4_DURZI SubName: Full=protein DMP3-like {ECO:0000313|RefSeq:XP_022748684.1};	--	GO:0005783,endoplasmic reticulum; GO:0005789,endoplasmic reticulum membrane; GO:0016021,integral component of membrane; GO:0010256,endomembrane system organization; GO:0090693,plant organ senescence; GO:0008150,biological_process; GO:0009987,cellular process; GO:0016043,cellular component organization; GO:0071840,cellular component organization or biogenesis; GO:0007275,multicellular organism dev…	PF05078.15:Protein of unknown function (DUF679)	--	--	--
augustus_masked-HiC_scaffold_1-processed-487.11	0.7294	2.7844	1.5447	2.9005	4.1049	3.3058	3.2676	1.6783	0.8591	4.1943	3.5205	3.1036	15	54	30	66	97	69	79	37	25	101	78	80	HiC_scaffold_1	48787140	48787826	+	augustus_masked-HiC_scaffold_1-processed-gene-487.11,augustus_masked-HiC_scaffold_1-processed-gene-487.11	--	K01510 apyrase [EC:3.6.1.5] | (RefSeq) probable apyrase 6 isoform X1 (A)	ko00230: Purine metabolism; ko00240: Pyrimidine metabolism; ko01100: Metabolic pathways; ko01110: Biosynthesis of secondary metabolites; ko01232: Nucleotide metabolism	Protein DMP5 [Camellia lanceoleosa]	DMP3_ARATH RecName: Full=Protein DMP3 {ECO:0000303|PubMed:20712629}; Short=AtDMP3 {ECO:0000303|PubMed:20712629};	A0A4V3WL47_CAMSI SubName: Full=Uncharacterized protein {ECO:0000313|EMBL:THG03317.1};	--	GO:0005783,endoplasmic reticulum; GO:0005789,endoplasmic reticulum membrane; GO:0016021,integral component of membrane; GO:0010256,endomembrane system organization; GO:0090693,plant organ senescence; GO:0008150,biological_process; GO:0009987,cellular process; GO:0016043,cellular component organization; GO:0071840,cellular component organization or biogenesis; GO:0007275,multicellular organism dev…	PF05078.15:Protein of unknown function (DUF679)	--	--	--
augustus_masked-HiC_scaffold_1-processed-487.12	0.4795	0.565	0.677	0.2889	0.3246	0.21	0.4985	1.0934	1.0166	1.9111	1.3847	1.4878	9	10	12	6	7	4	11	22	27	42	28	35	HiC_scaffold_1	48718696	48719322	-	augustus_masked-HiC_scaffold_1-processed-gene-487.12,augustus_masked-HiC_scaffold_1-processed-gene-487.12	--	K01510 apyrase [EC:3.6.1.5] | (RefSeq) probable apyrase 6 isoform X1 (A)	ko00230: Purine metabolism; ko00240: Pyrimidine metabolism; ko01100: Metabolic pathways; ko01110: Biosynthesis of secondary metabolites; ko01232: Nucleotide metabolism	protein DMP3 [Camellia sinensis]	DMP3_ARATH RecName: Full=Protein DMP3 {ECO:0000303|PubMed:20712629}; Short=AtDMP3 {ECO:0000303|PubMed:20712629};	A0A7J7DC93_TRIWF SubName: Full=Uncharacterized protein {ECO:0000313|EMBL:KAF5744005.1};	--	GO:0005783,endoplasmic reticulum; GO:0005789,endoplasmic reticulum membrane; GO:0016021,integral component of membrane; GO:0010256,endomembrane system organization; GO:0090693,plant organ senescence; GO:0008150,biological_process; GO:0009987,cellular process; GO:0016043,cellular component organization; GO:0071840,cellular component organization or biogenesis; GO:0007275,multicellular organism dev…	PF05078.15:Protein of unknown function (DUF679)	--	--	--
augustus_masked-HiC_scaffold_1-processed-49.19	0	0	0	1.108	4.0009	1.0066	0	0	0	0.1745	0	0.326	0	0	0	12	45	10	0	0	0	2	0	4	HiC_scaffold_1	4976607	4976933	+	augustus_masked-HiC_scaffold_1-processed-gene-49.19,augustus_masked-HiC_scaffold_1-processed-gene-49.19	--	K07953 GTP-binding protein SAR1 [EC:3.6.5.-] | (RefSeq) GTP-binding protein SAR1A-like (A)	ko04141: Protein processing in endoplasmic reticulum	GTP-binding protein SAR1A-like [Camellia sinensis]	SAR2_SOLLC RecName: Full=GTP-binding protein SAR2;	A0A4S4DGM5_CAMSI SubName: Full=Uncharacterized protein {ECO:0000313|EMBL:THG01913.1};	Vesicle coat complex COPII, GTPase subunit SAR1	GO:0030127,COPII vesicle coat; GO:0070971,endoplasmic reticulum exit site; GO:0005794,Golgi apparatus; GO:0005525,GTP binding; GO:0003924,GTPase activity; GO:0006888,endoplasmic reticulum to Golgi vesicle-mediated transport; GO:0006886,intracellular protein transport; GO:0061024,membrane organization; GO:0070863,positive regulation of protein exit from endoplasmic reticulum; GO:0003400,regulation…	PF00025.24:ADP-ribosylation factor family	--	--	--
augustus_masked-HiC_scaffold_1-processed-490.7	0	0	0	0	0.4153	0	0	0	0	0	0	0	0	0	0	0	6	0	0	0	0	0	0	0	HiC_scaffold_1	49032138	49032557	+	augustus_masked-HiC_scaffold_1-processed-gene-490.7,augustus_masked-HiC_scaffold_1-processed-gene-490.7	--	--	--	hypothetical protein LOK49_LG02G02800 [Camellia lanceoleosa]	--	A0A4S4EPX2_CAMSI SubName: Full=Uncharacterized protein {ECO:0000313|EMBL:THG18364.1};	--	--	--	--	--	--
augustus_masked-HiC_scaffold_1-processed-497.30	0.0304	0.0967	0.0804	0.3158	0.2644	0.0449	0.1421	0.0425	0.0644	0.2076	0.4371	0.1212	2	6	5	23	20	3	11	3	6	16	31	10	HiC_scaffold_1	49773653	49778626	-	augustus_masked-HiC_scaffold_1-processed-gene-497.30,augustus_masked-HiC_scaffold_1-processed-gene-497.30	--	--	--	putative B3 domain-containing protein At1g78640 isoform X2 [Camellia sinensis]	Y1786_ARATH RecName: Full=Putative B3 domain-containing protein At1g78640;	A0A4S4CX68_CAMSI SubName: Full=Uncharacterized protein {ECO:0000313|EMBL:THF94474.1};	--	GO:0005634,nucleus; GO:0003677,DNA binding; GO:0003674,molecular_function; GO:0003676,nucleic acid binding; GO:0005488,binding; GO:0097159,organic cyclic compound binding; GO:1901363,heterocyclic compound binding; GO:0005575,cellular_component; GO:0005622,intracellular anatomical structure; GO:0043226,organelle; GO:0043227,membrane-bounded organelle; GO:0043229,intracellular organelle; GO:0043231…	PF03754.16:B3 domain-containing protein At2g31720-like	--	--	--
augustus_masked-HiC_scaffold_1-processed-499.11	3.2572	2.4098	1.2032	0.0685	0.1318	0.2985	1.2887	1.4133	2.2484	4.011	3.0234	5.0162	43	30	15	1	2	4	20	20	42	62	43	83	HiC_scaffold_1	49905829	49906269	-	augustus_masked-HiC_scaffold_1-processed-gene-499.11,augustus_masked-HiC_scaffold_1-processed-gene-499.11	--	K02639 ferredoxin | (RefSeq) ferredoxin (A)	ko00195: Photosynthesis; ko01100: Metabolic pathways	ferredoxin [Camellia sinensis]	FER1_SOLLC RecName: Full=Ferredoxin-1, chloroplastic; AltName: Full=Ferredoxin I; Flags: Precursor;	A0A7J7HJ96_CAMSI RecName: Full=Ferredoxin {ECO:0000256|RuleBase:RU364001};	--	GO:0009507,chloroplast; GO:0051537,2 iron, 2 sulfur cluster binding; GO:0009055,electron transfer activity; GO:0046872,metal ion binding; GO:0006124,ferredoxin metabolic process; GO:0003674,molecular_function; GO:0005488,binding; GO:0051536,iron-sulfur cluster binding; GO:0051540,metal cluster binding; GO:0003824,catalytic activity; GO:0016491,oxidoreductase activity; GO:0043167,ion binding; GO:0…	PF00111.30:2Fe-2S iron-sulfur cluster binding domain	--	--	--
augustus_masked-HiC_scaffold_1-processed-502.9	0.1614	0.1711	0	0	0	0	0	0	0	0	0	0	2	2	0	0	0	0	0	0	0	0	0	0	HiC_scaffold_1	50278951	50279364	+	augustus_masked-HiC_scaffold_1-processed-gene-502.9,augustus_masked-HiC_scaffold_1-processed-gene-502.9	--	--	--	hypothetical protein LOK49_LG02G02800 [Camellia lanceoleosa]	--	A0A4S4EPX2_CAMSI SubName: Full=Uncharacterized protein {ECO:0000313|EMBL:THG18364.1};	--	--	--	--	--	--
augustus_masked-HiC_scaffold_1-processed-508.11	0.0384	0.0814	0.244	0.8329	0.401	0.3783	0.3266	0.2866	0.2714	0.7214	0.7841	0.3983	1	2	6	24	12	10	10	8	10	22	22	13	HiC_scaffold_1	50827564	50828433	+	augustus_masked-HiC_scaffold_1-processed-gene-508.11,augustus_masked-HiC_scaffold_1-processed-gene-508.11	--	K22312 hydroxyjasmonate sulfotransferase [EC:2.8.2.39] | (RefSeq) cytosolic sulfotransferase 15-like (A)	--	Cytosolic sulfotransferase 15 [Camellia lanceoleosa]	SOT15_ARATH RecName: Full=Cytosolic sulfotransferase 15; Short=AtSOT15; EC=2.8.2.39 {ECO:0000269|PubMed:12637544}; AltName: Full=Sulfotransferase 2a; Short=AtST2a;	A0A4S4D1Z8_CAMSI RecName: Full=Sulfotransferase {ECO:0000256|RuleBase:RU361155}; EC=2.8.2.- {ECO:0000256|RuleBase:RU361155};	Sulfotransferase	GO:0005737,cytoplasm; GO:0102056,11-hydroxyjasmonate sulfotransferase activity; GO:0102055,12-hydroxyjasmonate sulfotransferase activity; GO:0080131,hydroxyjasmonate sulfotransferase activity; GO:0008146,sulfotransferase activity; GO:0009694,jasmonic acid metabolic process; GO:0009753,response to jasmonic acid; GO:0051923,sulfation; GO:0003674,molecular_function; GO:0003824,catalytic activity; GO…	PF00685.30:Sulfotransferase domain	--	--	--
augustus_masked-HiC_scaffold_1-processed-509.17	0	0	0.3485	0	0	0	0	0	0	0	0	0	0	0	6	0	0	0	0	0	0	0	0	0	HiC_scaffold_1	50961759	50962367	-	augustus_masked-HiC_scaffold_1-processed-gene-509.17,augustus_masked-HiC_scaffold_1-processed-gene-509.17	--	--	--	hypothetical protein HYC85_028858 [Camellia sinensis]	--	A0A7J7FX20_CAMSI SubName: Full=Uncharacterized protein {ECO:0000313|EMBL:KAF5932687.1};	--	--	--	--	--	--
augustus_masked-HiC_scaffold_1-processed-518.18	15.7667	14.6582	12.4267	40.2612	38.3618	38.8551	35.4892	36.8879	39.5587	47.3446	46.9624	48.465	876	768	652	2475	2449	2191	2318	2197	3110	3080	2811	3375	HiC_scaffold_1	51869592	51876719	-	augustus_masked-HiC_scaffold_1-processed-gene-518.18,augustus_masked-HiC_scaffold_1-processed-gene-518.18	--	K03233 elongation factor 1-gamma | (RefSeq) elongation factor 1-gamma-like isoform X1 (A)	--	elongation factor 1-gamma-like isoform X1 [Camellia sinensis]	EF1G_PRUAV RecName: Full=Elongation factor 1-gamma; Short=EF-1-gamma; AltName: Full=eEF-1B gamma;	A0A4S4D1Z2_CAMSI SubName: Full=Uncharacterized protein {ECO:0000313|EMBL:THF96272.1};	Glutathione S-transferase	GO:0004364,glutathione transferase activity; GO:0003746,translation elongation factor activity; GO:0006749,glutathione metabolic process; GO:0042221,response to chemical; GO:0003674,molecular_function; GO:0003824,catalytic activity; GO:0016740,transferase activity; GO:0016765,transferase activity, transferring alkyl or aryl (other than methyl) groups; GO:0003676,nucleic acid binding; GO:0005488,b…	PF00647.22:Elongation factor 1 gamma, conserved domain	--	--	--
augustus_masked-HiC_scaffold_1-processed-520.6	0	0	0	0.038	0.0366	0.0828	0.143	0.0784	0.0594	0.6818	1.0141	0.5029	0	0	0	1	1	2	4	2	2	19	26	15	HiC_scaffold_1	52052852	52053646	-	augustus_masked-HiC_scaffold_1-processed-gene-520.6,augustus_masked-HiC_scaffold_1-processed-gene-520.6	--	K18801 glucuronoxylan 4-O-methyltransferase [EC:2.1.1.112] | (RefSeq) glucuronoxylan 4-O-methyltransferase 1-like (A)	--	glucuronoxylan 4-O-methyltransferase 1-like [Camellia sinensis]	GXM1_ARATH RecName: Full=Glucuronoxylan 4-O-methyltransferase 1; EC=2.1.1.112;	A0A4V3WJB0_CAMSI RecName: Full=Polysacc_synt_4 domain-containing protein {ECO:0000259|Pfam:PF04669};	--	GO:0005794,Golgi apparatus; GO:0000139,Golgi membrane; GO:0016021,integral component of membrane; GO:0030775,glucuronoxylan 4-O-methyltransferase activity; GO:0032259,methylation; GO:0009834,plant-type secondary cell wall biogenesis; GO:0045492,xylan biosynthetic process; GO:0045491,xylan metabolic process; GO:0003674,molecular_function; GO:0003824,catalytic activity; GO:0008168,methyltransferase…	PF04669.16:Polysaccharide biosynthesis	--	--	--
augustus_masked-HiC_scaffold_1-processed-54.9	0	0	0	0	0	0	0	0	0	0.4836	0.5256	0.7027	0	0	0	0	0	0	0	0	0	9	9	14	HiC_scaffold_1	5455607	5456137	-	augustus_masked-HiC_scaffold_1-processed-gene-54.9,augustus_masked-HiC_scaffold_1-processed-gene-54.9	--	K25075 pterocarpan synthase [EC:4.2.1.139] | (RefSeq) dirigent protein 1 (A)	ko00943: Isoflavonoid biosynthesis; ko01100: Metabolic pathways; ko01110: Biosynthesis of secondary metabolites	Dirigent protein 23 [Camellia lanceoleosa]	DIR23_ARATH RecName: Full=Dirigent protein 23; Short=AtDIR23; Flags: Precursor;	A0A7J7GTS1_CAMSI RecName: Full=Dirigent protein {ECO:0000256|RuleBase:RU363099};	--	GO:0048046,apoplast; GO:0009699,phenylpropanoid biosynthetic process; GO:0006725,cellular aromatic compound metabolic process; GO:0008150,biological_process; GO:0008152,metabolic process; GO:0009058,biosynthetic process; GO:0009698,phenylpropanoid metabolic process; GO:0009987,cellular process; GO:0019438,aromatic compound biosynthetic process; GO:0019748,secondary metabolic process; GO:0044237,c…	PF03018.17:Dirigent-like protein	--	--	--
augustus_masked-HiC_scaffold_1-processed-541.37	0	0	0	0	0	0	0	0.1566	0.1582	0	0	0	0	0	0	0	0	0	0	3	4	0	0	0	HiC_scaffold_1	54180952	54181548	-	augustus_masked-HiC_scaffold_1-processed-gene-541.37,augustus_masked-HiC_scaffold_1-processed-gene-541.37	--	K02303 uroporphyrin-III C-methyltransferase [EC:2.1.1.107] | (RefSeq) uncharacterized protein LOC114315437 (A)	ko00860: Porphyrin metabolism; ko01100: Metabolic pathways; ko01110: Biosynthesis of secondary metabolites; ko01240: Biosynthesis of cofactors	nigrin b-like [Camellia sinensis]	--	A0A7J7FVX6_CAMSI SubName: Full=Uncharacterized protein {ECO:0000313|EMBL:KAF5932449.1};	--	--	PF12325.11:TATA element modulatory factor 1 TATA binding	--	--	--
augustus_masked-HiC_scaffold_1-processed-553.15	0.0224	0	0	0.0304	0.0195	0.011	0.0095	0.0105	0.0158	0.2682	0.4268	0.2505	2	0	0	3	2	1	1	1	2	28	41	28	HiC_scaffold_1	55326990	55329968	+	augustus_masked-HiC_scaffold_1-processed-gene-553.15,augustus_masked-HiC_scaffold_1-processed-gene-553.15	--	K13459 disease resistance protein RPS2 | (RefSeq) probable disease resistance protein At1g61300 (A)	ko04626: Plant-pathogen interaction	probable disease resistance protein At1g61300 [Camellia sinensis]	RPS2_ARATH RecName: Full=Disease resistance protein RPS2; AltName: Full=Resistance to Pseudomonas syringae protein 2;	A0A4S4E6W9_CAMSI RecName: Full=NB-ARC domain-containing protein {ECO:0000259|Pfam:PF00931};	Apoptotic ATPase	GO:0005737,cytoplasm; GO:0005886,plasma membrane; GO:0043531,ADP binding; GO:0005524,ATP binding; GO:0006952,defense response; GO:0042742,defense response to bacterium; GO:0016045,detection of bacterium; GO:0009626,plant-type hypersensitive response; GO:0000166,nucleotide binding; GO:0003674,molecular_function; GO:0005488,binding; GO:0017076,purine nucleotide binding; GO:0030554,adenyl nucleotide…	PF00931.25:NB-ARC domain	--	--	--
augustus_masked-HiC_scaffold_1-processed-563.32	0.5645	0.4335	0.6597	0	0	0.0096	0.5547	0.9534	0.4609	0.0249	0.009	0.0311	58	42	64	0	0	1	67	105	67	3	1	4	HiC_scaffold_1	56355597	56359028	+	augustus_masked-HiC_scaffold_1-processed-gene-563.32,augustus_masked-HiC_scaffold_1-processed-gene-563.32	--	K13459 disease resistance protein RPS2 | (RefSeq) probable disease resistance protein At4g27220 (A)	ko04626: Plant-pathogen interaction	Disease resistance protein [Camellia lanceoleosa]	DRL27_ARATH RecName: Full=Disease resistance protein At4g27190;	A0A7J7HGE6_CAMSI RecName: Full=NB-ARC domain-containing protein {ECO:0000259|Pfam:PF00931};	Apoptotic ATPase	GO:0043531,ADP binding; GO:0005524,ATP binding; GO:0006952,defense response; GO:0000166,nucleotide binding; GO:0003674,molecular_function; GO:0005488,binding; GO:0017076,purine nucleotide binding; GO:0030554,adenyl nucleotide binding; GO:0032553,ribonucleotide binding; GO:0032555,purine ribonucleotide binding; GO:0032559,adenyl ribonucleotide binding; GO:0036094,small molecule binding; GO:0043167…	PF13855.9:Leucine rich repeat	--	--	--
augustus_masked-HiC_scaffold_1-processed-563.34	0	0	0	0	0	0	0	0	0	0	0.1932	0	0	0	0	0	0	0	0	0	0	0	2	0	HiC_scaffold_1	56311366	56311686	-	augustus_masked-HiC_scaffold_1-processed-gene-563.34,augustus_masked-HiC_scaffold_1-processed-gene-563.34	--	K24083 abhydrolase domain-containing protein 13 [EC:3.-.-.-] | (RefSeq) protein bem46-like isoform X1 (A)	--	hypothetical protein TEA_022983 [Camellia sinensis var. sinensis]	ALFL9_ORYSI RecName: Full=PHD finger protein ALFIN-LIKE 9;	A0A4S4E8Q9_CAMSI RecName: Full=PHD-type domain-containing protein {ECO:0000259|PROSITE:PS50016};	Uncharacterized PHD Zn-finger protein	GO:0005634,nucleus; GO:0042393,histone binding; GO:0046872,metal ion binding; GO:0006325,chromatin organization; GO:0006355,regulation of DNA-templated transcription; GO:0003674,molecular_function; GO:0005488,binding; GO:0005515,protein binding; GO:0043167,ion binding; GO:0043169,cation binding; GO:0008150,biological_process; GO:0009987,cellular process; GO:0016043,cellular component organization…	PF12165.11:Alfin	--	--	--
augustus_masked-HiC_scaffold_1-processed-577.3	0	0	0	0	0	0	0	0.0695	0	0	0	0	0	0	0	0	0	0	0	2	0	0	0	0	HiC_scaffold_1	57713175	57714071	+	augustus_masked-HiC_scaffold_1-processed-gene-577.3,augustus_masked-HiC_scaffold_1-processed-gene-577.3	--	K03283 heat shock 70kDa protein 1/2/6/8 | (RefSeq) heat shock cognate 70 kDa protein 2-like (A)	ko03040: Spliceosome; ko04141: Protein processing in endoplasmic reticulum; ko04144: Endocytosis	hypothetical protein HYC85_028618 [Camellia sinensis]	--	A0A7J7FWE0_CAMSI SubName: Full=Uncharacterized protein {ECO:0000313|EMBL:KAF5932447.1};	--	--	PF20167.1:Putative plant transposon protein	--	--	--
augustus_masked-HiC_scaffold_1-processed-585.15	1.4434	1.4651	1.8997	0	0.0179	0	0.6227	0.5771	0.3643	0.3522	0.2584	0.2715	140	134	174	0	2	0	71	60	50	40	27	33	HiC_scaffold_1	58565901	58569140	-	augustus_masked-HiC_scaffold_1-processed-gene-585.15,augustus_masked-HiC_scaffold_1-processed-gene-585.15	--	K13459 disease resistance protein RPS2 | (RefSeq) probable disease resistance protein At4g27220 (A)	ko04626: Plant-pathogen interaction	Disease resistance protein [Camellia lanceoleosa]	DRL27_ARATH RecName: Full=Disease resistance protein At4g27190;	A0A4S4D4E5_CAMSI RecName: Full=NB-ARC domain-containing protein {ECO:0000259|Pfam:PF00931};	Apoptotic ATPase	GO:0043531,ADP binding; GO:0005524,ATP binding; GO:0006952,defense response; GO:0000166,nucleotide binding; GO:0003674,molecular_function; GO:0005488,binding; GO:0017076,purine nucleotide binding; GO:0030554,adenyl nucleotide binding; GO:0032553,ribonucleotide binding; GO:0032555,purine ribonucleotide binding; GO:0032559,adenyl ribonucleotide binding; GO:0036094,small molecule binding; GO:0043167…	PF00931.25:NB-ARC domain	--	--	--
augustus_masked-HiC_scaffold_1-processed-59.35	0	0	0	0	0	0	0	0.1141	0	0	0	0	0	0	0	0	0	0	0	2	0	0	0	0	HiC_scaffold_1	5904438	5904983	-	augustus_masked-HiC_scaffold_1-processed-gene-59.35,augustus_masked-HiC_scaffold_1-processed-gene-59.35	--	--	--	hypothetical protein HYC85_030303 [Camellia sinensis]	--	A0A7J7G0I1_CAMSI SubName: Full=Uncharacterized protein {ECO:0000313|EMBL:KAF5934132.1};	--	--	--	--	--	--
augustus_masked-HiC_scaffold_1-processed-590.25	0	0	0	0	0	0	0.0952	0	0	0	0	0	0	0	0	0	0	0	2	0	0	0	0	0	HiC_scaffold_1	58991204	58991800	-	augustus_masked-HiC_scaffold_1-processed-gene-590.25,augustus_masked-HiC_scaffold_1-processed-gene-590.25	--	K07056 16S rRNA (cytidine1402-2'-O)-methyltransferase [EC:2.1.1.198] | (RefSeq) uncharacterized protein LOC114317192 (A)	--	hypothetical protein HYC85_028082 [Camellia sinensis]	--	A0A7J7FV94_CAMSI RecName: Full=Retrotrans_gag domain-containing protein {ECO:0000259|Pfam:PF03732};	--	--	--	--	--	--
augustus_masked-HiC_scaffold_1-processed-593.5	0	0.0643	0	0	0	0	1.3065	1.2254	1.3211	0.5523	0.469	0.516	0	6	0	0	0	0	152	130	185	64	50	64	HiC_scaffold_1	59303451	59306756	-	augustus_masked-HiC_scaffold_1-processed-gene-593.5,augustus_masked-HiC_scaffold_1-processed-gene-593.5	--	K13459 disease resistance protein RPS2 | (RefSeq) probable disease resistance protein At4g27220 (A)	ko04626: Plant-pathogen interaction	Disease resistance protein [Camellia lanceoleosa]	DRL27_ARATH RecName: Full=Disease resistance protein At4g27190;	A0A7J7HET3_CAMSI RecName: Full=NB-ARC domain-containing protein {ECO:0000259|Pfam:PF00931};	Apoptotic ATPase	GO:0043531,ADP binding; GO:0005524,ATP binding; GO:0006952,defense response; GO:0000166,nucleotide binding; GO:0003674,molecular_function; GO:0005488,binding; GO:0017076,purine nucleotide binding; GO:0030554,adenyl nucleotide binding; GO:0032553,ribonucleotide binding; GO:0032555,purine ribonucleotide binding; GO:0032559,adenyl ribonucleotide binding; GO:0036094,small molecule binding; GO:0043167…	PF00931.25:NB-ARC domain	--	--	--
augustus_masked-HiC_scaffold_1-processed-6.31	0	0	0	0	0	0	0	0	0.0905	0	0	0.1021	0	0	0	0	0	0	0	0	1	0	0	1	HiC_scaffold_1	603026	603286	-	augustus_masked-HiC_scaffold_1-processed-gene-6.31,augustus_masked-HiC_scaffold_1-processed-gene-6.31	--	K12412 pheromone receptor transcription factor | (RefSeq) agamous-like MADS-box protein AGL61 (A)	--	hypothetical protein TEA_016185 [Camellia sinensis var. sinensis]	AGL61_ARATH RecName: Full=Agamous-like MADS-box protein AGL61; AltName: Full=Protein DIANA;	A0A4S4E7F1_CAMSI SubName: Full=Uncharacterized protein {ECO:0000313|EMBL:THG11534.1};	MADS box transcription factor	GO:0005634,nucleus; GO:0043078,polar nucleus; GO:0003700,DNA-binding transcription factor activity; GO:0000981,DNA-binding transcription factor activity, RNA polymerase II-specific; GO:0046983,protein dimerization activity; GO:0000978,RNA polymerase II cis-regulatory region sequence-specific DNA binding; GO:0009559,embryo sac central cell differentiation; GO:0045944,positive regulation of transcr…	PF00319.21:SRF-type transcription factor (DNA-binding and dimerisation domain)	MADS-M-type	TF	MADS->MADS-M-type
augustus_masked-HiC_scaffold_1-processed-60.35	28.2199	24.7446	22.6002	29.6985	27.814	29.3915	29.182	24.3138	24.5145	35.9185	37.4674	38.5629	1034	855	782	1204	1171	1093	1257	955	1271	1541	1479	1771	HiC_scaffold_1	6016916	6018139	-	augustus_masked-HiC_scaffold_1-processed-gene-60.35,augustus_masked-HiC_scaffold_1-processed-gene-60.35	--	--	--	eukaryotic translation initiation factor 4B3-like [Camellia sinensis]	IF4B3_ARATH RecName: Full=Eukaryotic translation initiation factor 4B3 {ECO:0000303|PubMed:10600500}; Short=AtTif4B3 {ECO:0000303|PubMed:10600500}; Short=eIF4B3 {ECO:0000303|PubMed:10600500};	A0A4V3WQK3_CAMSI SubName: Full=Uncharacterized protein {ECO:0000313|EMBL:THG20667.1};	--	GO:0005634,nucleus; GO:0005886,plasma membrane; GO:0003729,mRNA binding; GO:0042803,protein homodimerization activity; GO:0003743,translation initiation factor activity; GO:0003674,molecular_function; GO:0003676,nucleic acid binding; GO:0003723,RNA binding; GO:0005488,binding; GO:0097159,organic cyclic compound binding; GO:1901363,heterocyclic compound binding; GO:0005515,protein binding; GO:0042…	PF06273.14:Plant specific eukaryotic initiation factor 4B	--	--	--
augustus_masked-HiC_scaffold_1-processed-60.36	0	0.1365	0	0.2327	0	0	0.4928	0.3603	0.5459	0	0	0.0514	0	2	0	4	0	0	9	6	12	0	0	1	HiC_scaffold_1	6042273	6042791	-	augustus_masked-HiC_scaffold_1-processed-gene-60.36,augustus_masked-HiC_scaffold_1-processed-gene-60.36	--	K01802 peptidylprolyl isomerase [EC:5.2.1.8] | (RefSeq) peptidyl-prolyl cis-trans isomerase (A)	--	peptidyl-prolyl cis-trans isomerase [Camellia sinensis]	CYPH_CATRO RecName: Full=Peptidyl-prolyl cis-trans isomerase {ECO:0000255|RuleBase:RU363019, ECO:0000303|PubMed:24939849}; Short=PPIase {ECO:0000255|RuleBase:RU363019, ECO:0000303|PubMed:24939849}; EC=5.2.1.8 {ECO:0000255|RuleBase:RU363019, ECO:0000269|PubMed:24939849}; AltName: Full=Cyclophilin {ECO:0000303|PubMed:24939849, ECO:0000303|Ref.1}; Short=Cyp {ECO:0000303|PubMed:24939849}; AltName: Fu…	A0A4S4EUR9_CAMSI RecName: Full=Peptidyl-prolyl cis-trans isomerase {ECO:0000256|RuleBase:RU363019}; Short=PPIase {ECO:0000256|RuleBase:RU363019}; EC=5.2.1.8 {ECO:0000256|RuleBase:RU363019};	Cyclophilin type peptidyl-prolyl cis-trans isomerase	GO:0005737,cytoplasm; GO:0003755,peptidyl-prolyl cis-trans isomerase activity; GO:0006457,protein folding; GO:0000413,protein peptidyl-prolyl isomerization; GO:0061083,regulation of protein refolding; GO:0003674,molecular_function; GO:0003824,catalytic activity; GO:0016853,isomerase activity; GO:0016859,cis-trans isomerase activity; GO:0140096,catalytic activity, acting on a protein; GO:0008150,b…	PF00160.24:Cyclophilin type peptidyl-prolyl cis-trans isomerase/CLD	--	--	--
augustus_masked-HiC_scaffold_1-processed-61.2	0.8069	0.2567	0.1709	1.021	0.7725	0.7155	0	0	0.2281	0.1378	0	0.1288	10	3	2	14	11	9	0	0	4	2	0	2	HiC_scaffold_1	6126342	6126755	+	augustus_masked-HiC_scaffold_1-processed-gene-61.2,augustus_masked-HiC_scaffold_1-processed-gene-61.2	--	K00558 DNA (cytosine-5)-methyltransferase 1 [EC:2.1.1.37] | (RefSeq) DNA (cytosine-5)-methyltransferase CMT3 (A)	ko00270: Cysteine and methionine metabolism; ko01100: Metabolic pathways	hypothetical protein TEA_010641 [Camellia sinensis var. sinensis]	--	A0A4S4D795_CAMSI SubName: Full=Uncharacterized protein {ECO:0000313|EMBL:THF97823.1};	--	GO:0016021,integral component of membrane; GO:0005575,cellular_component; GO:0016020,membrane; GO:0031224,intrinsic component of membrane; GO:0110165,cellular anatomical entity	--	--	--	--
augustus_masked-HiC_scaffold_1-processed-61.4	0.1713	0.3633	0.4535	0.1548	0	0.7596	0.9472	1.1187	2.4213	0.5852	0.477	0.5467	2	4	5	2	0	9	13	14	40	8	6	8	HiC_scaffold_1	6130046	6130435	-	augustus_masked-HiC_scaffold_1-processed-gene-61.4,augustus_masked-HiC_scaffold_1-processed-gene-61.4	--	K00558 DNA (cytosine-5)-methyltransferase 1 [EC:2.1.1.37] | (RefSeq) DNA (cytosine-5)-methyltransferase CMT3 (A)	ko00270: Cysteine and methionine metabolism; ko01100: Metabolic pathways	hypothetical protein LOK49_LG02G03838 [Camellia lanceoleosa]	--	A0A4S4D626_CAMSI SubName: Full=Uncharacterized protein {ECO:0000313|EMBL:THF97830.1};	--	GO:0016021,integral component of membrane; GO:0005575,cellular_component; GO:0016020,membrane; GO:0031224,intrinsic component of membrane; GO:0110165,cellular anatomical entity	--	--	--	--
augustus_masked-HiC_scaffold_1-processed-612.0	0	0	0	0.8426	1.6677	1.2757	0.7049	0.4348	1.3543	0.3096	0.1923	0.3306	0	0	0	18	37	25	16	9	37	7	4	8	HiC_scaffold_1	61195639	61196283	-	augustus_masked-HiC_scaffold_1-processed-gene-612.0,augustus_masked-HiC_scaffold_1-processed-gene-612.0	--	--	--	uncharacterized protein LOC114255874 isoform X2 [Camellia sinensis]	CID4_ARATH RecName: Full=Polyadenylate-binding protein-interacting protein 4; Short=PABP-interacting protein 4; Short=Poly(A)-binding protein-interacting protein 4; AltName: Full=PAM2-containing protein CID4; AltName: Full=Protein CTC-INTERACTING DOMAIN 4;	A0A4S4F1V1_CAMSI RecName: Full=SM-ATX domain-containing protein {ECO:0000259|Pfam:PF14438};	--	GO:0010494,cytoplasmic stress granule; GO:0003729,mRNA binding; GO:0003723,RNA binding; GO:0034063,stress granule assembly; GO:0003674,molecular_function; GO:0003676,nucleic acid binding; GO:0005488,binding; GO:0097159,organic cyclic compound binding; GO:1901363,heterocyclic compound binding; GO:0006996,organelle organization; GO:0008150,biological_process; GO:0009987,cellular process; GO:0016043…	PF14438.9:Ataxin 2 SM domain	--	--	--
augustus_masked-HiC_scaffold_1-processed-612.2	0.3028	0.1427	0.3562	0	0	0	0	0.3138	0.1189	0.0575	0	0	9	4	10	0	0	0	0	10	5	2	0	0	HiC_scaffold_1	61260751	61261743	+	augustus_masked-HiC_scaffold_1-processed-gene-612.2,augustus_masked-HiC_scaffold_1-processed-gene-612.2	--	K20619 cytochrome P450 family 78 subfamily A | (RefSeq) cytochrome P450 78A5-like (A)	--	hypothetical protein HYC85_020684 [Camellia sinensis]	C78A5_ARATH RecName: Full=Cytochrome P450 78A5; EC=1.14.-.-; AltName: Full=Protein KLUH;	A0A7J7GQH3_CAMSI SubName: Full=Uncharacterized protein {ECO:0000313|EMBL:KAF5943042.1};	Cytochrome P450 CYP2 subfamily	GO:0005783,endoplasmic reticulum; GO:0016021,integral component of membrane; GO:0020037,heme binding; GO:0005506,iron ion binding; GO:0004497,monooxygenase activity; GO:0016705,oxidoreductase activity, acting on paired donors, with incorporation or reduction of molecular oxygen; GO:0048437,floral organ development; GO:0035265,organ growth; GO:0008284,positive regulation of cell population prolife…	PF00067.25:Cytochrome P450	--	--	--
augustus_masked-HiC_scaffold_1-processed-614.4	0.1117	0	0	0	0	0	0.0317	0	0	0.1272	0	0	3	0	0	0	0	0	1	0	0	4	0	0	HiC_scaffold_1	61446004	61446900	+	augustus_masked-HiC_scaffold_1-processed-gene-614.4,augustus_masked-HiC_scaffold_1-processed-gene-614.4	--	K10398 kinesin family member 11 | (RefSeq) 125 kDa kinesin-related protein-like (A)	--	Uncharacterized protein LOK49_LG02G02609 [Camellia lanceoleosa]	Y5843_ARATH RecName: Full=Uncharacterized protein At5g08430;	A0A7J7HJ86_CAMSI SubName: Full=Uncharacterized protein {ECO:0000313|EMBL:KAF5951976.1};	RNA polymerase I transcription factor UAF	GO:0003677,DNA binding; GO:0003674,molecular_function; GO:0003676,nucleic acid binding; GO:0005488,binding; GO:0097159,organic cyclic compound binding; GO:1901363,heterocyclic compound binding	PF02201.21:SWIB/MDM2 domain	SWI/SNF-BAF60b	TR	SWI/SNF-BAF60b
augustus_masked-HiC_scaffold_1-processed-615.2	12.6043	14.4868	14.1914	0.0324	0	0.0265	3.2843	2.716	2.5324	9.6629	8.9805	8.5696	1407	1525	1496	4	0	3	431	325	400	1263	1080	1199	HiC_scaffold_1	61509727	61513455	-	augustus_masked-HiC_scaffold_1-processed-gene-615.2,augustus_masked-HiC_scaffold_1-processed-gene-615.2	--	K13459 disease resistance protein RPS2 | (RefSeq) probable disease resistance protein At4g27220 (A)	ko04626: Plant-pathogen interaction	Disease resistance protein [Camellia lanceoleosa]	DRL27_ARATH RecName: Full=Disease resistance protein At4g27190;	A0A2R6Q6M6_ACTCC SubName: Full=Disease resistance protein {ECO:0000313|EMBL:PSS02917.1};	Apoptotic ATPase	GO:0043531,ADP binding; GO:0005524,ATP binding; GO:0006952,defense response; GO:0000166,nucleotide binding; GO:0003674,molecular_function; GO:0005488,binding; GO:0017076,purine nucleotide binding; GO:0030554,adenyl nucleotide binding; GO:0032553,ribonucleotide binding; GO:0032555,purine ribonucleotide binding; GO:0032559,adenyl ribonucleotide binding; GO:0036094,small molecule binding; GO:0043167…	PF00931.25:NB-ARC domain	--	--	--
augustus_masked-HiC_scaffold_1-processed-617.27	11.534	11.8321	11.1397	0.206	0.2381	0.292	7.1452	6.1028	5.461	10.5612	10.2618	10.1935	1012	979	923	20	24	26	737	574	678	1085	970	1121	HiC_scaffold_1	61705260	61708190	+	augustus_masked-HiC_scaffold_1-processed-gene-617.27,augustus_masked-HiC_scaffold_1-processed-gene-617.27	--	K13459 disease resistance protein RPS2 | (RefSeq) probable disease resistance protein At4g27220 (A)	ko04626: Plant-pathogen interaction	Disease resistance protein [Camellia lanceoleosa]	DRL27_ARATH RecName: Full=Disease resistance protein At4g27190;	A0A4S4DEU5_CAMSI RecName: Full=NB-ARC domain-containing protein {ECO:0000259|Pfam:PF00931};	Apoptotic ATPase	GO:0043531,ADP binding; GO:0005524,ATP binding; GO:0006952,defense response; GO:0000166,nucleotide binding; GO:0003674,molecular_function; GO:0005488,binding; GO:0017076,purine nucleotide binding; GO:0030554,adenyl nucleotide binding; GO:0032553,ribonucleotide binding; GO:0032555,purine ribonucleotide binding; GO:0032559,adenyl ribonucleotide binding; GO:0036094,small molecule binding; GO:0043167…	PF00931.25:NB-ARC domain	--	--	--
augustus_masked-HiC_scaffold_1-processed-621.7	0	0	0	0	0	0	0	0.063	0.0477	0	0	0	0	0	0	0	0	0	0	1	1	0	0	0	HiC_scaffold_1	62100412	62100906	-	augustus_masked-HiC_scaffold_1-processed-gene-621.7,augustus_masked-HiC_scaffold_1-processed-gene-621.7	--	--	--	hypothetical protein HYC85_030303 [Camellia sinensis]	--	A0A7J7G0I1_CAMSI SubName: Full=Uncharacterized protein {ECO:0000313|EMBL:KAF5934132.1};	--	--	--	--	--	--
augustus_masked-HiC_scaffold_1-processed-628.25	0.0103	0.0655	0.0109	0.0372	0.0448	0.0101	0.5257	0.6438	0.6261	0.3343	0.4398	0.4274	1	6	1	4	5	1	60	67	86	38	46	52	HiC_scaffold_1	62831585	62834827	-	augustus_masked-HiC_scaffold_1-processed-gene-628.25,augustus_masked-HiC_scaffold_1-processed-gene-628.25	--	K13459 disease resistance protein RPS2 | (RefSeq) probable disease resistance protein At4g27220 (A)	ko04626: Plant-pathogen interaction	hypothetical protein HYC85_009919 [Camellia sinensis]	RPS2_ARATH RecName: Full=Disease resistance protein RPS2; AltName: Full=Resistance to Pseudomonas syringae protein 2;	A0A7J7HHB5_CAMSI RecName: Full=TIR domain-containing protein {ECO:0000259|PROSITE:PS50104};	Apoptotic ATPase	GO:0005737,cytoplasm; GO:0005886,plasma membrane; GO:0043531,ADP binding; GO:0005524,ATP binding; GO:0006952,defense response; GO:0042742,defense response to bacterium; GO:0016045,detection of bacterium; GO:0009626,plant-type hypersensitive response; GO:0000166,nucleotide binding; GO:0003674,molecular_function; GO:0005488,binding; GO:0017076,purine nucleotide binding; GO:0030554,adenyl nucleotide…	PF00931.25:NB-ARC domain	--	--	--
augustus_masked-HiC_scaffold_1-processed-63.1	0	0	0	0	0	0	0	0	0	0	0.0577	0	0	0	0	0	0	0	0	0	0	0	2	0	HiC_scaffold_1	6331232	6332305	+	augustus_masked-HiC_scaffold_1-processed-gene-63.1,augustus_masked-HiC_scaffold_1-processed-gene-63.1	--	K13457 disease resistance protein RPM1 | (RefSeq) disease resistance protein RPM1-like (A)	ko04626: Plant-pathogen interaction	putative disease resistance protein At1g50180 [Camellia sinensis]	DRL4_ARATH RecName: Full=Putative disease resistance protein At1g50180;	A0A4S4D6A9_CAMSI SubName: Full=Uncharacterized protein {ECO:0000313|EMBL:THF97827.1};	Apoptotic ATPase	GO:0009506,plasmodesma; GO:0043531,ADP binding; GO:0005524,ATP binding; GO:0006952,defense response; GO:0051707,response to other organism; GO:0000166,nucleotide binding; GO:0003674,molecular_function; GO:0005488,binding; GO:0017076,purine nucleotide binding; GO:0030554,adenyl nucleotide binding; GO:0032553,ribonucleotide binding; GO:0032555,purine ribonucleotide binding; GO:0032559,adenyl ribonu…	PF00931.25:NB-ARC domain	--	--	--
augustus_masked-HiC_scaffold_1-processed-630.15	0	0	0	0.1973	0	0.484	0	0.2037	0	0	0	0	0	0	0	4	0	9	0	4	0	0	0	0	HiC_scaffold_1	63034078	63034689	+	augustus_masked-HiC_scaffold_1-processed-gene-630.15,augustus_masked-HiC_scaffold_1-processed-gene-630.15	--	--	--	hypothetical protein HYC85_027994 [Camellia sinensis]	--	A0A7J7FTV2_CAMSI SubName: Full=Uncharacterized protein {ECO:0000313|EMBL:KAF5931823.1};	--	--	--	--	--	--
augustus_masked-HiC_scaffold_1-processed-638.5	0	0	0	0	0.0648	0	0.2534	0	0.1316	0.0636	0.0691	0	0	0	0	0	2	0	8	0	5	2	2	0	HiC_scaffold_1	63880918	63881814	-	augustus_masked-HiC_scaffold_1-processed-gene-638.5,augustus_masked-HiC_scaffold_1-processed-gene-638.5	--	K15601 [histone H3]-dimethyl-L-lysine9 demethylase [EC:1.14.11.65] | (RefSeq) lysine-specific demethylase JMJ25-like (A)	--	Zinc-finger homeodomain protein 3 [Camellia lanceoleosa]	ZHD4_ARATH RecName: Full=Zinc-finger homeodomain protein 4; Short=AtZHD4; AltName: Full=Homeobox protein 31; Short=AtHB-31; AltName: Full=Protein FLORAL TRANSITION AT THE MERISTEM 2;	A0A7J7HK85_CAMSI RecName: Full=ZF-HD dimerization-type domain-containing protein {ECO:0000259|PROSITE:PS51523};	--	GO:0005634,nucleus; GO:0003700,DNA-binding transcription factor activity; GO:0046872,metal ion binding; GO:0042803,protein homodimerization activity; GO:0000976,transcription cis-regulatory region binding; GO:0048574,long-day photoperiodism, flowering; GO:0006355,regulation of DNA-templated transcription; GO:0003674,molecular_function; GO:0140110,transcription regulator activity; GO:0005488,bindi…	PF04770.15:ZF-HD protein dimerisation region	zf-HD	TF	zf-HD
augustus_masked-HiC_scaffold_1-processed-647.1	0	0	0	0	0.1589	0	0.1035	0	0.258	0	0	0	0	0	0	0	3	0	2	0	6	0	0	0	HiC_scaffold_1	64695611	64696159	-	augustus_masked-HiC_scaffold_1-processed-gene-647.1,augustus_masked-HiC_scaffold_1-processed-gene-647.1	--	K13459 disease resistance protein RPS2 | (RefSeq) probable disease resistance protein At1g52660 (A)	ko04626: Plant-pathogen interaction	TMV resistance protein N-like [Camellia sinensis]	TMVRN_NICGU RecName: Full=TMV resistance protein N; EC=3.2.2.6 {ECO:0000255|PROSITE-ProRule:PRU00204};	A0A5B7A178_DAVIN SubName: Full=Putative TMV resistance protein N-like {ECO:0000313|EMBL:MPA49466.1};	--	GO:0005737,cytoplasm; GO:0043531,ADP binding; GO:0005524,ATP binding; GO:0050135,NAD(P)+ nucleosidase activity; GO:0061809,NAD+ nucleotidase, cyclic ADP-ribose generating; GO:0050832,defense response to fungus; GO:0009626,plant-type hypersensitive response; GO:0007165,signal transduction; GO:0000166,nucleotide binding; GO:0003674,molecular_function; GO:0005488,binding; GO:0017076,purine nucleotid…	PF01582.23:TIR domain	--	--	--
augustus_masked-HiC_scaffold_1-processed-657.26	0	0	0	0	0	0	0	0	0	0	0	0.0478	0	0	0	0	0	0	0	0	0	0	0	1	HiC_scaffold_1	65705785	65706342	-	augustus_masked-HiC_scaffold_1-processed-gene-657.26,augustus_masked-HiC_scaffold_1-processed-gene-657.26	--	K13459 disease resistance protein RPS2 | (RefSeq) probable disease resistance protein At1g52660 (A)	ko04626: Plant-pathogen interaction	TMV resistance protein N-like [Camellia sinensis]	RPV1_VITRO RecName: Full=Disease resistance protein RPV1 {ECO:0000305}; AltName: Full=NAD(+) hydrolase RPV1; EC=3.2.2.6 {ECO:0000305|PubMed:31439792}; AltName: Full=Resistance to Plasmopara viticola protein {ECO:0000303|PubMed:24033846}; Short=MrRVP1 {ECO:0000303|PubMed:24033846};	A0A2R6RAE8_ACTCC RecName: Full=ADP-ribosyl cyclase/cyclic ADP-ribose hydrolase {ECO:0000256|ARBA:ARBA00011982}; EC=3.2.2.6 {ECO:0000256|ARBA:ARBA00011982};	--	GO:0005737,cytoplasm; GO:0005634,nucleus; GO:0043531,ADP binding; GO:0050135,NAD(P)+ nucleosidase activity; GO:0061809,NAD+ nucleotidase, cyclic ADP-ribose generating; GO:0042803,protein homodimerization activity; GO:0050832,defense response to fungus; GO:0043068,positive regulation of programmed cell death; GO:0007165,signal transduction; GO:0000166,nucleotide binding; GO:0003674,molecular_funct…	PF01582.23:TIR domain	--	--	--
augustus_masked-HiC_scaffold_1-processed-659.15	0.0586	0	0.0621	0.1059	0.1275	0.2165	0.1371	0.0273	0.0414	0.1001	0.0816	0.0701	4	0	4	8	10	15	11	2	4	8	6	6	HiC_scaffold_1	65955467	65957746	+	augustus_masked-HiC_scaffold_1-processed-gene-659.15,augustus_masked-HiC_scaffold_1-processed-gene-659.15	--	K23541 Ca2+/H+ antiporter, TMEM165/GDT1 family | (RefSeq) pentatricopeptide repeat-containing protein At4g21065-like (A)	--	Pentatricopeptide repeat-containing protein [Camellia lanceoleosa]	PP311_ARATH RecName: Full=Pentatricopeptide repeat-containing protein At4g14820;	A0A834LBQ5_RHOSS RecName: Full=DYW_deaminase domain-containing protein {ECO:0000259|Pfam:PF14432};	FOG: PPR repeat	GO:0008270,zinc ion binding; GO:0003674,molecular_function; GO:0005488,binding; GO:0043167,ion binding; GO:0043169,cation binding; GO:0046872,metal ion binding; GO:0046914,transition metal ion binding	PF01535.23:PPR repeat	--	--	--
augustus_masked-HiC_scaffold_1-processed-66.41	0.1069	0.0756	0.0377	0	0.031	0	0	0	0.0126	0.0456	0.0165	0.0569	6	4	2	0	2	0	0	0	1	3	1	4	HiC_scaffold_1	6593538	6595412	+	augustus_masked-HiC_scaffold_1-processed-gene-66.41,augustus_masked-HiC_scaffold_1-processed-gene-66.41	--	K13457 disease resistance protein RPM1 | (RefSeq) disease resistance protein RPM1 (A)	ko04626: Plant-pathogen interaction	putative disease resistance protein At1g50180 isoform X1 [Camellia sinensis]	RP8L2_ARATH RecName: Full=Probable disease resistance RPP8-like protein 2;	A0A4S4E8T9_CAMSI SubName: Full=Uncharacterized protein {ECO:0000313|EMBL:THG12044.1};	Apoptotic ATPase	GO:0043531,ADP binding; GO:0005524,ATP binding; GO:0006952,defense response; GO:0051707,response to other organism; GO:0000166,nucleotide binding; GO:0003674,molecular_function; GO:0005488,binding; GO:0017076,purine nucleotide binding; GO:0030554,adenyl nucleotide binding; GO:0032553,ribonucleotide binding; GO:0032555,purine ribonucleotide binding; GO:0032559,adenyl ribonucleotide binding; GO:003…	PF00931.25:NB-ARC domain	--	--	--
augustus_masked-HiC_scaffold_1-processed-666.6	10.0122	10.518	13.4759	51.0809	51.7938	56.0556	33.2713	27.0598	28.9645	27.5707	29.6178	28.4439	107	106	136	604	636	608	418	310	438	345	341	381	HiC_scaffold_1	66638773	66639129	+	augustus_masked-HiC_scaffold_1-processed-gene-666.6,augustus_masked-HiC_scaffold_1-processed-gene-666.6	--	--	--	hypothetical protein LOK49_LG02G02522 [Camellia lanceoleosa]	--	A0A7J7HJB6_CAMSI SubName: Full=Uncharacterized protein {ECO:0000313|EMBL:KAF5952074.1};	--	--	--	--	--	--
augustus_masked-HiC_scaffold_1-processed-68.10	0	0	0	0.1548	0.1491	0	0.0729	0.4794	0.0605	0.0732	0	0	0	0	0	2	2	0	1	6	1	1	0	0	HiC_scaffold_1	6851834	6852223	-	augustus_masked-HiC_scaffold_1-processed-gene-68.10,augustus_masked-HiC_scaffold_1-processed-gene-68.10	--	K00558 DNA (cytosine-5)-methyltransferase 1 [EC:2.1.1.37] | (RefSeq) DNA (cytosine-5)-methyltransferase CMT3 (A)	ko00270: Cysteine and methionine metabolism; ko01100: Metabolic pathways	hypothetical protein LOK49_LG02G03838 [Camellia lanceoleosa]	--	A0A4S4D626_CAMSI SubName: Full=Uncharacterized protein {ECO:0000313|EMBL:THF97830.1};	--	GO:0016021,integral component of membrane; GO:0005575,cellular_component; GO:0016020,membrane; GO:0031224,intrinsic component of membrane; GO:0110165,cellular anatomical entity	--	--	--	--
augustus_masked-HiC_scaffold_1-processed-68.8	0	0	0	0	0	0	0.1373	0	0	0	0.1498	0	0	0	0	0	0	0	2	0	0	0	2	0	HiC_scaffold_1	6847924	6848337	+	augustus_masked-HiC_scaffold_1-processed-gene-68.8,augustus_masked-HiC_scaffold_1-processed-gene-68.8	--	K00558 DNA (cytosine-5)-methyltransferase 1 [EC:2.1.1.37] | (RefSeq) DNA (cytosine-5)-methyltransferase CMT3 (A)	ko00270: Cysteine and methionine metabolism; ko01100: Metabolic pathways	hypothetical protein TEA_010641 [Camellia sinensis var. sinensis]	--	A0A4S4D795_CAMSI SubName: Full=Uncharacterized protein {ECO:0000313|EMBL:THF97823.1};	--	GO:0016021,integral component of membrane; GO:0005575,cellular_component; GO:0016020,membrane; GO:0031224,intrinsic component of membrane; GO:0110165,cellular anatomical entity	--	--	--	--
augustus_masked-HiC_scaffold_1-processed-689.17	0.7199	1.7305	1.0673	0.1301	0.0418	0.4729	0.1225	0.1791	0.1696	0.6149	1.9602	0.8807	15	34	21	3	1	10	3	4	5	15	44	23	HiC_scaffold_1	68972311	68973006	+	augustus_masked-HiC_scaffold_1-processed-gene-689.17,augustus_masked-HiC_scaffold_1-processed-gene-689.17	--	K14753 guanine nucleotide-binding protein subunit beta-2-like 1 protein | (RefSeq) guanine nucleotide-binding protein subunit beta-like protein (A)	--	hypothetical protein LOK49_LG05G00760 [Camellia lanceoleosa]	GBLP_TOBAC RecName: Full=Guanine nucleotide-binding protein subunit beta-like protein;	A0A7J7I786_CAMSI SubName: Full=Uncharacterized protein {ECO:0000313|EMBL:KAF5960427.1};	G protein beta subunit-like protein	GO:0005829,cytosol; GO:0005634,nucleus; GO:0015935,small ribosomal subunit; GO:0005080,protein kinase C binding; GO:0043022,ribosome binding; GO:0001934,positive regulation of protein phosphorylation; GO:0072344,rescue of stalled ribosome; GO:0003674,molecular_function; GO:0005488,binding; GO:0005515,protein binding; GO:0019899,enzyme binding; GO:0019900,kinase binding; GO:0019901,protein kinase …	PF00400.35:WD domain, G-beta repeat	--	--	--
augustus_masked-HiC_scaffold_1-processed-69.8	0.098	0.1385	0.1037	0	0	0.1287	0	0	0	0	0	0	3	4	3	0	0	4	0	0	0	0	0	0	HiC_scaffold_1	6923432	6924454	-	augustus_masked-HiC_scaffold_1-processed-gene-69.8,augustus_masked-HiC_scaffold_1-processed-gene-69.8	--	K00660 chalcone synthase [EC:2.3.1.74] | (RefSeq) chalcone synthase 2-like (A)	ko00941: Flavonoid biosynthesis; ko00960: Tropane, piperidine and pyridine alkaloid biosynthesis; ko01100: Metabolic pathways; ko01110: Biosynthesis of secondary metabolites; ko04712: Circadian rhythm - plant	Type III polyketide synthase B [Camellia lanceoleosa]	PKSB_ARATH RecName: Full=Type III polyketide synthase B {ECO:0000303|PubMed:19043200}; Short=PKS-B; EC=2.3.1.- {ECO:0000305|PubMed:19043200}; AltName: Full=Hydroxyalkyl alpha-pyrone synthase PKS-B {ECO:0000303|PubMed:21193570}; AltName: Full=Protein LESS ADHESIVE POLLEN 5 {ECO:0000303|PubMed:20442277};	A0A4S4D8T0_CAMSI SubName: Full=Uncharacterized protein {ECO:0000313|EMBL:THF97845.1};	--	GO:0005783,endoplasmic reticulum; GO:0016747,acyltransferase activity, transferring groups other than amino-acyl groups; GO:0090439,tetraketide alpha-pyrone synthase activity; GO:0009813,flavonoid biosynthetic process; GO:0010584,pollen exine formation; GO:0030639,polyketide biosynthetic process; GO:0080110,sporopollenin biosynthetic process; GO:0003674,molecular_function; GO:0003824,catalytic ac…	PF00195.22:Chalcone and stilbene synthases, N-terminal domain	--	--	--
augustus_masked-HiC_scaffold_1-processed-692.17	0	0	0	0	0	0.1959	0	0	0	0	0.3691	0.3173	0	0	0	0	0	2	0	0	0	0	4	4	HiC_scaffold_1	69242869	69243204	+	augustus_masked-HiC_scaffold_1-processed-gene-692.17,augustus_masked-HiC_scaffold_1-processed-gene-692.17	--	K09578 peptidyl-prolyl cis-trans isomerase NIMA-interacting 1 [EC:5.2.1.8] | (RefSeq) peptidyl-prolyl cis-trans isomerase Pin1-like (A)	ko03250: Viral life cycle - HIV-1	hypothetical protein TEA_012647 [Camellia sinensis var. sinensis]	PIN1_MALDO RecName: Full=Peptidyl-prolyl cis-trans isomerase Pin1; Short=PPIase Pin1; EC=5.2.1.8; AltName: Full=MdPin1; AltName: Full=Rotamase Pin1;	A0A4S4DI45_CAMSI RecName: Full=Peptidyl-prolyl cis-trans isomerase {ECO:0000256|RuleBase:RU363014}; EC=5.2.1.8 {ECO:0000256|RuleBase:RU363014};	Peptidyl-prolyl cis-trans isomerase	GO:0003755,peptidyl-prolyl cis-trans isomerase activity; GO:0003674,molecular_function; GO:0003824,catalytic activity; GO:0016853,isomerase activity; GO:0016859,cis-trans isomerase activity; GO:0140096,catalytic activity, acting on a protein	PF00639.24:PPIC-type PPIASE domain	--	--	--
augustus_masked-HiC_scaffold_1-processed-713.19	7.6381	4.6842	5.6521	8.65	7.5285	8.7953	8.4543	4.9791	6.9588	6.5233	7.6024	9.6917	83	48	58	104	94	97	108	58	107	83	89	132	HiC_scaffold_1	71299759	71300121	+	augustus_masked-HiC_scaffold_1-processed-gene-713.19,augustus_masked-HiC_scaffold_1-processed-gene-713.19	--	K17604 zinc finger SWIM domain-containing protein 3 | (RefSeq) uncharacterized protein LOC114268176 (A)	--	hypothetical protein HYC85_001982 [Camellia sinensis]	--	A0A7J7I6W6_CAMSI RecName: Full=SWIM-type domain-containing protein {ECO:0000259|PROSITE:PS50966};	--	GO:0008270,zinc ion binding; GO:0003674,molecular_function; GO:0005488,binding; GO:0043167,ion binding; GO:0043169,cation binding; GO:0046872,metal ion binding; GO:0046914,transition metal ion binding	PF00564.27:PB1 domain	--	--	--
augustus_masked-HiC_scaffold_1-processed-713.20	6.2806	5.2122	7.0363	8.9671	11.0113	12.4362	14.7112	15.2557	11.4288	11.6866	12.0256	11.3532	207	162	219	327	417	416	570	539	533	451	427	469	HiC_scaffold_1	71336188	71337288	+	augustus_masked-HiC_scaffold_1-processed-gene-713.20,augustus_masked-HiC_scaffold_1-processed-gene-713.20	--	--	--	hypothetical protein LOK49_LG02G02451 [Camellia lanceoleosa]	--	A0A4S4EIU6_CAMSI SubName: Full=Uncharacterized protein {ECO:0000313|EMBL:THG16443.1};	--	--	PF00628.32:PHD-finger	--	--	--
augustus_masked-HiC_scaffold_1-processed-728.31	0	0.0625	0	0	0	0.1161	0.0501	0	0.0416	0.1006	0	0	0	1	0	0	0	2	1	0	1	2	0	0	HiC_scaffold_1	72859462	72860028	-	augustus_masked-HiC_scaffold_1-processed-gene-728.31,augustus_masked-HiC_scaffold_1-processed-gene-728.31	--	K02303 uroporphyrin-III C-methyltransferase [EC:2.1.1.107] | (RefSeq) uncharacterized protein LOC114315437 (A)	ko00860: Porphyrin metabolism; ko01100: Metabolic pathways; ko01110: Biosynthesis of secondary metabolites; ko01240: Biosynthesis of cofactors	nigrin b-like [Camellia sinensis]	--	A0A7J7FVX6_CAMSI SubName: Full=Uncharacterized protein {ECO:0000313|EMBL:KAF5932449.1};	--	--	PF12325.11:TATA element modulatory factor 1 TATA binding	--	--	--
augustus_masked-HiC_scaffold_1-processed-73.12	0.0495	0.0525	0.1048	0.0895	0.2154	0.2926	0.1263	0.0923	0.5596	0.1691	0.0459	0.079	1	1	2	2	5	6	3	2	16	4	1	2	HiC_scaffold_1	7368398	7369072	-	augustus_masked-HiC_scaffold_1-processed-gene-73.12,augustus_masked-HiC_scaffold_1-processed-gene-73.12	--	--	--	Pentatricopeptide repeat-containing protein [Camellia lanceoleosa]	PPR4_ARATH RecName: Full=Pentatricopeptide repeat-containing protein At1g02370, mitochondrial; Flags: Precursor;	A0A4S4D5U9_CAMSI SubName: Full=Uncharacterized protein {ECO:0000313|EMBL:THF97647.1};	FOG: PPR repeat	GO:0005739,mitochondrion; GO:0005575,cellular_component; GO:0005622,intracellular anatomical structure; GO:0005737,cytoplasm; GO:0043226,organelle; GO:0043227,membrane-bounded organelle; GO:0043229,intracellular organelle; GO:0043231,intracellular membrane-bounded organelle; GO:0110165,cellular anatomical entity	PF13428.9:Tetratricopeptide repeat	--	--	--
augustus_masked-HiC_scaffold_1-processed-741.23	0	0	0	0	0	0	0	0	0	0.1368	0.3718	0.1917	0	0	0	0	0	0	0	0	0	2	5	3	HiC_scaffold_1	74142199	74142615	+	augustus_masked-HiC_scaffold_1-processed-gene-741.23,augustus_masked-HiC_scaffold_1-processed-gene-741.23	--	--	--	protein NIM1-INTERACTING 3 [Camellia sinensis]	--	A0A4S4D4V2_CAMSI SubName: Full=Uncharacterized protein {ECO:0000313|EMBL:THF97247.1};	--	GO:0005634,nucleus; GO:0010112,regulation of systemic acquired resistance; GO:0002831,regulation of response to biotic stimulus; GO:0006950,response to stress; GO:0006952,defense response; GO:0008150,biological_process; GO:0009605,response to external stimulus; GO:0009607,response to biotic stimulus; GO:0009627,systemic acquired resistance; GO:0031347,regulation of defense response; GO:0032101,re…	PF15699.8:NPR1 interacting	--	--	--
augustus_masked-HiC_scaffold_1-processed-742.2	0	0	0	0	0	0	0	0.161	0	0.9584	0.7211	1.7906	0	0	0	0	0	0	0	2	0	13	9	26	HiC_scaffold_1	74231941	74232327	+	augustus_masked-HiC_scaffold_1-processed-gene-742.2,augustus_masked-HiC_scaffold_1-processed-gene-742.2	--	--	--	protein NIM1-INTERACTING 3 [Camellia sinensis]	--	A0A4S4D4V2_CAMSI SubName: Full=Uncharacterized protein {ECO:0000313|EMBL:THF97247.1};	--	GO:0005634,nucleus; GO:0010112,regulation of systemic acquired resistance; GO:0002831,regulation of response to biotic stimulus; GO:0006950,response to stress; GO:0006952,defense response; GO:0008150,biological_process; GO:0009605,response to external stimulus; GO:0009607,response to biotic stimulus; GO:0009627,systemic acquired resistance; GO:0031347,regulation of defense response; GO:0032101,re…	PF15699.8:NPR1 interacting	--	--	--
augustus_masked-HiC_scaffold_1-processed-747.23	0.0299	0.095	0	0.1349	0	0.0294	0.0762	0	0.0844	0.0255	0.0139	0.0238	2	6	0	10	0	2	6	0	8	2	1	2	HiC_scaffold_1	74762836	74765073	+	augustus_masked-HiC_scaffold_1-processed-gene-747.23,augustus_masked-HiC_scaffold_1-processed-gene-747.23	--	K05849 solute carrier family 8 (sodium/calcium exchanger) | (RefSeq) pentatricopeptide repeat-containing protein At3g62890-like (A)	--	Pentatricopeptide repeat-containing protein [Camellia lanceoleosa]	PPR21_ARATH RecName: Full=Pentatricopeptide repeat-containing protein At1g08070, chloroplastic {ECO:0000305}; AltName: Full=Protein ORGANELLE TRANSCRIPT PROCESSING 82 {ECO:0000303|PubMed:19845878}; Flags: Precursor;	A0A2R6RDJ0_ACTCC SubName: Full=Pentatricopeptide repeat-containing protein {ECO:0000313|EMBL:PSS26634.1};	FOG: PPR repeat	GO:0009507,chloroplast; GO:0008270,zinc ion binding; GO:0031425,chloroplast RNA processing; GO:0006397,mRNA processing; GO:0003674,molecular_function; GO:0005488,binding; GO:0043167,ion binding; GO:0043169,cation binding; GO:0046872,metal ion binding; GO:0046914,transition metal ion binding; GO:0006139,nucleobase-containing compound metabolic process; GO:0006396,RNA processing; GO:0006725,cellula…	PF13041.9:PPR repeat family	--	--	--
augustus_masked-HiC_scaffold_1-processed-748.2	0.1401	0	0	0	0.0609	0.207	0	0	0	0.2392	0.26	0.0559	2	0	0	0	1	3	0	0	0	4	4	1	HiC_scaffold_1	74843977	74844453	+	augustus_masked-HiC_scaffold_1-processed-gene-748.2,augustus_masked-HiC_scaffold_1-processed-gene-748.2	--	K13412 calcium-dependent protein kinase [EC:2.7.11.1] | (RefSeq) calcium-dependent protein kinase 17-like (A)	ko04626: Plant-pathogen interaction	Protein AGENET DOMAIN (AGD)-CONTAINING P1 [Camellia lanceoleosa]	AGDP1_ARATH RecName: Full=Protein AGENET DOMAIN (AGD)-CONTAINING P1 {ECO:0000303|PubMed:30382101}; AltName: Full=Protein ONE AGENET DOMAIN-CONTAINING PROTEIN {ECO:0000303|PubMed:30425322};	A0A4V3WJE8_CAMSI SubName: Full=Uncharacterized protein {ECO:0000313|EMBL:THF96686.1};	--	GO:0000775,chromosome, centromeric region; GO:0000792,heterochromatin; GO:0005634,nucleus; GO:0042393,histone binding; GO:0035064,methylated histone binding; GO:0006346,DNA methylation-dependent heterochromatin formation; GO:0036123,histone H3-K9 dimethylation; GO:0044030,regulation of DNA methylation; GO:0003674,molecular_function; GO:0005488,binding; GO:0005515,protein binding; GO:0140030,modif…	PF05641.15:Agenet domain	--	--	--
augustus_masked-HiC_scaffold_1-processed-752.22	24.7882	22.2512	20.7386	3.1861	1.2175	2.095	0.714	0.783	0.3954	40.2857	42.8496	40.0452	443	375	350	63	25	38	15	15	10	843	825	897	HiC_scaffold_1	75258329	75258925	-	augustus_masked-HiC_scaffold_1-processed-gene-752.22,augustus_masked-HiC_scaffold_1-processed-gene-752.22	--	--	--	Transcription factor bHLH149 [Camellia lanceoleosa]	BH149_ARATH RecName: Full=Transcription factor bHLH149; AltName: Full=ATBS1 interacting factor 4; AltName: Full=Basic helix-loop-helix protein 149; Short=AtbHLH149; Short=bHLH 149; AltName: Full=Transcription factor EN 144; AltName: Full=bHLH transcription factor bHLH149;	A0A5B7B8E8_DAVIN SubName: Full=Uncharacterized protein {ECO:0000313|EMBL:MPA65072.1};	--	GO:0005634,nucleus; GO:0003700,DNA-binding transcription factor activity; GO:0046983,protein dimerization activity; GO:0000976,transcription cis-regulatory region binding; GO:0003674,molecular_function; GO:0140110,transcription regulator activity; GO:0005488,binding; GO:0005515,protein binding; GO:0001067,transcription regulatory region nucleic acid binding; GO:0003676,nucleic acid binding; GO:00…	--	--	--	--
augustus_masked-HiC_scaffold_1-processed-753.15	0	0	0	0	0	0	0	0.1244	0	0	0	0	0	0	0	0	0	0	0	2	0	0	0	0	HiC_scaffold_1	75346609	75347109	+	augustus_masked-HiC_scaffold_1-processed-gene-753.15,augustus_masked-HiC_scaffold_1-processed-gene-753.15	--	K03327 multidrug resistance protein, MATE family | (RefSeq) LOW QUALITY PROTEIN: protein DETOXIFICATION 35-like (A)	--	B3 domain-containing protein [Camellia lanceoleosa]	Y5680_ARATH RecName: Full=B3 domain-containing protein At5g26805;	A0A4S4D9P1_CAMSI SubName: Full=Uncharacterized protein {ECO:0000313|EMBL:THF99228.1};	--	GO:0005634,nucleus; GO:0003677,DNA binding; GO:0003674,molecular_function; GO:0003676,nucleic acid binding; GO:0005488,binding; GO:0097159,organic cyclic compound binding; GO:1901363,heterocyclic compound binding; GO:0005575,cellular_component; GO:0005622,intracellular anatomical structure; GO:0043226,organelle; GO:0043227,membrane-bounded organelle; GO:0043229,intracellular organelle; GO:0043231…	--	--	--	--
augustus_masked-HiC_scaffold_1-processed-754.10	0	0	0	0	0	0	0	0	0	0.1414	0.0096	0.033	0	0	0	0	0	0	0	0	0	16	1	4	HiC_scaffold_1	75470556	75473783	-	augustus_masked-HiC_scaffold_1-processed-gene-754.10,augustus_masked-HiC_scaffold_1-processed-gene-754.10	--	K13466 EIX receptor 1/2 | (RefSeq) receptor-like protein EIX2 (A)	ko04626: Plant-pathogen interaction	receptor like protein 22-like [Camellia sinensis]	RLP6_ARATH RecName: Full=Receptor-like protein 6 {ECO:0000303|PubMed:18434605}; Short=AtRLP6 {ECO:0000303|PubMed:18434605}; Flags: Precursor;	A0A7J7HHY0_CAMSI RecName: Full=LRRNT_2 domain-containing protein {ECO:0000259|Pfam:PF08263};	FOG: Leucine rich repeat	GO:0016021,integral component of membrane; GO:0005886,plasma membrane; GO:0005575,cellular_component; GO:0016020,membrane; GO:0031224,intrinsic component of membrane; GO:0110165,cellular anatomical entity; GO:0071944,cell periphery	PF13855.9:Leucine rich repeat	--	--	--
augustus_masked-HiC_scaffold_1-processed-767.19	0	0	0	0	0	0	0	0	0	0	0	0.1021	0	0	0	0	0	0	0	0	0	0	0	1	HiC_scaffold_1	76707771	76708031	-	augustus_masked-HiC_scaffold_1-processed-gene-767.19,augustus_masked-HiC_scaffold_1-processed-gene-767.19	--	K03165 DNA topoisomerase III [EC:5.6.2.1] | (RefSeq) DNA topoisomerase 3-alpha-like (A)	ko03440: Homologous recombination	uncharacterized protein LOC114278181 [Camellia sinensis]	--	A0A833WYW5_JUGRE SubName: Full=Uncharacterized protein {ECO:0000313|EMBL:KAF5452004.1};	FOG: Reverse transcriptase	--	--	--	--	--
augustus_masked-HiC_scaffold_1-processed-771.14	0.4134	0.8768	0.788	4.8576	3.4782	6.7349	2.2742	2.9054	3.3503	8.2623	8.9543	8.3563	15	30	27	195	145	248	97	113	172	351	350	380	HiC_scaffold_1	77097621	77098832	-	augustus_masked-HiC_scaffold_1-processed-gene-771.14,augustus_masked-HiC_scaffold_1-processed-gene-771.14	--	--	--	hypothetical protein LOK49_LG02G02305 [Camellia lanceoleosa]	--	A0A4S4E181_CAMSI SubName: Full=Uncharacterized protein {ECO:0000313|EMBL:THG09568.1};	--	--	PF07816.14:Protein of unknown function (DUF1645)	--	--	--
augustus_masked-HiC_scaffold_1-processed-779.14	0.0235	0.1244	0.0414	0.1484	0.0681	0.1079	0	0.0146	0.0166	0.1002	0.0726	0.1435	3	15	5	21	10	14	0	2	3	15	10	23	HiC_scaffold_1	77983954	77988225	+	augustus_masked-HiC_scaffold_1-processed-gene-779.14,augustus_masked-HiC_scaffold_1-processed-gene-779.14	--	K12818 ATP-dependent RNA helicase DHX8/PRP22 [EC:3.6.4.13] | (GenBank) NB-ARC domain disease resistance protein, putative (A)	ko03040: Spliceosome	putative disease resistance RPP13-like protein 1 [Camellia lanceoleosa]	R13L1_ARATH RecName: Full=Putative disease resistance RPP13-like protein 1;	A0A4S4F0H0_CAMSI SubName: Full=Uncharacterized protein {ECO:0000313|EMBL:THG22913.1};	Apoptotic ATPase	GO:0043531,ADP binding; GO:0005524,ATP binding; GO:0006952,defense response; GO:0051707,response to other organism; GO:0000166,nucleotide binding; GO:0003674,molecular_function; GO:0005488,binding; GO:0017076,purine nucleotide binding; GO:0030554,adenyl nucleotide binding; GO:0032553,ribonucleotide binding; GO:0032555,purine ribonucleotide binding; GO:0032559,adenyl ribonucleotide binding; GO:003…	PF00931.25:NB-ARC domain	--	--	--
augustus_masked-HiC_scaffold_1-processed-783.38	0	0	0	0	0	0	0	0	0	0.7273	0.9486	0.4756	0	0	0	0	0	0	0	0	0	40	48	28	HiC_scaffold_1	78349036	78350604	+	augustus_masked-HiC_scaffold_1-processed-gene-783.38,augustus_masked-HiC_scaffold_1-processed-gene-783.38	--	--	--	hypothetical protein HYC85_010072 [Camellia sinensis]	ALB2_PEA RecName: Full=Albumin-2; AltName: Full=PA2;	A0A7J7HJH8_CAMSI SubName: Full=Uncharacterized protein {ECO:0000313|EMBL:KAF5952128.1};	--	GO:0005829,cytosol; GO:0005509,calcium ion binding; GO:0045735,nutrient reservoir activity; GO:0003674,molecular_function; GO:0005488,binding; GO:0043167,ion binding; GO:0043169,cation binding; GO:0046872,metal ion binding; GO:0005575,cellular_component; GO:0005622,intracellular anatomical structure; GO:0005737,cytoplasm; GO:0110165,cellular anatomical entity	PF00045.22:Hemopexin	--	--	--
augustus_masked-HiC_scaffold_1-processed-796.41	0	0	0	0	0.095	0	0	0	0.0772	0	0	0	0	0	0	0	2	0	0	0	2	0	0	0	HiC_scaffold_1	79667113	79667724	-	augustus_masked-HiC_scaffold_1-processed-gene-796.41,augustus_masked-HiC_scaffold_1-processed-gene-796.41	--	--	--	hypothetical protein HYC85_027994 [Camellia sinensis]	--	A0A7J7FTV2_CAMSI SubName: Full=Uncharacterized protein {ECO:0000313|EMBL:KAF5931823.1};	--	--	--	--	--	--
augustus_masked-HiC_scaffold_1-processed-8.31	0.7151	0.325	0.5409	1.4773	0.8891	2.3151	4.3449	4.1931	4.9093	7.2415	3.224	5.1348	7	3	5	16	10	23	50	44	68	83	34	63	HiC_scaffold_1	862129	862455	-	augustus_masked-HiC_scaffold_1-processed-gene-8.31,augustus_masked-HiC_scaffold_1-processed-gene-8.31	--	--	--	hypothetical protein LOK49_LG02G04027 [Camellia lanceoleosa]	--	A0A7J7GU28_CAMSI RecName: Full=PfkB domain-containing protein {ECO:0000259|Pfam:PF00294};	Possible pfkB family carbohydrate kinase	--	--	--	--	--
augustus_masked-HiC_scaffold_1-processed-811.3	3.9325	1.9753	1.5342	3.8161	3.6386	3.4668	1.4789	2.7417	1.843	1.4495	1.6906	2.4109	95	45	35	102	101	85	42	71	63	41	44	73	HiC_scaffold_1	81105441	81106247	+	augustus_masked-HiC_scaffold_1-processed-gene-811.3,augustus_masked-HiC_scaffold_1-processed-gene-811.3	--	K14442 ATP-dependent RNA helicase DHX36 [EC:3.6.4.13] | (RefSeq) DExH-box ATP-dependent RNA helicase DExH3-like (A)	ko03018: RNA degradation	DExH-box ATP-dependent RNA helicase DExH3-like [Camellia sinensis]	DEXH3_ARATH RecName: Full=DExH-box ATP-dependent RNA helicase DExH3 {ECO:0000305}; EC=3.6.4.13 {ECO:0000305};	A0A7J7G1I4_CAMSI RecName: Full=RNA helicase {ECO:0000256|ARBA:ARBA00012552}; EC=3.6.4.13 {ECO:0000256|ARBA:ARBA00012552};	ATP-dependent RNA helicase A	GO:0005524,ATP binding; GO:0016887,ATP hydrolysis activity; GO:0003723,RNA binding; GO:0003724,RNA helicase activity; GO:0000166,nucleotide binding; GO:0003674,molecular_function; GO:0005488,binding; GO:0017076,purine nucleotide binding; GO:0030554,adenyl nucleotide binding; GO:0032553,ribonucleotide binding; GO:0032555,purine ribonucleotide binding; GO:0032559,adenyl ribonucleotide binding; GO:0…	PF04408.26:Helicase associated domain (HA2)	--	--	--
augustus_masked-HiC_scaffold_1-processed-811.4	0.34	0	0.18	0.2305	0.2219	0.2513	0.5061	0.7929	0.6007	0.0726	0.4734	0.5425	4	0	2	3	3	3	7	10	10	1	6	8	HiC_scaffold_1	81151403	81151795	+	augustus_masked-HiC_scaffold_1-processed-gene-811.4,augustus_masked-HiC_scaffold_1-processed-gene-811.4	--	--	--	hypothetical protein LOK49_LG02G02227 [Camellia lanceoleosa]	--	A0A4S4DPG7_CAMSI SubName: Full=Uncharacterized protein {ECO:0000313|EMBL:THG04086.1};	--	--	--	--	--	--
augustus_masked-HiC_scaffold_1-processed-824.3	170.648	175.391	173.899	248.408	205.874	248.417	275.919	238.743	251.499	309.188	327.806	302.491	1885	1827	1814	3036	2613	2785	3583	2827	3931	3999	3901	4188	HiC_scaffold_1	82474415	82474783	-	augustus_masked-HiC_scaffold_1-processed-gene-824.3,augustus_masked-HiC_scaffold_1-processed-gene-824.3	--	--	--	hypothetical protein TEA_019952 [Camellia sinensis var. sinensis]	RALF_TOBAC RecName: Full=Rapid alkalinization factor; Short=NtRALF; Flags: Precursor;	A0A4S4F1S4_CAMSI SubName: Full=Uncharacterized protein {ECO:0000313|EMBL:THG23403.1};	--	GO:0005576,extracellular region; GO:0005179,hormone activity; GO:0048018,receptor ligand activity; GO:0019722,calcium-mediated signaling; GO:0010469,regulation of signaling receptor activity; GO:0003674,molecular_function; GO:0005102,signaling receptor binding; GO:0005488,binding; GO:0005515,protein binding; GO:0030545,signaling receptor regulator activity; GO:0030546,signaling receptor activator…	PF05498.14:Rapid ALkalinization Factor (RALF)	--	--	--
augustus_masked-HiC_scaffold_1-processed-825.49	0	0	0	0.0617	0	0	0	0	0	0.0583	0	0	0	0	0	1	0	0	0	0	0	1	0	0	HiC_scaffold_1	82515397	82515885	-	augustus_masked-HiC_scaffold_1-processed-gene-825.49,augustus_masked-HiC_scaffold_1-processed-gene-825.49	--	K02303 uroporphyrin-III C-methyltransferase [EC:2.1.1.107] | (RefSeq) uncharacterized protein LOC114315437 (A)	ko00860: Porphyrin metabolism; ko01100: Metabolic pathways; ko01110: Biosynthesis of secondary metabolites; ko01240: Biosynthesis of cofactors	hypothetical protein HYC85_029908 [Camellia sinensis]	--	A0A7J7FZW8_CAMSI SubName: Full=Uncharacterized protein {ECO:0000313|EMBL:KAF5933737.1};	--	--	PF12325.11:TATA element modulatory factor 1 TATA binding	--	--	--
augustus_masked-HiC_scaffold_1-processed-833.55	11.8192	15.3947	21.7316	27.5814	21.8956	25.3503	65.2369	50.2357	43.5634	11.1652	10.4417	8.1563	311	382	540	803	662	677	2018	1417	1622	344	296	269	HiC_scaffold_1	83356310	83357188	-	augustus_masked-HiC_scaffold_1-processed-gene-833.55,augustus_masked-HiC_scaffold_1-processed-gene-833.55	--	K22733 magnesium transporter | (RefSeq) uncharacterized LOC100244618 (A)	--	Protein SRC2 [Camellia lanceoleosa]	SRC2_ARATH RecName: Full=Protein SRC2 homolog {ECO:0000305}; Short=AtSRC2 {ECO:0000303|PubMed:16227454};	A0A7J7I0E6_CAMSI RecName: Full=C2 domain-containing protein {ECO:0000259|PROSITE:PS50004};	--	GO:0005783,endoplasmic reticulum; GO:0005789,endoplasmic reticulum membrane; GO:0005576,extracellular region; GO:0016021,integral component of membrane; GO:0005886,plasma membrane; GO:0000326,protein storage vacuole; GO:0032586,protein storage vacuole membrane; GO:0071456,cellular response to hypoxia; GO:0006952,defense response; GO:0006623,protein targeting to vacuole; GO:0001666,response to hyp…	PF00168.33:C2 domain	--	--	--
augustus_masked-HiC_scaffold_1-processed-839.15	0	0	0	0	0	0	0	0	0.0269	0	0	0	0	0	0	0	0	0	0	0	1	0	0	0	HiC_scaffold_1	83933238	83934113	-	augustus_masked-HiC_scaffold_1-processed-gene-839.15,augustus_masked-HiC_scaffold_1-processed-gene-839.15	--	K12891 serine/arginine-rich splicing factor 2/8 | (RefSeq) serine/arginine-rich splicing factor 2-like (A)	ko03040: Spliceosome	hypothetical protein HYC85_029676 [Camellia sinensis]	SC35_ARATH RecName: Full=Serine/arginine-rich splicing factor SC35; Short=At-SC35; Short=AtSC35; AltName: Full=SC35-like splicing factor;	A0A7J7FZ96_CAMSI RecName: Full=RRM domain-containing protein {ECO:0000259|PROSITE:PS50102};	Predicted splicing factor, SR protein superfamily	GO:0005737,cytoplasm; GO:0016607,nuclear speck; GO:0005681,spliceosomal complex; GO:0003729,mRNA binding; GO:0003723,RNA binding; GO:0000398,mRNA splicing, via spliceosome; GO:0008380,RNA splicing; GO:0003674,molecular_function; GO:0003676,nucleic acid binding; GO:0005488,binding; GO:0097159,organic cyclic compound binding; GO:1901363,heterocyclic compound binding; GO:0000375,RNA splicing, via tr…	PF00076.25:RNA recognition motif. (a.k.a. RRM, RBD, or RNP domain)	--	--	--
augustus_masked-HiC_scaffold_1-processed-853.13	0.0678	0.0719	0.1077	0.2298	0.3098	0.4342	0.4469	0.1423	0.2396	0.1013	0.4562	0.2299	4	4	6	15	21	26	31	9	20	7	29	17	HiC_scaffold_1	85296452	85298422	-	augustus_masked-HiC_scaffold_1-processed-gene-853.13,augustus_masked-HiC_scaffold_1-processed-gene-853.13	--	K22262 WD repeat and FYVE domain-containing protein 3 | (RefSeq) protein SPIRRIG (A)	--	Pentatricopeptide repeat-containing protein [Camellia lanceoleosa]	PP215_ARATH RecName: Full=Pentatricopeptide repeat-containing protein At3g05340;	A0A4S4DHN2_CAMSI SubName: Full=Uncharacterized protein {ECO:0000313|EMBL:THG02292.1};	FOG: PPR repeat	GO:0043231,intracellular membrane-bounded organelle; GO:0003723,RNA binding; GO:0009451,RNA modification; GO:0003674,molecular_function; GO:0003676,nucleic acid binding; GO:0005488,binding; GO:0097159,organic cyclic compound binding; GO:1901363,heterocyclic compound binding; GO:0006139,nucleobase-containing compound metabolic process; GO:0006725,cellular aromatic compound metabolic process; GO:00…	PF01535.23:PPR repeat	--	--	--
augustus_masked-HiC_scaffold_1-processed-86.8	0	0	0	0	0	0	0.148	0.2164	0.1639	0.1486	0.1077	0.0925	0	0	0	0	0	0	3	4	4	3	2	2	HiC_scaffold_1	8592808	8593383	+	augustus_masked-HiC_scaffold_1-processed-gene-86.8,augustus_masked-HiC_scaffold_1-processed-gene-86.8	--	K07375 tubulin beta | (RefSeq) tubulin beta-8 chain-like (A)	ko04145: Phagosome	tubulin beta-8 chain-like [Momordica charantia]	TBB1_LUPAL RecName: Full=Tubulin beta-1 chain; AltName: Full=Beta-1-tubulin;	A0A6J1CW79_MOMCH SubName: Full=tubulin beta-8 chain-like {ECO:0000313|RefSeq:XP_022145759.1};	Beta tubulin	GO:0005737,cytoplasm; GO:0005874,microtubule; GO:0005525,GTP binding; GO:0005200,structural constituent of cytoskeleton; GO:0007017,microtubule-based process; GO:0000166,nucleotide binding; GO:0003674,molecular_function; GO:0005488,binding; GO:0017076,purine nucleotide binding; GO:0019001,guanyl nucleotide binding; GO:0032553,ribonucleotide binding; GO:0032555,purine ribonucleotide binding; GO:00…	PF03953.20:Tubulin C-terminal domain	--	--	--
augustus_masked-HiC_scaffold_1-processed-861.15	0	0	0	0.1324	0	0	0.0623	0.1367	0	0	0	0	0	0	0	2	0	0	1	2	0	0	0	0	HiC_scaffold_1	86168456	86168911	+	augustus_masked-HiC_scaffold_1-processed-gene-861.15,augustus_masked-HiC_scaffold_1-processed-gene-861.15	--	--	--	hypothetical protein TEA_008338 [Camellia sinensis var. sinensis]	--	A0A4V6RY61_CAMSI SubName: Full=Uncharacterized protein {ECO:0000313|EMBL:THG00747.1};	--	--	PF07816.14:Protein of unknown function (DUF1645)	--	--	--
augustus_masked-HiC_scaffold_1-processed-862.2	0	0	0	0	0.2692	0	0	0.0721	0.0546	0	0.0718	0	0	0	0	0	4	0	0	1	1	0	1	0	HiC_scaffold_1	86217697	86218128	+	augustus_masked-HiC_scaffold_1-processed-gene-862.2,augustus_masked-HiC_scaffold_1-processed-gene-862.2	--	--	--	uncharacterized protein LOC114298492 [Camellia sinensis]	--	A0A4V6RY61_CAMSI SubName: Full=Uncharacterized protein {ECO:0000313|EMBL:THG00747.1};	--	--	PF07816.14:Protein of unknown function (DUF1645)	--	--	--
augustus_masked-HiC_scaffold_1-processed-868.12	4.8224	4.4365	5.5462	6.8408	7.4489	6.4507	4.6183	4.7369	5.0105	4.9095	4.5355	4.2552	151	131	164	237	268	205	170	159	222	180	153	167	HiC_scaffold_1	86833253	86842995	-	augustus_masked-HiC_scaffold_1-processed-gene-868.12,augustus_masked-HiC_scaffold_1-processed-gene-868.12	--	K08066 nuclear transcription factor Y, gamma | (RefSeq) nuclear transcription factor Y subunit C-9-like (A)	--	Nuclear transcription factor Y subunit C-9 [Camellia lanceoleosa]	NFYC3_ARATH RecName: Full=Nuclear transcription factor Y subunit C-3; Short=AtNF-YC-3;	A0A7J7HJU9_CAMSI RecName: Full=CBFD_NFYB_HMF domain-containing protein {ECO:0000259|Pfam:PF00808};	CCAAT-binding factor, subunit C (HAP5)	GO:0005634,nucleus; GO:0001228,DNA-binding transcription activator activity, RNA polymerase II-specific; GO:0003700,DNA-binding transcription factor activity; GO:0046982,protein heterodimerization activity; GO:0000976,transcription cis-regulatory region binding; GO:0003712,transcription coregulator activity; GO:0009738,abscisic acid-activated signaling pathway; GO:0009740,gibberellic acid mediate…	PF00808.26:Histone-like transcription factor (CBF/NF-Y) and archaeal histone	NF-YC	TF	NF-Y->NF-YC
augustus_masked-HiC_scaffold_1-processed-869.47	0.4872	0.5419	0.6544	0.6874	0.786	0.726	0.2426	0.1885	0.1848	0.3552	0.5295	0.4077	41	43	52	64	76	62	24	17	22	35	48	43	HiC_scaffold_1	86922629	86925439	+	augustus_masked-HiC_scaffold_1-processed-gene-869.47,augustus_masked-HiC_scaffold_1-processed-gene-869.47	--	K13457 disease resistance protein RPM1 | (RefSeq) disease resistance protein RPM1-like (A)	ko04626: Plant-pathogen interaction	Disease resistance protein RPM1 [Camellia lanceoleosa]	RPM1_ARATH RecName: Full=Disease resistance protein RPM1 {ECO:0000303|PubMed:7638602}; AltName: Full=Resistance to Pseudomonas syringae protein 3 {ECO:0000303|PubMed:9861059}; AltName: Full=Resistance to Pseudomonas syringae pv. Maculicola protein 1 {ECO:0000303|PubMed:7638602};	A0A4S4F2U8_CAMSI SubName: Full=Uncharacterized protein {ECO:0000313|EMBL:THG23830.1};	Apoptotic ATPase	GO:0012505,endomembrane system; GO:0019897,extrinsic component of plasma membrane; GO:0005886,plasma membrane; GO:0043531,ADP binding; GO:0005524,ATP binding; GO:0000166,nucleotide binding; GO:0009626,plant-type hypersensitive response; GO:0003674,molecular_function; GO:0005488,binding; GO:0017076,purine nucleotide binding; GO:0030554,adenyl nucleotide binding; GO:0032553,ribonucleotide binding; …	PF00931.25:NB-ARC domain	--	--	--
augustus_masked-HiC_scaffold_1-processed-87.40	0.0844	0.0895	0	1.7536	3.5974	2.9922	0	0	0	3.8904	4.7764	3.0287	1	1	0	23	49	36	0	0	0	54	61	45	HiC_scaffold_1	8783572	8783967	-	augustus_masked-HiC_scaffold_1-processed-gene-87.40,augustus_masked-HiC_scaffold_1-processed-gene-87.40	--	K14488 SAUR family protein | (RefSeq) indole-3-acetic acid-induced protein ARG7-like (A)	ko04075: Plant hormone signal transduction	Auxin-responsive protein SAUR50 [Camellia lanceoleosa]	SAU71_ARATH RecName: Full=Auxin-responsive protein SAUR71 {ECO:0000305}; AltName: Full=Protein SMALL AUXIN UP RNA 71 {ECO:0000303|PubMed:12036261};	A0A2R6R6S3_ACTCC SubName: Full=Auxin-responsive protein {ECO:0000313|EMBL:PSS21716.1};	--	GO:0005737,cytoplasm; GO:0009734,auxin-activated signaling pathway; GO:0040008,regulation of growth; GO:0007154,cell communication; GO:0007165,signal transduction; GO:0008150,biological_process; GO:0009719,response to endogenous stimulus; GO:0009725,response to hormone; GO:0009733,response to auxin; GO:0009755,hormone-mediated signaling pathway; GO:0009987,cellular process; GO:0010033,response to…	PF02519.17:Auxin responsive protein	--	--	--
augustus_masked-HiC_scaffold_1-processed-872.2	0.0589	0.0125	0.0997	0	0	0	0.1702	0.2306	0.1913	0.0603	0.0546	0.0094	5	1	8	0	0	0	17	21	23	6	5	1	HiC_scaffold_1	87194576	87197413	+	augustus_masked-HiC_scaffold_1-processed-gene-872.2,augustus_masked-HiC_scaffold_1-processed-gene-872.2	--	K13457 disease resistance protein RPM1 | (RefSeq) disease resistance protein RPM1-like isoform X1 (A)	ko04626: Plant-pathogen interaction	disease resistance protein RPM1-like isoform X2 [Camellia sinensis]	RPM1_ARATH RecName: Full=Disease resistance protein RPM1 {ECO:0000303|PubMed:7638602}; AltName: Full=Resistance to Pseudomonas syringae protein 3 {ECO:0000303|PubMed:9861059}; AltName: Full=Resistance to Pseudomonas syringae pv. Maculicola protein 1 {ECO:0000303|PubMed:7638602};	A0A4S4DJR4_CAMSI SubName: Full=Uncharacterized protein {ECO:0000313|EMBL:THG02734.1};	Apoptotic ATPase	GO:0012505,endomembrane system; GO:0019897,extrinsic component of plasma membrane; GO:0005886,plasma membrane; GO:0043531,ADP binding; GO:0005524,ATP binding; GO:0000166,nucleotide binding; GO:0009626,plant-type hypersensitive response; GO:0003674,molecular_function; GO:0005488,binding; GO:0017076,purine nucleotide binding; GO:0030554,adenyl nucleotide binding; GO:0032553,ribonucleotide binding; …	PF00931.25:NB-ARC domain	--	--	--
augustus_masked-HiC_scaffold_1-processed-873.34	0.0236	0.0501	0.025	0	0	0	0	0.0662	0.0585	0.1312	0.1097	0.1509	2	4	2	0	0	0	0	6	7	13	10	16	HiC_scaffold_1	87288969	87291794	+	augustus_masked-HiC_scaffold_1-processed-gene-873.34,augustus_masked-HiC_scaffold_1-processed-gene-873.34	--	K13457 disease resistance protein RPM1 | (RefSeq) disease resistance protein RPM1-like isoform X1 (A)	ko04626: Plant-pathogen interaction	disease resistance protein RPM1-like isoform X1 [Camellia sinensis]	RPM1_ARATH RecName: Full=Disease resistance protein RPM1 {ECO:0000303|PubMed:7638602}; AltName: Full=Resistance to Pseudomonas syringae protein 3 {ECO:0000303|PubMed:9861059}; AltName: Full=Resistance to Pseudomonas syringae pv. Maculicola protein 1 {ECO:0000303|PubMed:7638602};	A0A4S4EZG5_CAMSI SubName: Full=Uncharacterized protein {ECO:0000313|EMBL:THG22034.1};	Apoptotic ATPase	GO:0012505,endomembrane system; GO:0019897,extrinsic component of plasma membrane; GO:0005886,plasma membrane; GO:0043531,ADP binding; GO:0005524,ATP binding; GO:0000166,nucleotide binding; GO:0009626,plant-type hypersensitive response; GO:0003674,molecular_function; GO:0005488,binding; GO:0017076,purine nucleotide binding; GO:0030554,adenyl nucleotide binding; GO:0032553,ribonucleotide binding; …	PF00931.25:NB-ARC domain	--	--	--
augustus_masked-HiC_scaffold_1-processed-874.8	0.4681	0.6383	0.7082	0.1209	0.3201	0.3624	2.5315	2.1524	1.1816	1.4565	2.0175	1.7608	14	18	20	4	11	11	89	69	50	51	65	66	HiC_scaffold_1	87462922	87463920	-	augustus_masked-HiC_scaffold_1-processed-gene-874.8,augustus_masked-HiC_scaffold_1-processed-gene-874.8	--	K13754 solute carrier family 24 (sodium/potassium/calcium exchanger), member 6 | (RefSeq) cation/calcium exchanger 5-like (A)	--	cation/calcium exchanger 5-like [Camellia sinensis]	CCX5_ARATH RecName: Full=Cation/calcium exchanger 5; AltName: Full=Protein CATION EXCHANGER 11;	A0A4S4CZE3_CAMSI RecName: Full=Na_Ca_ex domain-containing protein {ECO:0000259|Pfam:PF01699};	K+-dependent Na+:Ca2+ antiporter	GO:0016021,integral component of membrane; GO:0016020,membrane; GO:0034399,nuclear periphery; GO:0005886,plasma membrane; GO:0015297,antiporter activity; GO:0008324,cation transmembrane transporter activity; GO:0015079,potassium ion transmembrane transporter activity; GO:0015081,sodium ion transmembrane transporter activity; GO:0006812,cation transport; GO:0071805,potassium ion transmembrane tran…	PF01699.27:Sodium/calcium exchanger protein	--	--	--
augustus_masked-HiC_scaffold_1-processed-88.16	14.3544	15.8644	14.1777	17.2696	21.096	17.4087	11.0184	14.7156	11.0813	20.1358	20.7244	21.1676	758	790	707	1009	1280	933	684	833	828	1245	1179	1401	HiC_scaffold_1	8804639	8806402	+	augustus_masked-HiC_scaffold_1-processed-gene-88.16,augustus_masked-HiC_scaffold_1-processed-gene-88.16	--	K00764 amidophosphoribosyltransferase [EC:2.4.2.14] | (RefSeq) amidophosphoribosyltransferase, chloroplastic-like (A)	ko00230: Purine metabolism; ko00250: Alanine, aspartate and glutamate metabolism; ko01100: Metabolic pathways; ko01110: Biosynthesis of secondary metabolites	amidophosphoribosyltransferase, chloroplastic-like [Camellia sinensis]	ASE1_ARATH RecName: Full=Amidophosphoribosyltransferase 1, chloroplastic; Short=AtATase1; Short=PRPP1; EC=2.4.2.14; AltName: Full=Glutamine phosphoribosylpyrophosphate amidotransferase 1; Short=AtGPRAT1; Flags: Precursor;	A0A5B7AZ68_DAVIN RecName: Full=Amidophosphoribosyltransferase {ECO:0000256|ARBA:ARBA00011941}; EC=2.4.2.14 {ECO:0000256|ARBA:ARBA00011941};	Glutamine phosphoribosylpyrophosphate amidotransferase	GO:0009570,chloroplast stroma; GO:0005737,cytoplasm; GO:0009505,plant-type cell wall; GO:0009536,plastid; GO:0009532,plastid stroma; GO:0004044,amidophosphoribosyltransferase activity; GO:0051536,iron-sulfur cluster binding; GO:0046872,metal ion binding; GO:0006189,'de novo' IMP biosynthetic process; GO:0006541,glutamine metabolic process; GO:0009113,purine nucleobase biosynthetic process; GO:000…	PF13537.9:Glutamine amidotransferase domain	--	--	--
augustus_masked-HiC_scaffold_1-processed-883.14	0.2699	0.1431	0.2501	5.3674	4.3756	4.4218	0	0	0.0238	0.3746	0.4698	0.8346	8	4	7	176	149	133	0	0	1	13	15	31	HiC_scaffold_1	88288888	88289877	-	augustus_masked-HiC_scaffold_1-processed-gene-883.14,augustus_masked-HiC_scaffold_1-processed-gene-883.14	--	K13754 solute carrier family 24 (sodium/potassium/calcium exchanger), member 6 | (RefSeq) cation/calcium exchanger 5-like (A)	--	cation/calcium exchanger 5-like [Camellia sinensis]	CCX5_ARATH RecName: Full=Cation/calcium exchanger 5; AltName: Full=Protein CATION EXCHANGER 11;	A0A4S4CZE3_CAMSI RecName: Full=Na_Ca_ex domain-containing protein {ECO:0000259|Pfam:PF01699};	K+-dependent Na+:Ca2+ antiporter	GO:0016021,integral component of membrane; GO:0016020,membrane; GO:0034399,nuclear periphery; GO:0005886,plasma membrane; GO:0015297,antiporter activity; GO:0008324,cation transmembrane transporter activity; GO:0015079,potassium ion transmembrane transporter activity; GO:0015081,sodium ion transmembrane transporter activity; GO:0006812,cation transport; GO:0071805,potassium ion transmembrane tran…	PF01699.27:Sodium/calcium exchanger protein	--	--	--
augustus_masked-HiC_scaffold_1-processed-891.28	22.1662	21.0376	22.6611	9.8502	10.6708	12.0247	27.4743	24.3845	26.3559	13.1862	12.619	13.428	781	699	754	384	432	430	1138	921	1314	544	479	593	HiC_scaffold_1	89174902	89177272	-	augustus_masked-HiC_scaffold_1-processed-gene-891.28,augustus_masked-HiC_scaffold_1-processed-gene-891.28	--	--	--	UPF0603 protein [Camellia lanceoleosa]	U603_ARATH RecName: Full=UPF0603 protein At1g54780, chloroplastic; AltName: Full=Thylakoid lumen 18.3 kDa protein; Flags: Precursor;	A0A7J7HHZ0_CAMSI RecName: Full=TPM_phosphatase domain-containing protein {ECO:0000259|Pfam:PF04536};	--	GO:0009507,chloroplast; GO:0009534,chloroplast thylakoid; GO:0009535,chloroplast thylakoid membrane; GO:0016021,integral component of membrane; GO:0005634,nucleus; GO:0009579,thylakoid; GO:0031977,thylakoid lumen; GO:0003993,acid phosphatase activity; GO:0003729,mRNA binding; GO:0010206,photosystem II repair; GO:0003674,molecular_function; GO:0003824,catalytic activity; GO:0016787,hydrolase activ…	PF04536.17:TPM domain	--	--	--
augustus_masked-HiC_scaffold_1-processed-895.0	7.3498	9.1988	11.3571	61.296	62.7031	59.5502	129.361	137.274	144.747	67.4583	70.8284	72.4566	233	275	340	2150	2284	1916	4821	4665	6493	2504	2419	2879	HiC_scaffold_1	89493226	89494284	+	augustus_masked-HiC_scaffold_1-processed-gene-895.0,augustus_masked-HiC_scaffold_1-processed-gene-895.0	--	K10664 E3 ubiquitin-protein ligase ATL6/9/15/31/42/55 [EC:2.3.2.27] | (RefSeq) E3 ubiquitin-protein ligase ATL31-like (A)	--	E3 ubiquitin-protein ligase ATL6 [Camellia lanceoleosa]	ATL6_ARATH RecName: Full=E3 ubiquitin-protein ligase ATL6; EC=2.3.2.27 {ECO:0000269|PubMed:15644464}; AltName: Full=RING-H2 finger protein ATL6; AltName: Full=RING-type E3 ubiquitin transferase ATL6 {ECO:0000305}; Flags: Precursor;	A0A4V3WJD3_CAMSI RecName: Full=RING-type domain-containing protein {ECO:0000259|PROSITE:PS50089};	FOG: Predicted E3 ubiquitin ligase	GO:0016021,integral component of membrane; GO:0005886,plasma membrane; GO:0046872,metal ion binding; GO:0004842,ubiquitin-protein transferase activity; GO:0042742,defense response to bacterium; GO:0098542,defense response to other organism; GO:0016567,protein ubiquitination; GO:0003674,molecular_function; GO:0005488,binding; GO:0043167,ion binding; GO:0043169,cation binding; GO:0003824,catalytic …	PF13639.9:Ring finger domain	--	--	--
augustus_masked-HiC_scaffold_1-processed-907.2	22.2702	27.9026	36.9308	3.0225	1.983	2.7157	5.4393	3.7367	3.3503	28.1531	28.4492	28.1181	606	716	949	91	62	75	174	109	129	897	834	959	HiC_scaffold_1	90764706	90765614	-	augustus_masked-HiC_scaffold_1-processed-gene-907.2,augustus_masked-HiC_scaffold_1-processed-gene-907.2	--	--	--	hypothetical protein LOK49_LG02G02046 [Camellia lanceoleosa]	--	A0A7J7HRW9_CAMSI SubName: Full=Uncharacterized protein {ECO:0000313|EMBL:KAF5954961.1};	--	--	PF11250.11:Fantastic Four meristem regulator	--	--	--
augustus_masked-HiC_scaffold_1-processed-910.10	0	0	0.0263	0	0	0	0	0	0	0	0	0	0	0	2	0	0	0	0	0	0	0	0	0	HiC_scaffold_1	91023482	91026172	+	augustus_masked-HiC_scaffold_1-processed-gene-910.10,augustus_masked-HiC_scaffold_1-processed-gene-910.10	--	K01205 alpha-N-acetylglucosaminidase [EC:3.2.1.50] | (RefSeq) alpha-N-acetylglucosaminidase-like (A)	ko00531: Glycosaminoglycan degradation; ko01100: Metabolic pathways	hypothetical protein HYC85_030338 [Camellia sinensis]	--	A0A7J7G146_CAMSI SubName: Full=Uncharacterized protein {ECO:0000313|EMBL:KAF5934167.1};	--	--	PF04195.15:Putative gypsy type transposon	--	--	--
augustus_masked-HiC_scaffold_1-processed-914.40	0	0	0	0.0995	0.0798	0.0361	0	0	0	0.564	0.5449	0.3074	0	0	0	6	5	2	0	0	0	36	32	21	HiC_scaffold_1	91481772	91483592	-	augustus_masked-HiC_scaffold_1-processed-gene-914.40,augustus_masked-HiC_scaffold_1-processed-gene-914.40	--	K04733 interleukin-1 receptor-associated kinase 4 [EC:2.7.11.1] | (RefSeq) proline-rich receptor-like protein kinase PERK12 (A)	--	putative LRR receptor-like serine/threonine-protein kinase RKF3 [Camellia lanceoleosa]	RKF3_ARATH RecName: Full=Probable LRR receptor-like serine/threonine-protein kinase RKF3; EC=2.7.11.1; AltName: Full=Receptor-like kinase in flowers 3; Flags: Precursor;	A0A4S4CXW4_CAMSI RecName: Full=Protein kinase domain-containing protein {ECO:0000259|PROSITE:PS50011};	Serine/threonine protein kinase	GO:0016021,integral component of membrane; GO:0005886,plasma membrane; GO:0005524,ATP binding; GO:0106310,protein serine kinase activity; GO:0004674,protein serine/threonine kinase activity; GO:0006468,protein phosphorylation; GO:0000166,nucleotide binding; GO:0003674,molecular_function; GO:0005488,binding; GO:0017076,purine nucleotide binding; GO:0030554,adenyl nucleotide binding; GO:0032553,rib…	PF00069.28:Protein kinase domain	--	--	--
augustus_masked-HiC_scaffold_1-processed-920.34	19.9318	15.2491	13.459	18.417	18.4267	18.8081	14.0726	20.2556	20.9774	21.2071	20.4354	23.5681	1253	904	799	1281	1331	1200	1040	1365	1866	1561	1384	1857	HiC_scaffold_1	92011250	92014097	-	augustus_masked-HiC_scaffold_1-processed-gene-920.34,augustus_masked-HiC_scaffold_1-processed-gene-920.34	--	K14493 gibberellin receptor GID1 [EC:3.-.-.-] | (RefSeq) gibberellin receptor GID1C-like (A)	ko04075: Plant hormone signal transduction	GID1c [Camellia sinensis]	GID1C_ARATH RecName: Full=Gibberellin receptor GID1C; EC=3.-.-.-; AltName: Full=AtCXE19; AltName: Full=Carboxylesterase 19; AltName: Full=GID1-like protein 3; AltName: Full=Protein GA INSENSITIVE DWARF 1C; Short=AtGID1C;	T1WP58_CAMSI SubName: Full=GID1c {ECO:0000313|EMBL:AGU38488.1};	Arylacetamide deacetylase	GO:0005737,cytoplasm; GO:0005634,nucleus; GO:0010331,gibberellin binding; GO:0016787,hydrolase activity; GO:0048444,floral organ morphogenesis; GO:0048530,fruit morphogenesis; GO:0010476,gibberellin mediated signaling pathway; GO:0010629,negative regulation of gene expression; GO:0009939,positive regulation of gibberellic acid mediated signaling pathway; GO:0010325,raffinose family oligosaccharid…	PF07859.16:alpha/beta hydrolase fold	--	--	--
augustus_masked-HiC_scaffold_1-processed-93.24	80.7612	67.292	61.0841	96.0077	96.0012	109.745	120.727	150.884	120.991	135.948	140.312	152.505	5106	4012	3647	6716	6974	7042	8973	10226	10824	10064	9557	12085	HiC_scaffold_1	9345449	9347560	+	augustus_masked-HiC_scaffold_1-processed-gene-93.24,augustus_masked-HiC_scaffold_1-processed-gene-93.24	--	K01583 arginine decarboxylase [EC:4.1.1.19] | (RefSeq) arginine decarboxylase-like (A)	ko00330: Arginine and proline metabolism; ko01100: Metabolic pathways	hypothetical protein LOK49_LG02G03769 [Camellia lanceoleosa]	ADC1B_TOBAC RecName: Full=Arginine decarboxylase 1B, chloroplastic {ECO:0000303|PubMed:32242247}; EC=4.1.1.19 {ECO:0000250|UniProtKB:Q9SI64}; Flags: Precursor;	A0A4S4E330_CAMSI RecName: Full=Arginine decarboxylase {ECO:0000256|ARBA:ARBA00012426, ECO:0000256|RuleBase:RU003740}; EC=4.1.1.19 {ECO:0000256|ARBA:ARBA00012426, ECO:0000256|RuleBase:RU003740};	--	GO:0008792,arginine decarboxylase activity; GO:0006527,arginine catabolic process; GO:0033388,putrescine biosynthetic process from arginine; GO:0008295,spermidine biosynthetic process; GO:0003674,molecular_function; GO:0003824,catalytic activity; GO:0016829,lyase activity; GO:0016830,carbon-carbon lyase activity; GO:0016831,carboxy-lyase activity; GO:0006082,organic acid metabolic process; GO:000…	PF02784.19:Pyridoxal-dependent decarboxylase, pyridoxal binding domain	--	--	--
augustus_masked-HiC_scaffold_1-processed-938.36	0.5432	1.764	2.4086	1.6876	0.6205	1.0704	4.014	3.3569	3.3109	3.9721	4.128	4.1441	16	49	67	55	21	32	139	106	138	137	131	153	HiC_scaffold_1	93793327	93794310	+	augustus_masked-HiC_scaffold_1-processed-gene-938.36,augustus_masked-HiC_scaffold_1-processed-gene-938.36	--	K13754 solute carrier family 24 (sodium/potassium/calcium exchanger), member 6 | (RefSeq) cation/calcium exchanger 5-like (A)	--	cation/calcium exchanger 5-like [Camellia sinensis]	CCX5_ARATH RecName: Full=Cation/calcium exchanger 5; AltName: Full=Protein CATION EXCHANGER 11;	A0A4S4CZE3_CAMSI RecName: Full=Na_Ca_ex domain-containing protein {ECO:0000259|Pfam:PF01699};	K+-dependent Na+:Ca2+ antiporter	GO:0016021,integral component of membrane; GO:0016020,membrane; GO:0034399,nuclear periphery; GO:0005886,plasma membrane; GO:0015297,antiporter activity; GO:0008324,cation transmembrane transporter activity; GO:0015079,potassium ion transmembrane transporter activity; GO:0015081,sodium ion transmembrane transporter activity; GO:0006812,cation transport; GO:0071805,potassium ion transmembrane tran…	PF01699.27:Sodium/calcium exchanger protein	--	--	--
augustus_masked-HiC_scaffold_1-processed-942.30	0.2031	0.0718	0.3584	0.1835	0.3535	0.2334	1.0364	0.7577	0.6219	1.6187	1.0367	1.1071	6	2	10	6	12	7	36	24	26	56	33	41	HiC_scaffold_1	94203860	94204846	-	augustus_masked-HiC_scaffold_1-processed-gene-942.30,augustus_masked-HiC_scaffold_1-processed-gene-942.30	--	K13754 solute carrier family 24 (sodium/potassium/calcium exchanger), member 6 | (RefSeq) cation/calcium exchanger 5-like (A)	--	cation/calcium exchanger 5-like [Camellia sinensis]	CCX5_ARATH RecName: Full=Cation/calcium exchanger 5; AltName: Full=Protein CATION EXCHANGER 11;	A0A4S4CZE3_CAMSI RecName: Full=Na_Ca_ex domain-containing protein {ECO:0000259|Pfam:PF01699};	K+-dependent Na+:Ca2+ antiporter	GO:0016021,integral component of membrane; GO:0016020,membrane; GO:0034399,nuclear periphery; GO:0005886,plasma membrane; GO:0015297,antiporter activity; GO:0008324,cation transmembrane transporter activity; GO:0015079,potassium ion transmembrane transporter activity; GO:0015081,sodium ion transmembrane transporter activity; GO:0006812,cation transport; GO:0071805,potassium ion transmembrane tran…	PF01699.27:Sodium/calcium exchanger protein	--	--	--
augustus_masked-HiC_scaffold_1-processed-947.22	0.5544	0.813	0.4996	0.7249	0.6673	0.6276	0.1204	0.2971	0.2668	1.3398	1.2372	1.1858	47	65	40	68	65	54	12	27	32	133	113	126	HiC_scaffold_1	94741119	94743950	-	augustus_masked-HiC_scaffold_1-processed-gene-947.22,augustus_masked-HiC_scaffold_1-processed-gene-947.22	--	K13457 disease resistance protein RPM1 | (RefSeq) disease resistance protein RPM1-like (A)	ko04626: Plant-pathogen interaction	disease resistance protein RPM1-like [Camellia sinensis]	RPM1_ARATH RecName: Full=Disease resistance protein RPM1 {ECO:0000303|PubMed:7638602}; AltName: Full=Resistance to Pseudomonas syringae protein 3 {ECO:0000303|PubMed:9861059}; AltName: Full=Resistance to Pseudomonas syringae pv. Maculicola protein 1 {ECO:0000303|PubMed:7638602};	A0A4S4F2U8_CAMSI SubName: Full=Uncharacterized protein {ECO:0000313|EMBL:THG23830.1};	Apoptotic ATPase	GO:0012505,endomembrane system; GO:0019897,extrinsic component of plasma membrane; GO:0005886,plasma membrane; GO:0043531,ADP binding; GO:0005524,ATP binding; GO:0000166,nucleotide binding; GO:0009626,plant-type hypersensitive response; GO:0003674,molecular_function; GO:0005488,binding; GO:0017076,purine nucleotide binding; GO:0030554,adenyl nucleotide binding; GO:0032553,ribonucleotide binding; …	PF00931.25:NB-ARC domain	--	--	--
augustus_masked-HiC_scaffold_1-processed-974.9	0	0.0701	0	0	0	0	0	0	0	0	0	0	0	2	0	0	0	0	0	0	0	0	0	0	HiC_scaffold_1	97420067	97421077	+	augustus_masked-HiC_scaffold_1-processed-gene-974.9,augustus_masked-HiC_scaffold_1-processed-gene-974.9	--	K22097 3-O-acetylpapaveroxine carboxylesterase [EC:3.1.1.105] | (RefSeq) carboxylesterase 1-like (A)	ko00950: Isoquinoline alkaloid biosynthesis; ko01100: Metabolic pathways; ko01110: Biosynthesis of secondary metabolites	Carboxylesterase 1 [Camellia lanceoleosa]	CXE1_ACTER RecName: Full=Carboxylesterase 1; Short=AeCXE1; EC=3.1.1.1;	A0A4S4EC97_CAMSI RecName: Full=Abhydrolase_3 domain-containing protein {ECO:0000259|Pfam:PF07859};	Arylacetamide deacetylase	GO:0080030,methyl indole-3-acetate esterase activity; GO:0003674,molecular_function; GO:0003824,catalytic activity; GO:0016787,hydrolase activity; GO:0016788,hydrolase activity, acting on ester bonds; GO:0052689,carboxylic ester hydrolase activity	PF07859.16:alpha/beta hydrolase fold	--	--	--
augustus_masked-HiC_scaffold_1-processed-977.22	0.0326	0	0.0691	0	0.0851	0.0643	0.1942	0.3194	0.2074	0.0557	0.1211	0	2	0	4	0	6	4	14	21	18	4	8	0	HiC_scaffold_1	97753491	97755539	+	augustus_masked-HiC_scaffold_1-processed-gene-977.22,augustus_masked-HiC_scaffold_1-processed-gene-977.22	--	K22733 magnesium transporter | (RefSeq) uncharacterized protein LOC102612526 (A)	--	putative pentatricopeptide repeat-containing protein [Camellia lanceoleosa]	PP219_ARATH RecName: Full=Putative pentatricopeptide repeat-containing protein At3g08820;	A0A4S4D0T9_CAMSI RecName: Full=DYW_deaminase domain-containing protein {ECO:0000259|Pfam:PF14432};	FOG: PPR repeat	GO:0008270,zinc ion binding; GO:0003674,molecular_function; GO:0005488,binding; GO:0043167,ion binding; GO:0043169,cation binding; GO:0046872,metal ion binding; GO:0046914,transition metal ion binding	PF13041.9:PPR repeat family	--	--	--
augustus_masked-HiC_scaffold_1-processed-98.1	0	0	0	0	0	0	0	0	0	0.0889	0	0	0	0	0	0	0	0	0	0	0	1	0	0	HiC_scaffold_1	9799227	9799547	+	augustus_masked-HiC_scaffold_1-processed-gene-98.1,augustus_masked-HiC_scaffold_1-processed-gene-98.1	--	--	--	hypothetical protein HYC85_030487 [Camellia sinensis]	--	A0A7J7G4X6_CAMSI SubName: Full=Uncharacterized protein {ECO:0000313|EMBL:KAF5934316.1};	--	--	--	--	--	--
augustus_masked-HiC_scaffold_1-processed-982.0	0.0163	0	0	0.0295	0.0851	0.0321	0.0277	0.0456	0.1152	0	0	0.026	1	0	0	2	6	2	2	3	10	0	0	2	HiC_scaffold_1	98183189	98185237	+	augustus_masked-HiC_scaffold_1-processed-gene-982.0,augustus_masked-HiC_scaffold_1-processed-gene-982.0	--	K22733 magnesium transporter | (RefSeq) uncharacterized protein LOC102612526 (A)	--	putative pentatricopeptide repeat-containing protein [Camellia lanceoleosa]	PP219_ARATH RecName: Full=Putative pentatricopeptide repeat-containing protein At3g08820;	A0A4S4D0T9_CAMSI RecName: Full=DYW_deaminase domain-containing protein {ECO:0000259|Pfam:PF14432};	FOG: PPR repeat	GO:0008270,zinc ion binding; GO:0003674,molecular_function; GO:0005488,binding; GO:0043167,ion binding; GO:0043169,cation binding; GO:0046872,metal ion binding; GO:0046914,transition metal ion binding	PF13041.9:PPR repeat family	--	--	--
augustus_masked-HiC_scaffold_1-processed-989.29	0.6911	1.3844	1.8704	3.8174	1.2364	2.8753	3.2009	3.2237	2.8764	9.8706	9.0884	8.3326	18	34	46	110	37	76	98	90	106	301	255	272	HiC_scaffold_1	98947528	98948397	-	augustus_masked-HiC_scaffold_1-processed-gene-989.29,augustus_masked-HiC_scaffold_1-processed-gene-989.29	--	--	--	hypothetical protein LOK49_Contig204G00002 [Camellia lanceoleosa]	--	A0A4S4DUD6_CAMSI SubName: Full=Uncharacterized protein {ECO:0000313|EMBL:THG06893.1};	--	--	PF03401.17:Tripartite tricarboxylate transporter family receptor	--	--	--
augustus_masked-HiC_scaffold_1-processed-993.1	0.0376	0.0399	0	0.017	0.0491	0	0	0.0175	0.0066	0.0723	0.0786	0.075	4	4	0	2	6	0	0	2	1	9	9	10	HiC_scaffold_1	99342274	99345825	+	augustus_masked-HiC_scaffold_1-processed-gene-993.1,augustus_masked-HiC_scaffold_1-processed-gene-993.1	--	K12818 ATP-dependent RNA helicase DHX8/PRP22 [EC:3.6.4.13] | (GenBank) NB-ARC domain disease resistance protein, putative (A)	ko03040: Spliceosome	putative disease resistance RPP13-like protein 1 [Camellia lanceoleosa]	R13L1_ARATH RecName: Full=Putative disease resistance RPP13-like protein 1;	A0A4S4F0H0_CAMSI SubName: Full=Uncharacterized protein {ECO:0000313|EMBL:THG22913.1};	Apoptotic ATPase	GO:0043531,ADP binding; GO:0005524,ATP binding; GO:0006952,defense response; GO:0051707,response to other organism; GO:0000166,nucleotide binding; GO:0003674,molecular_function; GO:0005488,binding; GO:0017076,purine nucleotide binding; GO:0030554,adenyl nucleotide binding; GO:0032553,ribonucleotide binding; GO:0032555,purine ribonucleotide binding; GO:0032559,adenyl ribonucleotide binding; GO:003…	PF00931.25:NB-ARC domain	--	--	--
augustus_masked-HiC_scaffold_1-processed-996.3	0.8869	0.3135	0.6261	0	0.0858	0.0971	0.0838	0.1838	0	0	0.1829	0.1572	9	3	6	0	1	1	1	2	0	0	2	2	HiC_scaffold_1	99675596	99675934	+	augustus_masked-HiC_scaffold_1-processed-gene-996.3,augustus_masked-HiC_scaffold_1-processed-gene-996.3	--	K02964 small subunit ribosomal protein S18e | (RefSeq) 40S ribosomal protein S18 (A)	ko03010: Ribosome	40S ribosomal protein S18 [Camellia lanceoleosa]	RS18_ARATH RecName: Full=40S ribosomal protein S18;	A0A7J7GAT6_CAMSI SubName: Full=Uncharacterized protein {ECO:0000313|EMBL:KAF5937405.1};	Ribosomal protein S18	GO:0005829,cytosol; GO:0022626,cytosolic ribosome; GO:0022627,cytosolic small ribosomal subunit; GO:0005730,nucleolus; GO:0005634,nucleus; GO:0009505,plant-type cell wall; GO:0000325,plant-type vacuole; GO:0005886,plasma membrane; GO:0009506,plasmodesma; GO:0015935,small ribosomal subunit; GO:0003729,mRNA binding; GO:0019843,rRNA binding; GO:0003735,structural constituent of ribosome; GO:0006413,…	PF00416.25:Ribosomal protein S13/S18	--	--	--
augustus_masked-HiC_scaffold_10-processed-1023.17	4.4852	4.6828	5.8865	12.1926	12.4641	9.4528	7.8074	6.5427	6.4986	8.1492	7.6836	7.0741	259	255	321	779	827	554	530	405	531	551	478	512	HiC_scaffold_10	102374214	102376142	+	augustus_masked-HiC_scaffold_10-processed-gene-1023.17,augustus_masked-HiC_scaffold_10-processed-gene-1023.17	--	K17710 pentatricopeptide repeat domain-containing protein 1 | (RefSeq) Tetratricopeptide repeat (TPR)-like superfamily protein (A)	--	Pentatricopeptide repeat-containing protein [Camellia lanceoleosa]	PP273_ARATH RecName: Full=Pentatricopeptide repeat-containing protein At3g49240, mitochondrial; AltName: Full=Protein EMBRYO DEFECTIVE 1796; Flags: Precursor;	A0A4S4EGQ4_CAMSI SubName: Full=Uncharacterized protein {ECO:0000313|EMBL:THG15154.1};	FOG: PPR repeat	GO:0009507,chloroplast; GO:0005739,mitochondrion; GO:0005524,ATP binding; GO:0009793,embryo development ending in seed dormancy; GO:0009960,endosperm development; GO:0006349,regulation of gene expression by genomic imprinting; GO:0000166,nucleotide binding; GO:0003674,molecular_function; GO:0005488,binding; GO:0017076,purine nucleotide binding; GO:0030554,adenyl nucleotide binding; GO:0032553,rib…	PF13041.9:PPR repeat family	--	--	--
augustus_masked-HiC_scaffold_10-processed-1044.16	57.0674	75.1282	91.0885	143.411	128.042	150.171	156.879	107.381	130.828	106.986	92.2474	98.0576	410	509	618	1140	1057	1095	1325	827	1330	900	714	883	HiC_scaffold_10	104403722	104403961	+	augustus_masked-HiC_scaffold_10-processed-gene-1044.16,augustus_masked-HiC_scaffold_10-processed-gene-1044.16	--	K00457 4-hydroxyphenylpyruvate dioxygenase [EC:1.13.11.27] | (RefSeq) hypothetical protein (A)	ko00130: Ubiquinone and other terpenoid-quinone biosynthesis; ko00350: Tyrosine metabolism; ko00360: Phenylalanine metabolism; ko01100: Metabolic pathways; ko01240: Biosynthesis of cofactors	hypothetical protein LOK49_LG01G01752 [Camellia lanceoleosa]	--	A0A7J7I5T7_CAMSI SubName: Full=Uncharacterized protein {ECO:0000313|EMBL:KAF5960155.1};	--	--	--	--	--	--
augustus_masked-HiC_scaffold_10-processed-1057.31	9.3614	8.7776	7.2783	4.7648	5.0599	4.5391	2.4518	2.2062	2.8552	9.9517	10.9533	9.1002	380	336	279	214	236	187	117	96	164	473	479	463	HiC_scaffold_10	105721972	105723327	+	augustus_masked-HiC_scaffold_10-processed-gene-1057.31,augustus_masked-HiC_scaffold_10-processed-gene-1057.31	--	K08900 mitochondrial chaperone BCS1 | (RefSeq) AAA-ATPase At2g46620-like (A)	--	AAA-ATPase [Camellia lanceoleosa]	AATP4_ARATH RecName: Full=AAA-ATPase At2g46620; EC=3.6.1.- {ECO:0000250|UniProtKB:Q9FLD5};	A0A2R6RSF8_ACTCC SubName: Full=AAA-ATPase {ECO:0000313|EMBL:PSS32972.1};	AAA+-type ATPase	GO:0016021,integral component of membrane; GO:0005524,ATP binding; GO:0016887,ATP hydrolysis activity; GO:0006950,response to stress; GO:0000166,nucleotide binding; GO:0003674,molecular_function; GO:0005488,binding; GO:0017076,purine nucleotide binding; GO:0030554,adenyl nucleotide binding; GO:0032553,ribonucleotide binding; GO:0032555,purine ribonucleotide binding; GO:0032559,adenyl ribonucleoti…	PF00004.32:ATPase family associated with various cellular activities (AAA)	--	--	--
augustus_masked-HiC_scaffold_10-processed-1059.3	17.9085	16.7597	20.7029	22.6323	18.4888	22.0945	48.2328	31.8805	36.6994	12.6214	13.9558	13.9606	349	308	381	488	414	437	1105	666	1012	288	293	341	HiC_scaffold_10	105931457	105932107	-	augustus_masked-HiC_scaffold_10-processed-gene-1059.3,augustus_masked-HiC_scaffold_10-processed-gene-1059.3	--	--	--	uncharacterized protein LOC114317611 [Camellia sinensis]	--	A0A7J7I5A1_CAMSI SubName: Full=Uncharacterized protein {ECO:0000313|EMBL:KAF5960170.1};	--	GO:0016021,integral component of membrane; GO:0005575,cellular_component; GO:0016020,membrane; GO:0031224,intrinsic component of membrane; GO:0110165,cellular anatomical entity	PF04520.16:Senescence regulator	--	--	--
augustus_masked-HiC_scaffold_10-processed-1073.17	9.1105	7.2458	8.4416	33.1653	37.6626	53.6103	27.9854	19.2404	19.5839	14.5891	16.091	20.8977	72	54	63	290	342	430	260	163	219	135	137	207	HiC_scaffold_10	107339189	107339452	+	augustus_masked-HiC_scaffold_10-processed-gene-1073.17,augustus_masked-HiC_scaffold_10-processed-gene-1073.17	--	K12890 serine/arginine-rich splicing factor 1 | (RefSeq) serine/arginine-rich splicing factor SR34A-like (A)	ko03040: Spliceosome	hypothetical protein LOK49_LG01G01800 [Camellia lanceoleosa]	--	A0A4S4DLG3_CAMSI SubName: Full=Uncharacterized protein {ECO:0000313|EMBL:THG03790.1};	--	--	--	--	--	--
augustus_masked-HiC_scaffold_10-processed-1078.0	2.4161	2.952	3.7265	5.6016	1.8742	4.0366	7.7742	3.1358	5.0854	5.6521	6.4843	7.9621	46	53	67	118	41	78	174	64	137	126	133	190	HiC_scaffold_10	107814070	107814705	+	augustus_masked-HiC_scaffold_10-processed-gene-1078.0,augustus_masked-HiC_scaffold_10-processed-gene-1078.0	--	--	--	NDR1/HIN1-like protein 26 [Camellia lanceoleosa]	NHL26_ARATH RecName: Full=NDR1/HIN1-like protein 26 {ECO:0000303|Ref.4};	A0A6A4M9C2_9ERIC RecName: Full=LEA_2 domain-containing protein {ECO:0000259|Pfam:PF03168}; Flags: Fragment;	--	GO:0046658,anchored component of plasma membrane; GO:0005783,endoplasmic reticulum; GO:0005789,endoplasmic reticulum membrane; GO:0016021,integral component of membrane; GO:0009506,plasmodesma; GO:0009511,plasmodesmatal endoplasmic reticulum; GO:0098542,defense response to other organism; GO:0110126,phloem loading; GO:0006950,response to stress; GO:0006952,defense response; GO:0008150,biological_…	PF03168.16:Late embryogenesis abundant protein	--	--	--
augustus_masked-HiC_scaffold_10-processed-1080.1	0	0	0	0.2848	0	0.2588	0.0894	0.196	0.1114	0.4486	0.4875	0.461	0	0	0	6	0	5	2	4	3	10	10	11	HiC_scaffold_10	108024701	108025336	+	augustus_masked-HiC_scaffold_10-processed-gene-1080.1,augustus_masked-HiC_scaffold_10-processed-gene-1080.1	--	--	--	NDR1/HIN1-like protein 26 [Camellia lanceoleosa]	NHL26_ARATH RecName: Full=NDR1/HIN1-like protein 26 {ECO:0000303|Ref.4};	A0A6A4M9C2_9ERIC RecName: Full=LEA_2 domain-containing protein {ECO:0000259|Pfam:PF03168}; Flags: Fragment;	--	GO:0046658,anchored component of plasma membrane; GO:0005783,endoplasmic reticulum; GO:0005789,endoplasmic reticulum membrane; GO:0016021,integral component of membrane; GO:0009506,plasmodesma; GO:0009511,plasmodesmatal endoplasmic reticulum; GO:0098542,defense response to other organism; GO:0110126,phloem loading; GO:0006950,response to stress; GO:0006952,defense response; GO:0008150,biological_…	PF03168.16:Late embryogenesis abundant protein	--	--	--
augustus_masked-HiC_scaffold_10-processed-1081.32	29.5938	39.8141	55.8564	30.7462	30.7315	30.3242	28.4532	24.9299	25.992	49.8568	51.9707	48.2185	1351	1714	2408	1553	1612	1405	1527	1220	1679	2665	2556	2759	HiC_scaffold_10	108167619	108173133	-	augustus_masked-HiC_scaffold_10-processed-gene-1081.32,augustus_masked-HiC_scaffold_10-processed-gene-1081.32	--	K11805 DDB1- and CUL4-associated factor 7 | (RefSeq) protein TRANSPARENT TESTA GLABRA 1 (A)	--	protein TRANSPARENT TESTA GLABRA 1 [Camellia sinensis]	TTG1_ARATH RecName: Full=Protein TRANSPARENT TESTA GLABRA 1;	A0A4Y6JLZ5_CAMSI SubName: Full=Transparent testa glabra 1 {ECO:0000313|EMBL:QDF82771.1}; SubName: Full=WD40-like protein {ECO:0000313|EMBL:QED39591.1};	Conserved WD40 repeat-containing protein AN11	GO:0005737,cytoplasm; GO:0005634,nucleus; GO:0003677,DNA binding; GO:0045165,cell fate commitment; GO:0009957,epidermal cell fate specification; GO:0032880,regulation of protein localization; GO:0009733,response to auxin; GO:0009723,response to ethylene; GO:0010026,trichome differentiation; GO:0003674,molecular_function; GO:0003676,nucleic acid binding; GO:0005488,binding; GO:0097159,organic cycl…	PF00400.35:WD domain, G-beta repeat	--	--	--
augustus_masked-HiC_scaffold_10-processed-11.1	0	0	0	0	0	0	0	0.1082	0.041	0	0	0	0	0	0	0	0	0	0	2	1	0	0	0	HiC_scaffold_10	1109320	1109895	+	augustus_masked-HiC_scaffold_10-processed-gene-11.1,augustus_masked-HiC_scaffold_10-processed-gene-11.1	--	--	--	hypothetical protein LOK49_LG01G00021 [Camellia lanceoleosa]	--	A0A7J7I592_CAMSI SubName: Full=Uncharacterized protein {ECO:0000313|EMBL:KAF5959278.1};	--	GO:0016021,integral component of membrane; GO:0005575,cellular_component; GO:0016020,membrane; GO:0031224,intrinsic component of membrane; GO:0110165,cellular anatomical entity	--	--	--	--
augustus_masked-HiC_scaffold_10-processed-1100.26	1.7737	1.2539	0.2087	8.3718	8.233	7.7674	1.9279	3.1254	3.3427	4.2079	4.0246	3.1448	18	12	2	94	96	80	23	34	48	50	44	40	HiC_scaffold_10	110042447	110042785	+	augustus_masked-HiC_scaffold_10-processed-gene-1100.26,augustus_masked-HiC_scaffold_10-processed-gene-1100.26	--	--	--	hypothetical protein LOK49_LG01G01850 [Camellia lanceoleosa]	--	A0A4S4DZZ4_CAMSI SubName: Full=Uncharacterized protein {ECO:0000313|EMBL:THG09061.1};	--	GO:0016021,integral component of membrane; GO:0005575,cellular_component; GO:0016020,membrane; GO:0031224,intrinsic component of membrane; GO:0110165,cellular anatomical entity	PF00050.24:Kazal-type serine protease inhibitor domain	--	--	--
augustus_masked-HiC_scaffold_10-processed-1101.9	9.3271	9.7653	13.187	25.1064	23.0583	24.5899	22.4366	18.2845	15.1536	31.4736	28.7333	31.9098	552	545	737	1644	1568	1477	1561	1160	1269	2181	1832	2367	HiC_scaffold_10	110108922	110110898	-	augustus_masked-HiC_scaffold_10-processed-gene-1101.9,augustus_masked-HiC_scaffold_10-processed-gene-1101.9	--	K04733 interleukin-1 receptor-associated kinase 4 [EC:2.7.11.1] | (RefSeq) G-type lectin S-receptor-like serine/threonine-protein kinase RKS1 (A)	--	L-type lectin-domain containing receptor kinase VIII.2 [Camellia lanceoleosa]	LRK82_ARATH RecName: Full=L-type lectin-domain containing receptor kinase VIII.2 {ECO:0000303|PubMed:19773388}; Short=LecRK-VIII.2 {ECO:0000303|PubMed:19773388}; EC=2.7.11.1 {ECO:0000255|PROSITE-ProRule:PRU00159}; Flags: Precursor;	A0A4V3WML1_CAMSI RecName: Full=Protein kinase domain-containing protein {ECO:0000259|PROSITE:PS50011};	--	GO:0016021,integral component of membrane; GO:0005886,plasma membrane; GO:0005524,ATP binding; GO:0030246,carbohydrate binding; GO:0106310,protein serine kinase activity; GO:0004675,transmembrane receptor protein serine/threonine kinase activity; GO:0042742,defense response to bacterium; GO:0002229,defense response to oomycetes; GO:0006468,protein phosphorylation; GO:0000166,nucleotide binding; G…	PF00139.22:Legume lectin domain	--	--	--
augustus_masked-HiC_scaffold_10-processed-1123.1	11.9305	10.4878	8.7154	5.5633	5.0562	5.5879	16.7966	13.194	13.2948	21.4416	22.9507	23.0102	345	286	238	178	168	164	571	409	544	726	715	834	HiC_scaffold_10	112315467	112316432	+	augustus_masked-HiC_scaffold_10-processed-gene-1123.1,augustus_masked-HiC_scaffold_10-processed-gene-1123.1	--	K00913 inositol-1,3,4-trisphosphate 5/6-kinase / inositol-tetrakisphosphate 1-kinase [EC:2.7.1.159 2.7.1.134] | (RefSeq) inositol-tetrakisphosphate 1-kinase 1-like (A)	ko00562: Inositol phosphate metabolism; ko01100: Metabolic pathways; ko04070: Phosphatidylinositol signaling system	Inositol-tetrakisphosphate 1-kinase 1 [Camellia lanceoleosa]	ITPK1_ARATH RecName: Full=Inositol-tetrakisphosphate 1-kinase 1; EC=2.7.1.134 {ECO:0000305}; AltName: Full=Inositol 1,3,4-trisphosphate 5/6-kinase 1; Short=AtItpk-1; Short=Inositol-triphosphate 5/6-kinase 1; Short=Ins(1,3,4)P(3) 5/6-kinase 1; EC=2.7.1.159 {ECO:0000269|PubMed:9126335};	A0A7J7FR80_CAMSI RecName: Full=Inositol-tetrakisphosphate 1-kinase {ECO:0000256|PIRNR:PIRNR038186}; EC=2.7.1.134 {ECO:0000256|PIRNR:PIRNR038186};	--	GO:0005524,ATP binding; GO:0047325,inositol tetrakisphosphate 1-kinase activity; GO:0052726,inositol-1,3,4-trisphosphate 5-kinase activity; GO:0052725,inositol-1,3,4-trisphosphate 6-kinase activity; GO:0000287,magnesium ion binding; GO:0052746,inositol phosphorylation; GO:0032957,inositol trisphosphate metabolic process; GO:0010264,myo-inositol hexakisphosphate biosynthetic process; GO:0000166,nu…	PF05770.14:Inositol 1,3,4-trisphosphate 5/6-kinase ATP-grasp domain	--	--	--
augustus_masked-HiC_scaffold_10-processed-1134.5	0	0.096	0	0	0	0	0	0	0	0	0	0	0	2	0	0	0	0	0	0	0	0	0	0	HiC_scaffold_10	113395383	113396120	-	augustus_masked-HiC_scaffold_10-processed-gene-1134.5,augustus_masked-HiC_scaffold_10-processed-gene-1134.5	--	--	--	hypothetical protein LOK49_LG01G01903 [Camellia lanceoleosa]	Y4891_SELML RecName: Full=FAS1 domain-containing protein SELMODRAFT_448915;	A0A4S4EXJ1_CAMSI RecName: Full=FAS1 domain-containing protein {ECO:0000259|SMART:SM00554};	--	GO:0016021,integral component of membrane; GO:0005886,plasma membrane; GO:0009834,plant-type secondary cell wall biogenesis; GO:0008150,biological_process; GO:0009832,plant-type cell wall biogenesis; GO:0009987,cellular process; GO:0042546,cell wall biogenesis; GO:0044085,cellular component biogenesis; GO:0071554,cell wall organization or biogenesis; GO:0071669,plant-type cell wall organization o…	PF02469.25:Fasciclin domain	--	--	--
augustus_masked-HiC_scaffold_10-processed-1143.12	11.2043	19.3988	18.4195	8.7825	8.3968	9.0974	2.6474	2.9679	2.7372	13.113	13.0643	13.5192	324	529	503	281	279	267	90	92	112	444	407	490	HiC_scaffold_10	114337239	114338204	-	augustus_masked-HiC_scaffold_10-processed-gene-1143.12,augustus_masked-HiC_scaffold_10-processed-gene-1143.12	--	K00913 inositol-1,3,4-trisphosphate 5/6-kinase / inositol-tetrakisphosphate 1-kinase [EC:2.7.1.159 2.7.1.134] | (RefSeq) inositol-tetrakisphosphate 1-kinase 1-like (A)	ko00562: Inositol phosphate metabolism; ko01100: Metabolic pathways; ko04070: Phosphatidylinositol signaling system	Inositol-tetrakisphosphate 1-kinase 1 [Camellia lanceoleosa]	ITPK1_ARATH RecName: Full=Inositol-tetrakisphosphate 1-kinase 1; EC=2.7.1.134 {ECO:0000305}; AltName: Full=Inositol 1,3,4-trisphosphate 5/6-kinase 1; Short=AtItpk-1; Short=Inositol-triphosphate 5/6-kinase 1; Short=Ins(1,3,4)P(3) 5/6-kinase 1; EC=2.7.1.159 {ECO:0000269|PubMed:9126335};	A0A7J7FR80_CAMSI RecName: Full=Inositol-tetrakisphosphate 1-kinase {ECO:0000256|PIRNR:PIRNR038186}; EC=2.7.1.134 {ECO:0000256|PIRNR:PIRNR038186};	--	GO:0005524,ATP binding; GO:0047325,inositol tetrakisphosphate 1-kinase activity; GO:0052726,inositol-1,3,4-trisphosphate 5-kinase activity; GO:0052725,inositol-1,3,4-trisphosphate 6-kinase activity; GO:0000287,magnesium ion binding; GO:0052746,inositol phosphorylation; GO:0032957,inositol trisphosphate metabolic process; GO:0010264,myo-inositol hexakisphosphate biosynthetic process; GO:0000166,nu…	PF05770.14:Inositol 1,3,4-trisphosphate 5/6-kinase ATP-grasp domain	--	--	--
augustus_masked-HiC_scaffold_10-processed-1148.25	14.7869	19.9974	13.82	6.8175	8.4926	6.1345	3.5647	4.9704	3.3424	11.1971	10.3358	9.2184	247	315	218	126	163	104	70	89	79	219	186	193	HiC_scaffold_10	114847412	114847969	+	augustus_masked-HiC_scaffold_10-processed-gene-1148.25,augustus_masked-HiC_scaffold_10-processed-gene-1148.25	--	K19761 gamma-glutamylaminecyclotransferase [EC:2.3.2.-] | (RefSeq) putative gamma-glutamylcyclotransferase At3g02910 (A)	--	putative gamma-glutamylcyclotransferase [Camellia lanceoleosa]	Y2910_ARATH RecName: Full=Putative gamma-glutamylcyclotransferase At3g02910; EC=2.3.2.-;	A0A7J7FUZ0_CAMSI RecName: Full=Gamma-glutamylcyclotransferase family protein {ECO:0000256|RuleBase:RU367036};	Uncharacterized conserved protein	GO:0005829,cytosol; GO:0016746,acyltransferase activity; GO:0061929,gamma-glutamylaminecyclotransferase activity; GO:0003674,molecular_function; GO:0003824,catalytic activity; GO:0016740,transferase activity; GO:0016829,lyase activity; GO:0016840,carbon-nitrogen lyase activity; GO:0016842,amidine-lyase activity; GO:0005575,cellular_component; GO:0005622,intracellular anatomical structure; GO:0005…	PF06094.15:Gamma-glutamyl cyclotransferase, AIG2-like	--	--	--
augustus_masked-HiC_scaffold_10-processed-1157.11	31.6041	28.86	26.5306	50.7933	54.64	47.7256	60.927	70.3904	71.5416	46.3188	44.8089	42.9308	965	831	765	1716	1917	1479	2187	2304	3091	1656	1474	1643	HiC_scaffold_10	115751075	115752094	-	augustus_masked-HiC_scaffold_10-processed-gene-1157.11,augustus_masked-HiC_scaffold_10-processed-gene-1157.11	--	K19036 ATP-dependent RNA/DNA helicase IGHMBP2 [EC:3.6.4.13 5.6.2.3] | (RefSeq) DNA-binding protein SMUBP-2 (A)	--	hypothetical protein HYC85_000157 [Camellia sinensis]	RENT1_ARATH RecName: Full=Regulator of nonsense transcripts 1 homolog; EC=3.6.4.12 {ECO:0000250|UniProtKB:Q92900}; EC=3.6.4.13 {ECO:0000250|UniProtKB:Q92900}; AltName: Full=ATP-dependent helicase UPF1;	A0A7J7I4A1_CAMSI SubName: Full=Uncharacterized protein {ECO:0000313|EMBL:KAF5958948.1};	DNA helicase	GO:0005737,cytoplasm; GO:0005829,cytosol; GO:0000932,P-body; GO:0009506,plasmodesma; GO:0005524,ATP binding; GO:0016887,ATP hydrolysis activity; GO:0003677,DNA binding; GO:0003729,mRNA binding; GO:0003723,RNA binding; GO:0003724,RNA helicase activity; GO:0008270,zinc ion binding; GO:0042742,defense response to bacterium; GO:0009867,jasmonic acid mediated signaling pathway; GO:0048571,long-day pho…	PF13086.9:AAA domain	--	--	--
augustus_masked-HiC_scaffold_10-processed-1160.87	0.7857	1.1492	0.7746	1.1019	0.7074	0.9343	0.8988	0.556	0.4978	1.2495	1.3831	1.5563	29	40	27	45	30	35	39	22	26	54	55	72	HiC_scaffold_10	116079260	116080492	-	augustus_masked-HiC_scaffold_10-processed-gene-1160.87,augustus_masked-HiC_scaffold_10-processed-gene-1160.87	--	K08150 MFS transporter, SP family, solute carrier family 2 (myo-inositol transporter), member 13 | (RefSeq) LOW QUALITY PROTEIN: probable inositol transporter 2 (A)	--	inositol transporter 2 [Camellia sinensis]	INT2_ARATH RecName: Full=Probable inositol transporter 2;	A0A0D4L6P1_CAMSI SubName: Full=Inositol transporter 2 {ECO:0000313|EMBL:AJU57225.1};	Predicted transporter (major facilitator superfamily)	GO:0016021,integral component of membrane; GO:0016020,membrane; GO:0005886,plasma membrane; GO:0090406,pollen tube; GO:0005366,myo-inositol:proton symporter activity; GO:0022857,transmembrane transporter activity; GO:0015798,myo-inositol transport; GO:0023052,signaling; GO:0055085,transmembrane transport; GO:0003674,molecular_function; GO:0005215,transporter activity; GO:0005365,myo-inositol tran…	PF00083.27:Sugar (and other) transporter	--	--	--
augustus_masked-HiC_scaffold_10-processed-1182.19	0.1256	0	0	0.1513	0	0	0	0.0781	0	0	0	0	3	0	0	4	0	0	0	2	0	0	0	0	HiC_scaffold_10	118206380	118207177	-	augustus_masked-HiC_scaffold_10-processed-gene-1182.19,augustus_masked-HiC_scaffold_10-processed-gene-1182.19	--	K19040 E3 ubiquitin-protein ligase ATL10/75/76/77/78 [EC:2.3.2.27] | (RefSeq) RING-H2 finger protein ATL78-like (A)	--	RING-H2 finger protein ATL78 [Camellia lanceoleosa]	ATL78_ARATH RecName: Full=RING-H2 finger protein ATL78; EC=2.3.2.27 {ECO:0000305}; AltName: Full=RING-type E3 ubiquitin transferase ATL78 {ECO:0000305};	A0A7J7I2P5_CAMSI RecName: Full=RING-type E3 ubiquitin transferase {ECO:0000256|ARBA:ARBA00012483}; EC=2.3.2.27 {ECO:0000256|ARBA:ARBA00012483};	FOG: Predicted E3 ubiquitin ligase	GO:0016021,integral component of membrane; GO:0046872,metal ion binding; GO:0016740,transferase activity; GO:0016567,protein ubiquitination; GO:0003674,molecular_function; GO:0005488,binding; GO:0043167,ion binding; GO:0043169,cation binding; GO:0003824,catalytic activity; GO:0006807,nitrogen compound metabolic process; GO:0008150,biological_process; GO:0008152,metabolic process; GO:0019538,prote…	PF13639.9:Ring finger domain	--	--	--
augustus_masked-HiC_scaffold_10-processed-1191.26	0	0	0	0	0	0	0	0	0.0753	0	0	0	0	0	0	0	0	0	0	0	2	0	0	0	HiC_scaffold_10	119143927	119144553	-	augustus_masked-HiC_scaffold_10-processed-gene-1191.26,augustus_masked-HiC_scaffold_10-processed-gene-1191.26	--	--	--	hypothetical protein LOK49_LG01G02018 [Camellia lanceoleosa]	--	A0A4S4DG90_CAMSI SubName: Full=Uncharacterized protein {ECO:0000313|EMBL:THG00836.1};	--	GO:0016021,integral component of membrane; GO:0005575,cellular_component; GO:0016020,membrane; GO:0031224,intrinsic component of membrane; GO:0110165,cellular anatomical entity	--	--	--	--
augustus_masked-HiC_scaffold_10-processed-1197.0	0.5366	0.2845	0.8524	0	0	0	0	0	0	0.2292	0.2491	0.4281	4	2	6	0	0	0	0	0	0	2	2	4	HiC_scaffold_10	119692178	119692426	+	augustus_masked-HiC_scaffold_10-processed-gene-1197.0,augustus_masked-HiC_scaffold_10-processed-gene-1197.0	--	--	--	hypothetical protein LOK49_LG01G02027 [Camellia lanceoleosa]	--	A0A7J0GXW2_9ERIC SubName: Full=Mediator of RNA polymerase II transcription subunit, putative {ECO:0000313|EMBL:GFZ15665.1};	--	--	PF12023.11:Domain of unknown function (DUF3511)	--	--	--
augustus_masked-HiC_scaffold_10-processed-120.35	0.8148	0.768	0.5273	0.7364	0.4727	0.669	1.3861	1.1401	2.2392	3.054	2.563	2.2752	18	16	11	18	12	15	36	27	70	79	61	63	HiC_scaffold_10	12027883	12028620	-	augustus_masked-HiC_scaffold_10-processed-gene-120.35,augustus_masked-HiC_scaffold_10-processed-gene-120.35	--	K14834 nucleolar complex protein 3 | (RefSeq) nucleolar complex protein 3 homolog isoform X1 (A)	--	Transcription repressor OFP13 [Camellia lanceoleosa]	OPF13_ARATH RecName: Full=Transcription repressor OFP13; AltName: Full=Ovate family protein 13; Short=AtOFP13;	A0A7J7I2P6_CAMSI RecName: Full=Transcription repressor {ECO:0000256|RuleBase:RU367028}; AltName: Full=Ovate family protein {ECO:0000256|RuleBase:RU367028};	--	GO:0005634,nucleus; GO:0045892,negative regulation of DNA-templated transcription; GO:0006139,nucleobase-containing compound metabolic process; GO:0006351,DNA-templated transcription; GO:0006355,regulation of DNA-templated transcription; GO:0006725,cellular aromatic compound metabolic process; GO:0006807,nitrogen compound metabolic process; GO:0008150,biological_process; GO:0008152,metabolic proc…	PF04844.16:Transcriptional repressor, ovate	OFP	TF	OFP
augustus_masked-HiC_scaffold_10-processed-121.12	0	0	0	0.1636	0.197	0.2676	0.462	0.8445	1.0237	0.8891	0.4622	0.3973	0	0	0	4	5	6	12	20	32	23	11	11	HiC_scaffold_10	12114655	12115392	-	augustus_masked-HiC_scaffold_10-processed-gene-121.12,augustus_masked-HiC_scaffold_10-processed-gene-121.12	--	K14834 nucleolar complex protein 3 | (RefSeq) nucleolar complex protein 3 homolog isoform X1 (A)	--	Transcription repressor OFP13 [Camellia lanceoleosa]	OPF13_ARATH RecName: Full=Transcription repressor OFP13; AltName: Full=Ovate family protein 13; Short=AtOFP13;	A0A7J7I2P6_CAMSI RecName: Full=Transcription repressor {ECO:0000256|RuleBase:RU367028}; AltName: Full=Ovate family protein {ECO:0000256|RuleBase:RU367028};	--	GO:0005634,nucleus; GO:0045892,negative regulation of DNA-templated transcription; GO:0006139,nucleobase-containing compound metabolic process; GO:0006351,DNA-templated transcription; GO:0006355,regulation of DNA-templated transcription; GO:0006725,cellular aromatic compound metabolic process; GO:0006807,nitrogen compound metabolic process; GO:0008150,biological_process; GO:0008152,metabolic proc…	PF04844.16:Transcriptional repressor, ovate	OFP	TF	OFP
augustus_masked-HiC_scaffold_10-processed-1211.26	2.3743	1.7175	2.5142	3.5598	3.9405	3.3912	2.004	2.3007	1.808	5.4073	6.1161	5.8591	129	88	129	214	246	187	128	134	139	344	358	399	HiC_scaffold_10	121123738	121125552	+	augustus_masked-HiC_scaffold_10-processed-gene-1211.26,augustus_masked-HiC_scaffold_10-processed-gene-1211.26	--	K17710 pentatricopeptide repeat domain-containing protein 1 | (RefSeq) putative pentatricopeptide repeat-containing protein At2g02150 (A)	--	putative pentatricopeptide repeat-containing protein [Camellia lanceoleosa]	PPR26_ARATH RecName: Full=Putative pentatricopeptide repeat-containing protein At1g09680;	A0A7J7I634_CAMSI SubName: Full=Uncharacterized protein {ECO:0000313|EMBL:KAF5960389.1};	FOG: PPR repeat	GO:0005739,mitochondrion; GO:0005575,cellular_component; GO:0005622,intracellular anatomical structure; GO:0005737,cytoplasm; GO:0043226,organelle; GO:0043227,membrane-bounded organelle; GO:0043229,intracellular organelle; GO:0043231,intracellular membrane-bounded organelle; GO:0110165,cellular anatomical entity	PF13041.9:PPR repeat family	--	--	--
augustus_masked-HiC_scaffold_10-processed-1216.25	0.1646	0.2618	0.1452	0.3718	0.4774	0.0811	0.8399	0.4349	0.659	0.164	0.4837	0.2407	6	9	5	15	20	3	36	17	34	7	19	11	HiC_scaffold_10	121618542	121619759	-	augustus_masked-HiC_scaffold_10-processed-gene-1216.25,augustus_masked-HiC_scaffold_10-processed-gene-1216.25	--	--	--	probable methyltransferase PMT11 isoform X1 [Camellia sinensis]	PMT12_ARATH RecName: Full=Probable methyltransferase At1g29790 {ECO:0000305}; EC=2.1.1.- {ECO:0000305};	A0A4S4DKN6_CAMSI SubName: Full=Uncharacterized protein {ECO:0000313|EMBL:THG03468.1};	--	GO:0005768,endosome; GO:0005794,Golgi apparatus; GO:0005797,Golgi medial cisterna; GO:0000139,Golgi membrane; GO:0016021,integral component of membrane; GO:0005886,plasma membrane; GO:0005802,trans-Golgi network; GO:0008168,methyltransferase activity; GO:0032259,methylation; GO:0003674,molecular_function; GO:0003824,catalytic activity; GO:0016740,transferase activity; GO:0016741,transferase activ…	PF03141.19:Putative S-adenosyl-L-methionine-dependent methyltransferase	--	--	--
augustus_masked-HiC_scaffold_10-processed-1216.26	0.0503	0.5331	0	0.2726	0.5688	0.2724	0.1711	0	0.1599	0.0859	0.0233	0.0401	2	20	0	12	26	11	8	0	9	4	1	2	HiC_scaffold_10	121625117	121626445	-	augustus_masked-HiC_scaffold_10-processed-gene-1216.26,augustus_masked-HiC_scaffold_10-processed-gene-1216.26	--	K10260 F-box and WD-40 domain protein 7 | (RefSeq) WD40/YVTN repeat-like-containing domain (A)	ko04120: Ubiquitin mediated proteolysis	U-box domain-containing protein 21 [Camellia lanceoleosa]	PUB21_ARATH RecName: Full=U-box domain-containing protein 21; EC=2.3.2.27; AltName: Full=Plant U-box protein 21; AltName: Full=RING-type E3 ubiquitin transferase PUB21 {ECO:0000305};	A0A4S4DKN5_CAMSI RecName: Full=RING-type E3 ubiquitin transferase {ECO:0000256|ARBA:ARBA00012483}; EC=2.3.2.27 {ECO:0000256|ARBA:ARBA00012483};	--	GO:0061630,ubiquitin protein ligase activity; GO:0003674,molecular_function; GO:0003824,catalytic activity; GO:0004842,ubiquitin-protein transferase activity; GO:0016740,transferase activity; GO:0019787,ubiquitin-like protein transferase activity; GO:0061659,ubiquitin-like protein ligase activity; GO:0140096,catalytic activity, acting on a protein	PF04564.18:U-box domain	--	--	--
augustus_masked-HiC_scaffold_10-processed-1221.47	0	0	0	0	0	0	0	0	0	0.2882	0	0	0	0	0	0	0	0	0	0	0	6	0	0	HiC_scaffold_10	122171448	122172041	-	augustus_masked-HiC_scaffold_10-processed-gene-1221.47,augustus_masked-HiC_scaffold_10-processed-gene-1221.47	--	K14516 ethylene-responsive transcription factor 1 | (RefSeq) ethylene-responsive transcription factor ERF096-like (A)	ko04016: MAPK signaling pathway - plant; ko04075: Plant hormone signal transduction	Ethylene-response factor C3 [Camellia lanceoleosa]	ERFC3_SOLLC RecName: Full=Ethylene-response factor C3 {ECO:0000305}; Short=Sl.ERF.C.3 {ECO:0000303|PubMed:23057995}; AltName: Full=Ethylene-responsive element-binding factor C3 {ECO:0000305}; AltName: Full=Ethylene-responsive transcription factor C3 {ECO:0000305};	A0A7J7I5N2_CAMSI RecName: Full=AP2/ERF domain-containing protein {ECO:0000259|PROSITE:PS51032};	--	GO:0005634,nucleus; GO:0003700,DNA-binding transcription factor activity; GO:0043565,sequence-specific DNA binding; GO:0006952,defense response; GO:0009873,ethylene-activated signaling pathway; GO:0045893,positive regulation of DNA-templated transcription; GO:0031347,regulation of defense response; GO:0010104,regulation of ethylene-activated signaling pathway; GO:0003674,molecular_function; GO:01…	PF00847.23:AP2 domain	AP2/ERF-ERF	TF	AP2/ERF->AP2/ERF-ERF
augustus_masked-HiC_scaffold_10-processed-1225.17	0	0	0	0	0	0	0	0	0	0.041	0.2673	0.0766	0	0	0	0	0	0	0	0	0	1	6	2	HiC_scaffold_10	122563501	122564196	-	augustus_masked-HiC_scaffold_10-processed-gene-1225.17,augustus_masked-HiC_scaffold_10-processed-gene-1225.17	--	K14516 ethylene-responsive transcription factor 1 | (RefSeq) ethylene-responsive transcription factor 1B-like (A)	ko04016: MAPK signaling pathway - plant; ko04075: Plant hormone signal transduction	Ethylene-response factor C3 [Camellia lanceoleosa]	ERFC3_SOLLC RecName: Full=Ethylene-response factor C3 {ECO:0000305}; Short=Sl.ERF.C.3 {ECO:0000303|PubMed:23057995}; AltName: Full=Ethylene-responsive element-binding factor C3 {ECO:0000305}; AltName: Full=Ethylene-responsive transcription factor C3 {ECO:0000305};	A0A4S4ET02_CAMSI RecName: Full=AP2/ERF domain-containing protein {ECO:0000259|PROSITE:PS51032};	--	GO:0005634,nucleus; GO:0003700,DNA-binding transcription factor activity; GO:0043565,sequence-specific DNA binding; GO:0006952,defense response; GO:0009873,ethylene-activated signaling pathway; GO:0045893,positive regulation of DNA-templated transcription; GO:0031347,regulation of defense response; GO:0010104,regulation of ethylene-activated signaling pathway; GO:0003674,molecular_function; GO:01…	PF00847.23:AP2 domain	AP2/ERF-ERF	TF	AP2/ERF->AP2/ERF-ERF
augustus_masked-HiC_scaffold_10-processed-1229.73	0	0	0	0	0	0	0	0	0.0673	0	0	0	0	0	0	0	0	0	0	0	2	0	0	0	HiC_scaffold_10	122981066	122981767	-	augustus_masked-HiC_scaffold_10-processed-gene-1229.73,augustus_masked-HiC_scaffold_10-processed-gene-1229.73	--	K14516 ethylene-responsive transcription factor 1 | (RefSeq) ethylene-responsive transcription factor 1B-like (A)	ko04016: MAPK signaling pathway - plant; ko04075: Plant hormone signal transduction	Ethylene-response factor C3 [Camellia lanceoleosa]	ERFC3_SOLLC RecName: Full=Ethylene-response factor C3 {ECO:0000305}; Short=Sl.ERF.C.3 {ECO:0000303|PubMed:23057995}; AltName: Full=Ethylene-responsive element-binding factor C3 {ECO:0000305}; AltName: Full=Ethylene-responsive transcription factor C3 {ECO:0000305};	A0A4S4EYD6_CAMSI RecName: Full=AP2/ERF domain-containing protein {ECO:0000259|PROSITE:PS51032};	--	GO:0005634,nucleus; GO:0003700,DNA-binding transcription factor activity; GO:0043565,sequence-specific DNA binding; GO:0006952,defense response; GO:0009873,ethylene-activated signaling pathway; GO:0045893,positive regulation of DNA-templated transcription; GO:0031347,regulation of defense response; GO:0010104,regulation of ethylene-activated signaling pathway; GO:0003674,molecular_function; GO:01…	PF00847.23:AP2 domain	AP2/ERF-ERF	TF	AP2/ERF->AP2/ERF-ERF
[truncated: 60,326 more rows]
