# Supplementary material for: Integrative metabolome and transcriptome analyses reveal the coloration mechanism in Camellia oleifera petals with different color
Source: BMC Plant Biol. 2024 Jan 2;24:19. doi: 10.1186/s12870-023-04699-6 (PMC10759395; doi:10.1186/s12870-023-04699-6)
Supplement: Supplementary file 1 — Additional file 1: Fig. S1. Heatmap of the metabolites in W, P, CP and R petals. Fig. S2. The co-expressed genes in W, P, CP, and R petals. Table S1. Primer sequences used for the qRT-PCR validation. Table S2. Flavonoid metabolome profile in Camellia oleifera petals. Table S3. Differentially accmulated anthocyainins in W_vs_P comparsion. Table S4. Differentially accumulated anthocyanins in P_vs _CP comparsion. Table S5. Differentially accumulated anthocyanins in CP_vs_R comparsion. Table S6. Transcriptome sequencing of C. oleifera petals. Table S7. The expression levels of key differentially expressed genes. Table S8. Cis-acting elements present in the CoF3′H promoter. Table S9. Cis-acting elements present in the CoANS promoter. [file 12870_2023_4699_MOESM1_ESM.zip › Supplementary material/Table S7.xlsx]

## Sheet: Sheet1
Table S7. The expression levels of key differentially expressed genes
ID	Gene Name	W-1_fpkm	W-2_fpkm	W-3_fpkm	P-1_fpkm	P-2_fpkm	P-3_fpkm	CP-1_fpkm	CP-2_fpkm	CP-3_fpkm	R-1_fpkm	R-2_fpkm	R-3_fpkm
snap_masked-HiC_scaffold_10-processed-216.61	CoPAL1	153.311	184.624	127.367	7.0644	6.8399	7.0232	25.0199	56.5512	22.9719	6.144	5.5364	5.1889
novel.28964	CoPAL2	71.7709	106.379	102.692	5.8788	5.6377	5.3304	18.1151	35.328	20.8457	1.2055	0.8499	0.7869
snap_masked-HiC_scaffold_12-processed-106.9	Co4CL1	0.0454	0	0.0961	9.1613	6.5257	8.2327	39.2309	31.9348	37.1374	41.0516	40.8095	41.0456
maker-HiC_scaffold_15-snap-369.33	Co4CL2	1463.45	1421.04	1350.51	44.8969	44.8695	42.175	2.9335	4.8243	4.0065	9.989	12.9106	11.353
maker-HiC_scaffold_15-snap-374.44	Co4CL3	230.865	256.166	255.227	6.1825	11.4586	9.2235	2.505	2.5074	2.7488	3.8932	7.3994	6.0051
maker-HiC_scaffold_11-snap-4.23	Co4CL4	16.7385	20.3334	21.2609	42.9965	40.3723	38.5547	88.7492	122.827	84.6365	35.6692	27.1385	32.6421
maker-HiC_scaffold_2-snap-502.56	CoCHS1	2.6536	5.2597	2.7837	20.8837	18.1165	19.3312	162.458	311.018	138.645	15.7796	7.4956	21.7327
maker-HiC_scaffold_5-snap-408.33	CoCHS2	5.7339	6.8405	5.7195	4.3505	3.2552	3.7987	149.525	276.159	141.216	25.1062	13.5634	39.0753
maker-HiC_scaffold_10-snap-504.1	CoCHI	1.9003	2.404	2.2594	13.8378	14.5445	12.8473	69.0013	157.116	64.2517	8.451	6.0956	9.872
maker-HiC_scaffold_10-snap-1632.38	CoF3H1	1.431	0.9418	1.6459	5.0359	5.1527	5.6296	4.9056	7.7299	4.0839	2.6863	1.6801	3.0513
genemark-HiC_scaffold_5-processed-1754.17	CoF3H2	52.5825	53.0601	50.1134	68.0527	65.8358	60.9165	160.442	258.095	142.722	38.0295	30.9627	50.7303
genemark-HiC_scaffold_8-processed-1189.62	CoF3'5'H1	0	0	0	39.5843	41.6266	39.7435	0	0	0	0	0.0813	0
maker-HiC_scaffold_6-snap-335.23	CoF3'5'H2	0.0403	0.3209	0.2563	0.6719	0.4119	0.2736	1.2215	2.1067	0.795	0.1373	0.1129	0.1426
maker-HiC_scaffold_9-snap-939.4	CoF3'H	50.9431	64.5502	56.8935	27.341	25.5295	25.053	972.244	1245.55	807.312	544.654	384.267	439.267
maker-HiC_scaffold_5-snap-871.4	CoFLS1	2.0338	2.5611	1.2922	17.6737	17.0612	17.5247	11.7183	16.395	8.4665	7.2013	2.8222	2.5512
maker-HiC_scaffold_3-snap-1852.29	CoFLS2	115.79	103.926	80.9858	0.0378	0.0411	0.0353	7.0781	19.7349	12.2284	0.2258	0.4127	0.1407
maker-HiC_scaffold_3-snap-724.18	CoFLS3	3.7828	2.8697	4.1907	338.728	361.124	363.658	0.3945	0.2532	0.1147	4.1089	4.126	5.2851
maker-HiC_scaffold_3-snap-109.10	CoDFR1	22.8023	24.1197	33.4123	10.297	9.6039	9.6876	3.7611	2.9519	4.4934	1.1153	0.7179	0.8662
maker-HiC_scaffold_3-snap-110.35	CoDFR2	0.7517	2.3444	2.6455	3.7763	2.6267	3.1397	5.6947	4.5024	5.119	1.6549	1.8355	1.2968
maker-HiC_scaffold_12-snap-289.3	CoLAR1	19.3054	25.3487	21.4867	49.4198	47.7544	43.5264	199.239	271.706	212.722	116.845	89.48	76.985
maker-HiC_scaffold_12-snap-305.13	CoLAR2	21.7312	20.4451	17.7941	33.7307	31.3359	31.3294	118.324	208.436	155.508	70.4164	68.2415	71.5919
augustus_masked-HiC_scaffold_7-processed-1085.5	CoLAR3	39.2929	39.3599	44.9293	131.663	138.227	143.727	23.5982	31.245	29.0049	53.1845	43.4603	44.5929
maker-HiC_scaffold_14-snap-740.10	CoANS	1.1946	1.9002	1.3587	34.5002	35.8743	35.5656	115.029	190.091	80.9777	18.2727	12.1348	27.6886
novel.3431	CoUFGT1	18.1495	15.134	18.9065	4.8922	5.0248	5.1043	14.1797	13.0717	12.9174	4.7053	7.2718	7.4427
novel.2284	CoUFGT2	2.1936	2.0271	3.418	11.6153	12.4205	12.501	13.3966	12.2183	12.3814	3.8385	3.1279	3.2998
novel.31356	CoUFGT3	8.4009	6.6485	6.0881	4.0212	5.7047	4.2707	11.9827	11.9268	13.4782	8.3477	9.825	6.8302
novel.19862	CoUFGT4	28.9622	31.1586	23.8098	36.9977	39.18	34.9733	7.8412	8.6802	6.6704	42.42	49.585	52.6863
augustus_masked-HiC_scaffold_5-processed-574.44	CoUGT75C1-1	0.1666	0.2523	0.0504	3.3935	2.606	3.398	3.1611	3.0233	1.8051	0.3238	0.5327	0.2522
augustus_masked-HiC_scaffold_5-processed-548.5	CoUGT75C1-2	2.4772	4.8896	2.4414	0.2723	0.296	0.6849	6.7832	12.9355	4.5674	1.4813	1.2126	0.3293
augustus_masked-HiC_scaffold_5-processed-573.2	CoUGT75C1-3	0.5886	1.4825	1.0129	0.1257	0.1821	0.2153	1.596	2.1773	1.4258	0.605	0.183	0.0867
augustus_masked-HiC_scaffold_5-processed-548.0	CoUGT75C1-4	0.0499	0.1589	0.0793	2.9638	2.5029	2.8286	3.9037	13.9715	6.0023	6.2863	7.8721	9.422
augustus_masked-HiC_scaffold_5-processed-573.0	CoUGT75C1-5	0	0	0	1.322	1.2746	1.6931	2.3467	5.5191	2.0664	2.1025	3.5634	3.8994
