# Supplementary material for: Integrative metabolome and transcriptome analyses reveal the coloration mechanism in Camellia oleifera petals with different color
Source: BMC Plant Biol. 2024 Jan 2;24:19. doi: 10.1186/s12870-023-04699-6 (PMC10759395; doi:10.1186/s12870-023-04699-6)
Supplement: Supplementary file 1 — Additional file 1: Fig. S1. Heatmap of the metabolites in W, P, CP and R petals. Fig. S2. The co-expressed genes in W, P, CP, and R petals. Table S1. Primer sequences used for the qRT-PCR validation. Table S2. Flavonoid metabolome profile in Camellia oleifera petals. Table S3. Differentially accmulated anthocyainins in W_vs_P comparsion. Table S4. Differentially accumulated anthocyanins in P_vs _CP comparsion. Table S5. Differentially accumulated anthocyanins in CP_vs_R comparsion. Table S6. Transcriptome sequencing of C. oleifera petals. Table S7. The expression levels of key differentially expressed genes. Table S8. Cis-acting elements present in the CoF3′H promoter. Table S9. Cis-acting elements present in the CoANS promoter. [file 12870_2023_4699_MOESM1_ESM.zip › Supplementary material/Table S8.xlsx]

## Sheet: Sheet1
Table S8. Cis-acting elements present in the CoF3′H promoter
PlantCARE_3410	TATA-box	TATATA	12	6	+	Arabidopsis thaliana	core promoter element around -30 of transcription start
PlantCARE_3410	TATA-box	ATATAT	13	6	+	Brassica napus	core promoter element around -30 of transcription start
PlantCARE_3410	TATA-box	TATA	14	4	+	Arabidopsis thaliana	core promoter element around -30 of transcription start
PlantCARE_3410	TATA-box	TATAA	390	5	-	Arabidopsis thaliana	core promoter element around -30 of transcription start
PlantCARE_3410	TATA-box	TATA	391	4	+	Arabidopsis thaliana	core promoter element around -30 of transcription start
PlantCARE_3410	MYB recognition site	CCGTTG	1546	6	-	Arabidopsis thaliana
PlantCARE_3410	G-Box	CACGTT	586	6	-	Pisum sativum	cis-acting regulatory element involved in light responsiveness
PlantCARE_3410	CAT-box	GCCACT	752	6	-	Arabidopsis thaliana	cis-acting regulatory element related to meristem expression
PlantCARE_3410	AuxRR-core	GGTCCAT	1464	7	+	Nicotiana tabacum	cis-acting regulatory element involved in auxin responsiveness
PlantCARE_3410	Unnamed__1	CGTGG	288	5	+	Zea mays
PlantCARE_3410	Unnamed__1	CGTGG	1292	5	+	Zea mays
PlantCARE_3410	Unnamed__1	CGTGG	1573	5	-	Zea mays
PlantCARE_3410	CCGTCC-box	CCGTCC	458	6	+	Petroselinum hortense
PlantCARE_3410	Myb	CAACTG	1007	6	-	Arabidopsis thaliana
PlantCARE_3410	Myb	TAACTG	1103	6	+	Arabidopsis thaliana
PlantCARE_3410	Myb	CAACTG	1209	6	-	Arabidopsis thaliana
PlantCARE_3410	Myb	TAACTG	1444	6	-	Arabidopsis thaliana
PlantCARE_3410	TCCC-motif	TCTCCCT	1188	7	+	Spinacia oleracea	part of a light responsive element
PlantCARE_3410	CCGTCC motif	CCGTCC	458	6	+	Nicotiana tabacum
PlantCARE_3410	A-box	CCGTCC	458	6	+	Petroselinum crispum	cis-acting regulatory element
PlantCARE_3410	TGACG-motif	TGACG	142	5	-	Hordeum vulgare	cis-acting regulatory element involved in the MeJA-responsiveness
PlantCARE_3410	TGACG-motif	TGACG	527	5	+	Hordeum vulgare	cis-acting regulatory element involved in the MeJA-responsiveness
PlantCARE_3410	TGACG-motif	TGACG	642	5	+	Hordeum vulgare	cis-acting regulatory element involved in the MeJA-responsiveness
PlantCARE_3410	LTR	CCGAAA	1312	6	-	Hordeum vulgare	cis-acting element involved in low-temperature responsiveness
PlantCARE_3410	AT-rich element	ATAGAAATCAA	895	10	-	Glycine max	binding site of AT-rich DNA binding protein (ATBP-1)
PlantCARE_3410	AT-rich element	ATAGAAATCAA	946	10	+	Glycine max	binding site of AT-rich DNA binding protein (ATBP-1)
PlantCARE_3410	MBS	CAACTG	1007	6	-	Arabidopsis thaliana	MYB binding site involved in drought-inducibility
PlantCARE_3410	MBS	CAACTG	1209	6	-	Arabidopsis thaliana	MYB binding site involved in drought-inducibility
PlantCARE_3410	ABRE	ACGTG	287	5	+	Arabidopsis thaliana	cis-acting element involved in the abscisic acid responsiveness
PlantCARE_3410	ABRE	TACGGTC	421	7	+	Arabidopsis thaliana	cis-acting element involved in the abscisic acid responsiveness
PlantCARE_3410	ABRE	CGCACGTGTC	497	9	-	Hordeum vulgare	cis-acting element involved in the abscisic acid responsiveness
PlantCARE_3410	ABRE	ACGTG	499	5	-	Arabidopsis thaliana	cis-acting element involved in the abscisic acid responsiveness
PlantCARE_3410	ABRE	ACGTG	587	5	+	Arabidopsis thaliana	cis-acting element involved in the abscisic acid responsiveness
PlantCARE_3410	CCAAT-box	CAACGG	1546	6	+	Hordeum vulgare	MYBHv1 binding site
PlantCARE_3410	STRE	AGGGG	1363	5	+	Arabidopsis thaliana
PlantCARE_3410	as-1	TGACG	142	5	-	Arabidopsis thaliana
PlantCARE_3410	as-1	TGACG	527	5	+	Arabidopsis thaliana
PlantCARE_3410	as-1	TGACG	642	5	+	Arabidopsis thaliana
PlantCARE_3410	MYC	CATGTG	335	6	-	Arabidopsis thaliana
PlantCARE_3410	MYC	CATTTG	1418	6	+	Arabidopsis thaliana
PlantCARE_3410	MYC	CATGTG	1594	6	+	Arabidopsis thaliana
PlantCARE_3410	GATT-motif	CTCCTGATTAGC	1060	11	-	Zea mays	part of a light responsive element
PlantCARE_3410		motif_sequence	86	4	+	organism	short_function
PlantCARE_3410		motif_sequence	113	4	+	organism	short_function
PlantCARE_3410		motif_sequence	245	4	-	organism	short_function
PlantCARE_3410		motif_sequence	451	4	+	organism	short_function
PlantCARE_3410		motif_sequence	466	4	+	organism	short_function
PlantCARE_3410		motif_sequence	513	4	-	organism	short_function
PlantCARE_3410		motif_sequence	684	4	-	organism	short_function
PlantCARE_3410		motif_sequence	761	4	+	organism	short_function
PlantCARE_3410		motif_sequence	832	4	-	organism	short_function
PlantCARE_3410		motif_sequence	890	4	-	organism	short_function
PlantCARE_3410		motif_sequence	986	4	-	organism	short_function
PlantCARE_3410		motif_sequence	1004	4	-	organism	short_function
PlantCARE_3410		motif_sequence	1187	4	+	organism	short_function
PlantCARE_3410		motif_sequence	1250	4	+	organism	short_function
PlantCARE_3410		motif_sequence	1410	4	+	organism	short_function
PlantCARE_3410	GT1-motif	GGTTAA	137	6	-	Arabidopsis thaliana	light responsive element
PlantCARE_3410	GT1-motif	GGTTAAT	843	7	+	Avena sativa	light responsive element
PlantCARE_3410	GT1-motif	GGTTAAT	1125	7	-	Avena sativa	light responsive element
PlantCARE_3410	GT1-motif	GGTTAA	1126	6	-	Arabidopsis thaliana	light responsive element
PlantCARE_3410	GT1-motif	GGTTAAT	1449	7	-	Avena sativa	light responsive element
PlantCARE_3410	GT1-motif	GGTTAA	1450	6	-	Arabidopsis thaliana	light responsive element
PlantCARE_3410	GCN4_motif	TGAGTCA	807	7	-	Oryza sativa	cis-regulatory element involved in endosperm expression
PlantCARE_3410	WRE3	CCACCT	201	6	+	Pisum sativum
PlantCARE_3410	AT~TATA-box	TATATA	12	6	+	Arabidopsis thaliana
PlantCARE_3410	AAGAA-motif	GAAAGAA	107	7	-	Avena sativa
PlantCARE_3410	CGTCA-motif	CGTCA	142	5	+	Hordeum vulgare	cis-acting regulatory element involved in the MeJA-responsiveness
PlantCARE_3410	CGTCA-motif	CGTCA	527	5	-	Hordeum vulgare	cis-acting regulatory element involved in the MeJA-responsiveness
PlantCARE_3410	CGTCA-motif	CGTCA	642	5	-	Hordeum vulgare	cis-acting regulatory element involved in the MeJA-responsiveness
PlantCARE_3410	ARE	AAACCA	172	6	+	Zea mays	cis-acting regulatory element essential for the anaerobic induction
PlantCARE_3410	Unnamed__4	CTCC	118	4	+	Petroselinum hortense
PlantCARE_3410	Unnamed__4	CTCC	268	4	+	Petroselinum hortense
PlantCARE_3410	Unnamed__4	CTCC	369	4	+	Petroselinum hortense
PlantCARE_3410	Unnamed__4	CTCC	456	4	+	Petroselinum hortense
PlantCARE_3410	Unnamed__4	CTCC	471	4	+	Petroselinum hortense
PlantCARE_3410	Unnamed__4	CTCC	510	4	-	Petroselinum hortense
PlantCARE_3410	Unnamed__4	CTCC	513	4	-	Petroselinum hortense
PlantCARE_3410	Unnamed__4	CTCC	684	4	-	Petroselinum hortense
PlantCARE_3410	Unnamed__4	CTCC	696	4	-	Petroselinum hortense
PlantCARE_3410	Unnamed__4	CTCC	715	4	-	Petroselinum hortense
PlantCARE_3410	Unnamed__4	CTCC	763	4	+	Petroselinum hortense
PlantCARE_3410	Unnamed__4	CTCC	862	4	-	Petroselinum hortense
PlantCARE_3410	Unnamed__4	CTCC	928	4	-	Petroselinum hortense
PlantCARE_3410	Unnamed__4	CTCC	1068	4	-	Petroselinum hortense
PlantCARE_3410	Unnamed__4	CTCC	1135	4	+	Petroselinum hortense
PlantCARE_3410	Unnamed__4	CTCC	1189	4	+	Petroselinum hortense
PlantCARE_3410	Sp1	GGGCGG	610	6	+	Oryza sativa	light responsive element
PlantCARE_3410	CAAT-box	CAAT	101	4	-	Nicotiana glutinosa
PlantCARE_3410	CAAT-box	CAAAT	344	5	+	Pisum sativum	common cis-acting element in promoter and enhancer regions
PlantCARE_3410	CAAT-box	CAACCAACTCC	362	10	+	Arabidopsis thaliana	common cis-acting element in promoter and enhancer regions
PlantCARE_3410	CAAT-box	CAAT	385	4	-	Nicotiana glutinosa
PlantCARE_3410	CAAT-box	CAAT	525	4	-	Nicotiana glutinosa
PlantCARE_3410	CAAT-box	CAAT	894	4	-	Nicotiana glutinosa
PlantCARE_3410	CAAT-box	CAAAT	971	5	-	Pisum sativum	common cis-acting element in promoter and enhancer regions
PlantCARE_3410	CAAT-box	CAAAT	1091	5	+	Pisum sativum	common cis-acting element in promoter and enhancer regions
PlantCARE_3410	CAAT-box	CCAAT	1122	5	+	Arabidopsis thaliana	common cis-acting element in promoter and enhancer regions
PlantCARE_3410	CAAT-box	CAAT	1123	4	+	Nicotiana glutinosa
PlantCARE_3410	CAAT-box	CAAT	1221	4	+	Nicotiana glutinosa
PlantCARE_3410	CAAT-box	CAAT	1260	4	+	Nicotiana glutinosa
PlantCARE_3410	CAAT-box	CCAAT	1349	5	+	Arabidopsis thaliana	common cis-acting element in promoter and enhancer regions
PlantCARE_3410	CAAT-box	CAAT	1350	4	+	Nicotiana glutinosa
PlantCARE_3410	CAAT-box	CAAAT	1389	5	-	Pisum sativum	common cis-acting element in promoter and enhancer regions
PlantCARE_3410	CAAT-box	CAAT	1498	4	+	Nicotiana glutinosa
PlantCARE_3410	Pc-CMA2c	GCCCACGCA	1290	9	-	Pisum sativum	part of a light responsive element
PlantCARE_3410	DRE core	GCCGAC	303	6	-	Arabidopsis thaliana
PlantCARE_3410	DRE core	GCCGAC	1084	6	-	Arabidopsis thaliana
PlantCARE_3410	G-box	CACGTC	286	6	-	Zea mays	cis-acting regulatory element involved in light responsiveness
PlantCARE_3410	G-box	CACGTC	499	6	+	Zea mays	cis-acting regulatory element involved in light responsiveness
PlantCARE_3410	G-box	TAAACGTG	584	8	+	Brassica oleracea	cis-acting regulatory element involved in light responsiveness
