# Supplementary material for: Integrative metabolome and transcriptome analyses reveal the coloration mechanism in Camellia oleifera petals with different color
Source: BMC Plant Biol. 2024 Jan 2;24:19. doi: 10.1186/s12870-023-04699-6 (PMC10759395; doi:10.1186/s12870-023-04699-6)
Supplement: Supplementary file 1 — Additional file 1: Fig. S1. Heatmap of the metabolites in W, P, CP and R petals. Fig. S2. The co-expressed genes in W, P, CP, and R petals. Table S1. Primer sequences used for the qRT-PCR validation. Table S2. Flavonoid metabolome profile in Camellia oleifera petals. Table S3. Differentially accmulated anthocyainins in W_vs_P comparsion. Table S4. Differentially accumulated anthocyanins in P_vs _CP comparsion. Table S5. Differentially accumulated anthocyanins in CP_vs_R comparsion. Table S6. Transcriptome sequencing of C. oleifera petals. Table S7. The expression levels of key differentially expressed genes. Table S8. Cis-acting elements present in the CoF3′H promoter. Table S9. Cis-acting elements present in the CoANS promoter. [file 12870_2023_4699_MOESM1_ESM.zip › Supplementary material/Table S9.xlsx]

## Sheet: Sheet1
Table S9. Cis-acting elements present in the CoANS promoter
PlantCARE_3716	TCA	TCATCTTCAT	722	9	+	Pisum sativum
PlantCARE_3716	TGACG-motif	TGACG	971	5	+	Hordeum vulgare	cis-acting regulatory element involved in the MeJA-responsiveness
PlantCARE_3716	Sp1	GGGCGG	911	6	+	Oryza sativa	light responsive element
PlantCARE_3716	WRE3	CCACCT	441	6	+	Pisum sativum
PlantCARE_3716	TATA-box	TATA	21	4	+	Arabidopsis thaliana	core promoter element around -30 of transcription start
PlantCARE_3716	TATA-box	TATA	502	4	+	Arabidopsis thaliana	core promoter element around -30 of transcription start
PlantCARE_3716	ABRE	GCCGCGTGGC	206	9	-	Oryza sativa	cis-acting element involved in the abscisic acid responsiveness
PlantCARE_3716	MYC	CATTTG	250	6	+	Arabidopsis thaliana
PlantCARE_3716	MYC	CATTTG	350	6	-	Arabidopsis thaliana
PlantCARE_3716	MYC	CATTTG	477	6	+	Arabidopsis thaliana
PlantCARE_3716	MYC	CATTTG	640	6	-	Arabidopsis thaliana
PlantCARE_3716	MYC	CATTTG	774	6	-	Arabidopsis thaliana
PlantCARE_3716	MYC	CATTTG	789	6	-	Arabidopsis thaliana
PlantCARE_3716	MYB-like sequence	TAACCA	318	6	+	Arabidopsis thaliana
PlantCARE_3716	GT1-motif	GGTTAA	317	6	-	Arabidopsis thaliana	light responsive element
PlantCARE_3716	Unnamed__4	CTCC	180	4	-	Petroselinum hortense
PlantCARE_3716	Unnamed__4	CTCC	189	4	-	Petroselinum hortense
PlantCARE_3716	Unnamed__4	CTCC	198	4	-	Petroselinum hortense
PlantCARE_3716	Unnamed__4	CTCC	285	4	-	Petroselinum hortense
PlantCARE_3716	Unnamed__4	CTCC	304	4	-	Petroselinum hortense
PlantCARE_3716	Unnamed__4	CTCC	330	4	-	Petroselinum hortense
PlantCARE_3716	Unnamed__4	CTCC	333	4	-	Petroselinum hortense
PlantCARE_3716	Unnamed__4	CTCC	339	4	-	Petroselinum hortense
PlantCARE_3716	Unnamed__4	CTCC	616	4	-	Petroselinum hortense
PlantCARE_3716	Unnamed__4	CTCC	637	4	+	Petroselinum hortense
PlantCARE_3716	Unnamed__4	CTCC	733	4	+	Petroselinum hortense
PlantCARE_3716	Unnamed__4	CTCC	804	4	+	Petroselinum hortense
PlantCARE_3716	Unnamed__4	CTCC	868	4	+	Petroselinum hortense
PlantCARE_3716	Unnamed__4	CTCC	936	4	-	Petroselinum hortense
PlantCARE_3716	Unnamed__4	CTCC	958	4	+	Petroselinum hortense
PlantCARE_3716	Unnamed__4	CTCC	963	4	-	Petroselinum hortense
PlantCARE_3716	Unnamed__4	CTCC	975	4	-	Petroselinum hortense
PlantCARE_3716	Unnamed__4	CTCC	978	4	-	Petroselinum hortense
PlantCARE_3716	Unnamed__4	CTCC	981	4	-	Petroselinum hortense
PlantCARE_3716	Unnamed__4	CTCC	1057	4	-	Petroselinum hortense
PlantCARE_3716		motif_sequence	72	4	-	organism	short_function
PlantCARE_3716		motif_sequence	88	4	-	organism	short_function
PlantCARE_3716		motif_sequence	121	4	-	organism	short_function
PlantCARE_3716		motif_sequence	198	4	-	organism	short_function
PlantCARE_3716		motif_sequence	472	4	+	organism	short_function
PlantCARE_3716		motif_sequence	625	4	-	organism	short_function
PlantCARE_3716		motif_sequence	635	4	+	organism	short_function
PlantCARE_3716		motif_sequence	714	4	+	organism	short_function
PlantCARE_3716		motif_sequence	760	4	+	organism	short_function
PlantCARE_3716		motif_sequence	816	4	-	organism	short_function
PlantCARE_3716		motif_sequence	939	4	-	organism	short_function
PlantCARE_3716		motif_sequence	991	4	+	organism	short_function
PlantCARE_3716	DRE core	GCCGAC	561	6	-	Arabidopsis thaliana
PlantCARE_3716	DRE core	GCCGAC	596	6	+	Arabidopsis thaliana
PlantCARE_3716	TCCC-motif	TCTCCCT	196	7	-	Spinacia oleracea	part of a light responsive element
PlantCARE_3716	Y-box	TGTGGAGGAGCA	327	11	+	Lemna gibba	?
PlantCARE_3716	CAAT-box	CAAAT	251	5	-	Pisum sativum	common cis-acting element in promoter and enhancer regions
PlantCARE_3716	CAAT-box	CAAAT	350	5	+	Pisum sativum	common cis-acting element in promoter and enhancer regions
PlantCARE_3716	CAAT-box	CAAAT	478	5	-	Pisum sativum	common cis-acting element in promoter and enhancer regions
PlantCARE_3716	CAAT-box	CAAAT	640	5	+	Pisum sativum	common cis-acting element in promoter and enhancer regions
PlantCARE_3716	CAAT-box	CAAAT	774	5	+	Pisum sativum	common cis-acting element in promoter and enhancer regions
PlantCARE_3716	CAAT-box	CAAAT	789	5	+	Pisum sativum	common cis-acting element in promoter and enhancer regions
PlantCARE_3716	CAAT-box	CCAAT	820	5	-	Arabidopsis thaliana	common cis-acting element in promoter and enhancer regions
PlantCARE_3716	as-1	TGACG	971	5	+	Arabidopsis thaliana
PlantCARE_3716	CGTCA-motif	CGTCA	971	5	-	Hordeum vulgare	cis-acting regulatory element involved in the MeJA-responsiveness
PlantCARE_3716	Unnamed__1	GCCACGTGGC	206	9	+	Petunia sp.
PlantCARE_3716	Unnamed__1	CGTGG	207	5	-	Zea mays
PlantCARE_3716	Unnamed__1	CGTGG	261	5	-	Zea mays
PlantCARE_3716	Unnamed__1	CGTGG	874	5	+	Zea mays
PlantCARE_3716	Unnamed__1	CGTGG	908	5	+	Zea mays
PlantCARE_3716	W box	TTGACC	412	6	-	Arabidopsis thaliana
PlantCARE_3716	MYB	TAACCA	318	6	+	Arabidopsis thaliana
PlantCARE_3716	CTAG-motif	ACTAGCAGAA	585	9	+	Avena sativa
PlantCARE_3716	Gap-box	CAAATGAA(A/G)A	640	9.5	+	Arabidopsis thaliana	part of a light responsive element
PlantCARE_3716	box S	AGCCACC	3	7	-	Arabidopsis thaliana
PlantCARE_3716	CAT-box	GCCACT	954	6	+	Arabidopsis thaliana	cis-acting regulatory element related to meristem expression
